# Supplementary material for: Integrated Metabolomics and Transcriptome Analyses Unveil Pathways Involved in Sugar Content and Rind Color of Two Sugarcane Varieties
Source: Front Plant Sci. 2022 Jun 16;13:921536. doi: 10.3389/fpls.2022.921536 (PMC9244704; doi:10.3389/fpls.2022.921536)
Supplement: Supplementary file 6 [file Table_1.XLSX]

## Sheet: Sheet1
Table S1 Primer sequences used for RT-qPCR experiments.
Gene_ID	Symbol	Sequence (5'->3')	Template strand	Length	Start	Stop	Tm	GC%	Product length
Sspon.04G0009150-1P	F3'H	Forward primer	TCAAGGAGACGTTTCGGCTG	20	1079	1098	60.32	55	245
		Reverse primer	GAACGGGATGAGCTCGAAGT	20	1323	1304	59.83	55
Sspon.04G0009150-1T	F3'H	Forward primer	CGACGACATGATGAACGGGA	20	744	763	60.18	55	174
		Reverse primer	CCCGCCGTGAAGAGATTGAG	20	917	898	60.81	60
Sspon.01G0010440-3P	F3'5'H	Forward primer	AAGTGGAAGCTGATGCGGAA	20	409	428	59.96	50	243
		Reverse primer	GTACCTGTTCGAGTCGTCCC	20	651	632	59.83	60
Sspon.01G0010440-5P	F3'5'H	Forward primer	ATCAACATCTGGGCCATCGG	20	1237	1256	60.18	55	200
		Reverse primer	CCCAGGAAGTACTGCACGAA	20	1436	1417	59.68	55
Sspon.04G0016410-1A	CAD	Forward primer	GTGATCAGCTCGTCGTCCAA	20	625	644	60.11	55	241
		Reverse primer	TCACCATTGGGGACACGAAG	20	865	846	59.96	55
Sspon.02G0015000-1A	CAD	Forward primer	TGCTTTCGGTGTCAGAGGAC	20	868	887	59.97	55	208
		Reverse primer	GAGACTCCAGATCGTACGGC	20	1075	1056	59.69	60
Sspon.04G0013460-1A	C4H	Forward primer	TGTTGCCCTGGCTCATATCC	20	213	232	59.82	55	243
		Reverse primer	GTCTCCTTGACGCTCGTCTC	20	455	436	60.18	60
Sspon.06G0014830-1T	CHS	Forward primer	GCGGACTACCCGGACTACTA	20	112	131	60.18	60	253
		Reverse primer	CCCACTCCTTGATCGCCTTC	20	364	345	60.46	60
Sspon.01G0009050-1A	CHI	Forward primer	ATTGTGCACCAGACCCAGAG	20	776	795	59.96	55	161
		Reverse primer	TGGGCACCTAAGTGCGAAAT	20	936	917	59.96	50
Sspon.01G0041900-1B	CHI	Forward primer	GGGTGGCTATGACTGCACTT	20	228	247	60.04	55	151
		Reverse primer	ATAACTTCCCGCTGCCACAA	20	378	359	59.96	50
Sspon.04G0008060-2B	4CL	Forward primer	CAACTACCCGCTGATGCAGA	20	1767	1786	60.11	55	213
		Reverse primer	CGGCACTCCTTGATCCTGTT	20	1979	1960	60.04	55
Sspon.04G0017080-2B	4CL	Forward primer	CTTCATCGTCGACAGGCTCA	20	1329	1348	59.83	55	221
		Reverse primer	CCTCCTTGGCGACAAATTGC	20	1549	1530	60.11	55
Sspon.06G0005590-1A	CCR	Forward primer	GTGACGTTTCTCAAGTGCGG	20	436	455	59.77	55	215
		Reverse primer	TAGACGAAGTGGTCCGAGGT	20	650	631	59.96	55
Sspon.04G0013460-1P	CCR	Forward primer	CACCGTGTTCCATACTGCCT	20	264	283	60.04	55	206
		Reverse primer	ATGTCTCGTCAACCGTGACC	20	469	450	60.04	55
Sspon.01G0021250-2C	F5H	Forward primer	CAACATGGCGTTGATGGACC	20	150	169	59.83	55	202
		Reverse primer	GTACGTCAGGTACGCGATGG	20	351	332	60.59	60
Sspon.03G0034910-3D	PAL	Forward primer	CGGTTGGTGAAGCTCGTCAG	20	49	68	61.28	60	228
		Reverse primer	GATCGACGCCATCAAGACCC	20	276	257	60.88	60
Sspon.08G0007540-1A	PAL	Forward primer	ATTTCTTTCGCCCCACCTGA	20	39	58	59.6	50	212
		Reverse primer	ACACGTCCATGAAGGACCAC	20	250	231	59.97	55
Sspon.02G0019300-2B	HCT	Forward primer	CATCATGTTCGACCGGAGGT	20	564	583	59.82	55	252
		Reverse primer	CGGATCTCACCAGTCTGAGC	20	815	796	59.9	60
Sspon.01G0009300-2B	SUS	Forward primer	GTGCTTTTGTACAGCCAGCC	20	1949	1968	60.04	55	195
		Reverse primer	ATCGCTCGAAGAAGTCAGCC	20	2143	2124	60.18	55
Sspon.01G0009300-1A	SUS	Forward primer	GTGCTTTTGTACAGCCAGCC	20	1778	1797	60.04	55	195
		Reverse primer	ATCGCTCGAAGAAGTCAGCC	20	1972	1953	60.18	55
Sspon.02G0017910-1A	AMY	Forward primer	GGCTACGCCTACATCCTCAC	20	985	1004	59.97	60	182
		Reverse primer	TCGATCTCTGCGACGTATGC	20	1166	1147	60.04	55
Sspon.03G0031200-2C	TPS	Forward primer	GGATGGATGCAAATGGCGAC	20	2131	2150	59.97	55	239
		Reverse primer	CCCTTGCTTACTCCCTGTGG	20	2369	2350	60.04	60
Sspon.07G0001320-3C	glgC	Forward primer	GACGCGATCATTTCACACGG	20	1276	1295	59.97	55	200
		Reverse primer	TTTGTGTTCTCCCCTACGCC	20	1475	1456	59.96	55
Sspon.08G0013970-3D	CCoAOMT	Forward primer	CAAGAGCGACGACCTCTACC	20	102	121	59.9	60	173
		Reverse primer	TCGTCATCAGGTTCCTGCAC	20	274	255	60.04	55
Sspon.03G0025930-1B	POD	Forward primer	GTTGTCCGTATCCACCTCCC	20	265	284	59.82	60	185
		Reverse primer	TCGGTGTAGTATCGACGGGT	20	449	430	60.11	55
Sspon.07G0012550-2C	POD	Forward primer	AGCGGTGGACTCTATTTGCC	20	584	603	60.11	55	150
		Reverse primer	CCTCAGCAGCGTCTTGGATT	20	733	714	60.39	55
