# Supplementary material for: Integrated Metabolomics and Transcriptome Analyses Unveil Pathways Involved in Sugar Content and Rind Color of Two Sugarcane Varieties
Source: Front Plant Sci. 2022 Jun 16;13:921536. doi: 10.3389/fpls.2022.921536 (PMC9244704; doi:10.3389/fpls.2022.921536)
Supplement: Supplementary file 7 [file Table_2.XLSX]

## Sheet: Sheet1
Table S2 Metabolites and their relative abundance in various samples.
Index	Q1 (Da)	Molecular Weight (Da)	Formula	Ionization model	Compounds	Class I	Class II	CAS	Level	FN41S1	FN41S2	FN41S3	165204S1	165204S2	165204S3	FN41L1	FN41L2	FN41L3	165204L1	165204L2	165204L3	mix01	cpd_ID	kegg_map	165204S	FN41S	165204L	FN41L
pme1988	90.05	89.048	C3H7NO2	[M+H]+	L-Alanine	Amino acids and derivatives	Amino acids and derivatives	56-41-7	B	289900	12978	30911	76060	463950	300880	15732	13763	15622	9751.3	25241	4484.1	68947	C00041	ko00250,ko00270,ko00430,ko00450,ko00710,ko00970,ko01100,ko01200,ko01230,ko01502,ko02010,ko04122	840890	333789	39476.4	45117
pma6298	96.04	95.04	C5H5NO	[M+H]+	3-Hydroxypyridine	Others	Others	109-00-2	B	9	9	9	9	9	9	45751	42504	83574	42915	39099	40017	24163	--	--	27	27	122031	171829
pmf0018	102.05	101.048	C4H7NO2	[M+H]+	1-Aminocyclopropanecarboxylic acid	Amino acids and derivatives	Amino acids and derivatives	22059-21-8	B	3004600	1389900	2921500	1409200	3042300	4108800	900980	1010600	2041600	4114200	3274700	3152000	2609000	--	--	8560300	7316000	10540900	3953180
pme3017	104.07	103.063	C4H9NO2	[M+H]+	2-Aminoisobutyric acid*	Amino acids and derivatives	Amino acids and derivatives	62-57-7	A	16968000	13776000	14265000	15759000	16333000	14288000	28828000	37427000	35924000	34591000	33260000	36416000	28317000	C03665	--	46380000	45009000	104267000	102179000
pme3011	104.07	103.063	C4H9NO2	[M+H]+	γ-Aminobutyric acid*	Organic acids	Organic acids	56-12-2	B	421810	13185	44951	56013	203890	66521	9	9	9	9	9	9	52190	C00334	ko00250,ko00330,ko00410,ko00650,ko00760,ko01100	326424	479946	27	27
pme3033	104.07	103.063	C4H9NO2	[M+H]+	N,N-Dimethylglycine*	Amino acids and derivatives	Amino acids and derivatives	1118-68-9	A	921390	526290	739860	676880	914360	774240	1413700	1964700	1611800	1623000	1854600	1736300	1475400	C01026	ko00260,ko01100	2365480	2187540	5213900	4990200
pme2049	103.04	104.047	C4H8O3	[M-H]-	2-Hydroxybutanoic acid	Organic acids	Organic acids	600-15-7	B	9	9	9	9	9	9	63481	77335	112000	33643	111410	77877	43623	C05984	ko00640	27	27	222930	252816
pme0010	106	105.043	C3H7NO3	[M+H]+	L-Serine	Amino acids and derivatives	Amino acids and derivatives	56-45-1	A	598740	92773	198910	164160	498570	350250	271680	364910	390730	417090	468000	420350	215890	C00065	ko00260,ko00261,ko00270,ko00460,ko00600,ko00630,ko00920,ko00970,ko00998,ko00999,ko01100,ko01110,ko01200,ko01230,ko01502,ko02010	1012980	890423	1305440	1027320
Hmbp000904	107.05	106.041	C7H6O	[M+H]+	Benzaldehyde	Others	Others	100-52-7	A	15614000	6314900	8526100	3820400	10702000	12365000	4102000	10022000	5643200	9611800	6350400	7951800	8186400	C00261	ko01100	26887400	30455000	23914000	19767200
mws1358	109.03	110.037	C6H6O2	[M-H]-	Pyrocatechol	Phenolic acids	Phenolic acids	120-80-9	B	9	9	9	9	9	9	133810	437320	547450	188700	144470	104510	156510	C00090	ko01100	27	27	437680	1118580
pme2122	112.09	111.08	C5H9N3	[M+H]+	Histamine	Amino acids and derivatives	Amino acids and derivatives	51-45-6	B	70856	81287	85631	26070	95889	73528	48501	65149	99706	26126	30415	48656	52900	C00388	ko00340,ko01100,ko01110	195487	237774	105197	213356
pme0257	111.02	112.027	C4H4N2O2	[M-H]-	Uracil	Nucleotides and derivatives	Nucleotides and derivatives	66-22-8	A	692510	422660	536860	466110	642070	511330	336410	286210	333420	173930	259860	280650	657180	C00106	ko00240,ko00410,ko00770,ko01100	1619510	1652030	714440	956040
pme0006	116.07	115.063	C5H9NO2	[M+H]+	L-Proline	Amino acids and derivatives	Amino acids and derivatives	147-85-3	A	7594100	4405400	9732600	3883000	7897000	9161300	3217200	5796900	5463100	3795300	3016300	2648000	6220800	C00148	ko00330,ko00332,ko00970,ko01100,ko01110,ko01230,ko02010	20941300	21732100	9459600	14477200
pmb1096	118.07	117.058	C8H7N	[M+H]+	Indole	Alkaloids	Plumerane	120-72-9	A	13746000	13147000	11416000	13290000	11630000	17151000	4028400	5862600	3299500	3200800	2862200	2903500	8114200	C00463	ko00380,ko00400,ko00402,ko01100,ko01110	42071000	38309000	8966500	13190500
mws0256	118.09	117.079	C5H11NO2	[M+H]+	L-Valine*	Amino acids and derivatives	Amino acids and derivatives	72-18-4	A	4592800	2373300	2865700	2951000	3338800	5059800	280210	698150	300950	511050	251810	267430	2088500	C00183	ko00280,ko00290,ko00460,ko00770,ko00966,ko00970,ko01100,ko01110,ko01210,ko01230,ko02010	11349600	9831800	1030290	1279310
mws0191	118.09	117.079	C5H11NO2	[M+H]+	Betaine*	Alkaloids	Alkaloids	107-43-7	B	173930	57028	138960	86353	234500	150230	9800100	5341100	12066000	2689000	2970000	2272100	740750	C00719	ko00260,ko01100,ko02010	471083	369918	7931100	27207200
pme1730	117	118.027	C4H6O4	[M-H]-	D-Erythronolactone*	Organic acids	Organic acids	15667-21-7	B	9	9	9	9	9	9	89056	166570	148720	71196	131170	131010	125200	--	--	27	27	333376	404346
mws0192	117.02	118.027	C4H6O4	[M-H]-	Succinic acid*	Organic acids	Organic acids	110-15-6	B	7251200	9777800	5310700	9429400	8089700	5178500	35396000	35443000	83231000	24627000	75989000	61865000	15391000	C00042	ko00020,ko00190,ko00250,ko00310,ko00350,ko00360,ko00620,ko00630,ko00640,ko00650,ko00760,ko00920,ko01100,ko01110,ko01200	22697600	22339700	162481000	154070000
mws0470	117.02	118.027	C4H6O4	[M-H]-	Methylmalonic acid*	Organic acids	Organic acids	516-05-2	B	6878300	9698200	5081600	8426200	7501500	5505600	39716000	30862000	83568000	23407000	75512000	52682000	15341000	C02170	ko00240,ko00280,ko00640,ko01100	21433300	21658100	151601000	154146000
mws0147	117.06	118.063	C5H10O3	[M-H]-	3-Hydroxy-3-methyl butyric acid	Organic acids	Organic acids	625-08-1	B	9	9	9	9	9	9	129200	1049300	264260	107320	148360	131860	231090	--	--	27	27	387540	1442760
pme3096	118	119.022	C3H5NO4	[M-H]-	Aminomalonic acid	Organic acids	Organic acids	1068-84-4	B	265090	308180	161860	265520	281170	161630	1160500	1033100	2684000	847860	2368200	1915600	538990	C00872	--	708320	735130	5131660	4877600
mws0671	120.07	119.058	C4H9NO3	[M+H]+	L-Homoserine*	Organic acids	Organic acids	672-15-1	B	267430	29855	25436	29037	198270	68585	12397	8923	15123	4485.1	1285.2	6453.9	20425	C00263	ko00260,ko00270,ko00300,ko00920,ko01100,ko01110,ko01230	295892	322721	12224.2	36443
mws0230	120.07	119.058	C4H9NO3	[M+H]+	L-(-)-Threonine*	Amino acids and derivatives	Amino acids and derivatives	72-19-5	B	1182100	1653800	1335800	2216900	1845200	3823700	455440	479440	400220	593620	430540	315700	983560	C00188	ko00260,ko00261,ko00290,ko00860,ko00970,ko01100,ko01110,ko01230,ko02010	7885800	4171700	1339860	1335100
pmp001287	120.08	119.073	C8H9N	[M+H]+	N-Benzylmethylene isomethylamine	Alkaloids	Alkaloids	-	A	3786700	991090	1795700	398870	2095200	2504200	622140	1534100	774650	349160	283620	402520	1211100	--	--	4998270	6573490	1035300	2930890
pma0134	121.04	120.042	C4H8O4	[M+H]+	D(-)-Threose	Others	Saccharides and Alcohols	95-43-2	B	290380	243680	271140	105600	235700	208290	11967000	9288100	3944800	6109200	8023800	10580000	3185500	--	--	549590	805200	24713000	25199900
pmb0069	122	121	C7H7NO	[M+H]+	Benzamide	Others	Others	55-21-0	B	9	9	9	4822	9	9	25289	198890	133500	16199	73658	69880	68054	C09815	--	4840	27	159737	357679
mws0628	121.03	122.037	C7H6O2	[M-H]-	4-Hydroxybenzaldehyde	Phenolic acids	Phenolic acids	123-08-0	A	11257000	8186500	6717200	7048300	6238700	8039400	14059000	11437000	12213000	13208000	11314000	12427000	9363500	C00633	ko01100	21326400	26160700	36949000	37709000
mws0133	123.06	122.048	C6H6N2O	[M+H]+	Nicotinamide	Others	Vitamin	98-92-0	B	196370	90229	165340	130200	229900	184860	2845200	3091700	6192000	2867900	3080000	3674700	1773800	C00153	ko00760,ko01100	544960	451939	9622600	12128900
pmf0141	121	122.073	C8H10O	[M-H]-	2-Phenylethanol	Others	Others	60-12-8	B	627700	408040	384700	1000700	810210	1152700	544870	380910	577580	4637200	2554300	3025100	942900	C05853	ko00360	2963610	1420440	10216600	1503360
pme1218	124.03	123.032	C6H5NO2	[M+H]+	2-Picolinic acid	Organic acids	Organic acids	98-98-6	B	36073	28980	29776	58391	39805	29711	206190	574380	255560	231150	205830	237550	120820	C10164	ko00380,ko01100	127907	94829	674530	1036130
pme0490	124.04	123.032	C6H5NO2	[M+H]+	Nicotinic acid	Others	Vitamin	59-67-6	B	2098900	2370200	1713200	828150	1906500	1743300	1939100	4039400	1642800	1815400	1344600	1635500	1829000	C00253	ko00760,ko00960,ko01100,ko01110	4477950	6182300	4795500	7621300
pmb0302	126.1	125.1	C2H8NO3P	[M+H]+	2-Aminoethylphosphonate	Lipids	Glycerol ester	2041-14-7	B	7740.7	9	9	9	9	9	174610	256960	266620	62296	312520	313790	136190	C03557	ko00440,ko01100,ko02010	27	7758.7	688606	698190
pmp000509	127.04	126.032	C6H6O3	[M+H]+	Maltol	Others	Others	118-71-8	B	9	9	9	9	9	9	1720200	2972800	8582400	895500	1960900	3046700	1317600	C11918	--	27	27	5903100	13275400
pmp001086	127.04	126.032	C6H6O3	[M+H]+	5-Hydroxymethylfurfural	Phenolic acids	Phenolic acids	67-47-0	A	2868100	2278300	1930400	2147200	3041800	2106500	250000	288800	207610	9	9	9	1009200	C11101	--	7295500	7076800	27	746410
mws0251	127.05	126.043	C5H6N2O2	[M+H]+	Thymine	Nucleotides and derivatives	Nucleotides and derivatives	65-71-4	B	9	9	9	9	9	9	345090	534200	963130	443580	384440	572200	259050	C00178	ko00240,ko01100	27	27	1400220	1842420
mws0263	128.04	129.043	C5H7NO3	[M-H]-	L-PyroglutamicAcid	Amino acids and derivatives	Amino acids and derivatives	98-79-3	A	22889	11832	23654	40737	7686.2	51120	19595	35385	24412	24943	14307	22582	24733	C01879	ko00480,ko01100	99543.2	58375	61832	79392
pme1368	128	129.079	C6H11NO2	[M-H]-	L-Pipecolic acid	Amino acids and derivatives	Amino acids and derivatives	3105-95-1	B	73895	59197	98672	138720	80266	219230	104190	128720	87975	104570	97059	93708	84092	C00408	ko00310,ko00960,ko01100,ko01110	438216	231764	295337	320885
mws0373	129.06	130.063	C6H10O3	[M-H]-	4-Methyl-2-oxovalerate	Organic acids	Organic acids	816-66-0	B	9031.2	9	9	9	9	9	257080	105620	162010	265730	187200	199490	59250	C00233	ko00280,ko00290,ko00966,ko01100,ko01110,ko01210,ko01230	27	9049.2	652420	524710
pmb0501	131.13	130.122	C5H14N4	[M+H]+	Agmatine	Alkaloids	Phenolamine	306-60-5	B	124390	12673	43873	46939	62310	45429	966700	359880	511730	268980	346660	378110	171060	C00179	ko00330,ko01100	154678	180936	993750	1838310
mws0712	130.05	131.058	C5H9NO3	[M-H]-	N-Propionylglycine*	Amino acids and derivatives	Amino acids and derivatives	21709-90-0	B	4352500	9546700	7653200	11177000	8621100	10186000	10719000	11946000	8754000	13036000	12257000	7878000	8429500	--	--	29984100	21552400	33171000	31419000
mws1570	132.07	131.058	C5H9NO3	[M+H]+	Cis-4-Hydroxy-D-proline*	Amino acids and derivatives	Amino acids and derivatives	2584-71-6	B	313530	457420	396340	458450	364960	498570	211370	385190	144200	376370	236270	403650	289360	C03440	ko00330,ko01100	1321980	1167290	1016290	740760
pme0274	132.1	131.095	C6H13NO2	[M+H]+	6-Aminocaproic acid*	Organic acids	Organic acids	60-32-2	B	8709700	7708000	6994400	4734200	6931100	12334000	982480	2247400	794070	935300	474280	463250	3740800	C02378	ko01100	23999300	23412100	1872830	4023950
pmp001198	132.1	131.095	C6H13NO2	[M+H]+	6-Deoxyfagomine*	Alkaloids	Alkaloids	197449-09-5	A	17987000	16586000	13320000	14575000	12302000	22488000	1782200	4180000	1462600	2559500	1075800	1274300	10105000	--	--	49365000	47893000	4909600	7424800
mws0227	132.1	131.095	C6H13NO2	[M+H]+	L-Leucine*	Amino acids and derivatives	Amino acids and derivatives	61-90-5	A	6682100	6068600	5692700	4960100	5068900	9263100	757290	1867400	577010	885050	473520	439650	3696900	C00123	ko00280,ko00290,ko00966,ko00970,ko01100,ko01110,ko01210,ko01230,ko02010	19292100	18443400	1798220	3201700
mws0258	132.1	131.095	C6H13NO2	[M+H]+	L-Isoleucine*	Amino acids and derivatives	Amino acids and derivatives	73-32-5	A	4629500	5425300	4398400	4035500	4083200	7024800	570980	1436200	483130	718170	287590	392470	3305200	C00407	ko00280,ko00290,ko00460,ko00960,ko00966,ko00970,ko01100,ko01110,ko01210,ko01230,ko02010	15143500	14453200	1398230	2490310
pme0243	131.04	132.042	C5H8O4	[M-H]-	Glutaric acid*	Organic acids	Organic acids	110-94-1	B	161620	94181	107570	113580	106210	129690	367340	328150	395110	300780	460920	440280	236630	C00489	ko00071,ko00310,ko01100	349480	363371	1201980	1090600
pme3034	131.04	132.042	C5H8O4	[M-H]-	ethylmalonate*	Organic acids	Organic acids	601-75-2	B	12300	6185.9	10768	15182	7214.4	10724	35545	16824	32861	33331	40622	54372	13853	--	--	33120.4	29253.9	128325	85230
mws0473	131.03	132.042	C5H8O4	[M-H]-	2-Methylsuccinic acid*	Organic acids	Organic acids	498-21-5	B	223800	118990	119620	124310	155260	202990	370450	514820	606160	1025100	625050	508500	267400	--	--	482560	462410	2158650	1491430
mws0001	133.06	132.054	C4H8N2O3	[M+H]+	L-Asparagine	Amino acids and derivatives	Amino acids and derivatives	70-47-3	A	7194200	587990	790670	312360	661470	418890	9	9	9	9	9	9	843110	C00152	ko00250,ko00460,ko00970,ko01100,ko01110,ko01230	1392720	8572860	27	27
mws0972	131.07	132.079	C6H12O3	[M-H]-	5-Hydroxyhexanoic acid	Organic acids	Organic acids	185956-02-9	B	9	9	9	9	9	9	141330	73585	270890	232050	294290	335490	135360	--	--	27	27	861830	485805
pme0286	131.08	132.079	C6H12O3	[M-H]-	2-Hydroxyisocaproic acid	Organic acids	Organic acids	13748-90-8	B	1968400	577570	657800	1705300	848930	1432500	164980	63816	15044	397300	352910	423660	577470	--	--	3986730	3203770	1173870	243840
pme2527	133	132.09	C5H12N2O2	[M+H]+	L-Ornithine	Amino acids and derivatives	Amino acids and derivatives	70-26-8	B	9	9	9	9	9	9	239560	242320	151180	233000	256380	170380	124130	C00077	ko00220,ko00330,ko00472,ko00480,ko00998,ko00999,ko01100,ko01110,ko01210,ko01230,ko02010	27	27	659760	633060
pmc0682	133.1	132.1	C8H8N2	[M+H]+	4-Aminoindole	Alkaloids	Plumerane	5192-23-4	B	9	9	9	9	9	9	1257500	1190000	4580100	362650	1350300	723800	791580	--	--	27	27	2436750	7027600
mws0219	132.03	133.038	C4H7NO4	[M-H]-	L-AsparticAcid	Amino acids and derivatives	Amino acids and derivatives	56-84-8	A	38206000	14366000	20337000	15071000	13802000	17334000	424470	780370	687840	982610	592850	350090	7199200	C00049	ko00220,ko00250,ko00260,ko00261,ko00270,ko00300,ko00340,ko00410,ko00460,ko00710,ko00760,ko00770,ko00970,ko01100,ko01110,ko01200,ko01210,ko01230,ko02010	46207000	72909000	1925550	1892680
mws1709	133.01	134.022	C4H6O5	[M-H]-	Malic acid	Organic acids	Organic acids	636-61-3	A	3263500	3477800	3662300	3524400	4473600	2973600	808460	361590	1310500	403480	762450	574950	2304600	--	--	10971600	10403600	1740880	2480550
pme0057	136.04	135.035	C4H9NO2S	[M+H]+	DL-Homocysteine	Amino acids and derivatives	Amino acids and derivatives	6027-13-0	B	666020	691010	398530	132840	683020	450090	77547	148170	8762.2	49819	7046.4	3650.7	218940	C00155	ko00270,ko00920,ko01100,ko01110,ko01230	1265950	1755560	60516.1	234479
pme0040	136.06	135.054	C5H5N5	[M+H]+	Adenine	Nucleotides and derivatives	Nucleotides and derivatives	73-24-5	A	4344400	7961600	6175300	2600300	5870800	5272800	9707600	15168000	24627000	4387000	10477000	9040900	10213000	C00147	ko00230,ko00908,ko01100	13743900	18481300	23904900	49502600
pmb0374	136.06	135.054	C5H5N5	[M+H]+	Aminopurine	Alkaloids	Alkaloids	452-06-2	A	1922100	1988100	1820400	3817700	2700300	4780900	13715000	28785000	23549000	20908000	18043000	21612000	14075000	--	--	11298900	5730600	60563000	66049000
pme1173	137.05	136.039	C5H4N4O	[M+H]+	Allopurinol*	Nucleotides and derivatives	Nucleotides and derivatives	315-30-0	B	9	9	9	53128	21421	37071	32141000	48381000	39413000	28386000	22945000	24333000	13897000	--	--	111620	27	75664000	119935000
pme0033	137.05	136.039	C5H4N4O	[M+H]+	Hypoxanthine*	Nucleotides and derivatives	Nucleotides and derivatives	68-94-0	A	128130	182150	185310	9	351100	91426	7726900	10599000	9927200	4470900	5128600	4623700	3834400	C00262	ko00230,ko01100	442535	495590	14223200	28253100
mws1336	138.06	137.048	C7H7NO2	[M+H]+	4-Aminobenzoic acid	Phenolic acids	Phenolic acids	150-13-0	B	9	9	9	9	33788	21763	41824	42749	135380	363750	243490	142490	69937	C00568	ko00790,ko01100	55560	27	749730	219953
pme1709	138.05	137.048	C7H7NO2	[M+H]+	Nicotinic Acid Methyl Ester (Methyl Nicotinate)	Others	Vitamin	93-60-7	B	36134	30835	26731	157440	62577	120120	262660	974140	894100	397780	502820	410830	453320	--	--	340137	93700	1311430	2130900
pme1002	138.09	137.084	C8H11NO	[M+H]+	L-Tyramine*	Amino acids and derivatives	Amino acids and derivatives	51-67-2	B	9	9	9	9	9	9	58269	532280	328980	732780	664870	711710	255100	C00483	ko00350,ko00950,ko01100,ko01110	27	27	2109360	919529
pma0948	138.09	137.091	C8H11NO	[M+H]+	Hydroxyphenethylamine*	Others	Others	7568-93-6	B	36523	47991	19326	10648	33627	32386	58738	72127	56135	10699	32933	37812	26493	--	--	76661	103840	81444	187000
mws0749	137.02	138.032	C7H6O3	[M-H]-	4-Hydroxybenzoic acid	Phenolic acids	Phenolic acids	99-96-7	A	2397100	987210	1757200	1225400	925530	1675700	2133500	957360	1088900	1034600	921410	1435600	1042200	C00156	ko00130,ko00790,ko01100,ko01110	3826630	5141510	3391610	4179760
mws2368	137.06	138.068	C8H10O2	[M-H]-	Tyrosol	Phenolic acids	Phenolic acids	501-94-0	B	10261	9	9	9	19355	9	75625	82981	116790	75784	56168	61990	35082	C06044	ko00350,ko01100	19373	10279	193942	275396
mws0704	140.01	141.019	C2H8NO4P	[M-H]-	O-Phosphorylethanolamine	Others	Others	1071-23-4	B	169900	145310	229840	193360	321540	366870	112430	165260	122620	98805	113330	61682	132460	C00346	ko00564,ko00600,ko01100	881770	545050	273817	400310
pma2987	142.1	141.09	C6H11N3O	[M+H]+	Histidinol	Others	Others	501-28-0	B	38995000	24989000	33549000	17881000	22924000	23784000	40350000	31551000	42938000	35239000	37051000	35429000	31987000	C00860	ko00340,ko01100,ko01110,ko01230	64589000	97533000	107719000	114839000
pme3207	141.02	142.027	C6H6O4	[M-H]-	Trans,trans-Muconic acid	Organic acids	Organic acids	3588-17-8	B	3527500	3353000	1543900	3631200	3449000	2013800	3358400	3259500	2911600	3556500	2887000	2948900	1400800	--	--	9094000	8424400	9392400	9529500
pmb0764	144.05	143.04	C6H9NOS	[M+H]+	4-Methyl-5-thiazoleethanol	Others	Others	137-00-8	B	9	9	9	9	9	9	604960	747370	577130	929550	463330	776910	320300	C04294	ko00730,ko01100	27	27	2169790	1929460
mws0340	143.03	144.042	C6H8O4	[M-H]-	2,3-Dimethylsuccinic acid	Amino acids and derivatives	Amino acids and derivatives	13545-04-5	B	101250	92742	152840	123720	65672	86917	93818	125660	49538	85079	135490	144460	81553	--	--	276309	346832	365029	269016
pme2723	146.1	145.053	C9H7NO	[M+H]+	Indole-3-carboxaldehyde	Alkaloids	Plumerane	487-89-8	B	110140	131060	93772	59386	131470	114160	216240	314880	298440	270530	230310	278650	164710	C08493	--	305016	334972	779490	829560
mws0567	146.09	145.085	C5H11N3O2	[M+H]+	4-Guanidinobutyric acid	Organic acids	Organic acids	463-00-3	B	397570	338820	640970	301640	666000	411840	1149400	1797800	1653600	848490	1037900	773080	755880	C01035	ko00330,ko01100	1379480	1377360	2659470	4600800
mws0017	146.17	145.158	C7H19N3	[M+H]+	Spermidine	Alkaloids	Phenolamine	124-20-9	B	542580	233920	121180	189090	190340	205880	219350	292090	372510	340940	491260	553770	214850	C00315	ko00330,ko00410,ko00480,ko00940,ko01100,ko02010	585310	897680	1385970	883950
pme2380	145.01	146.022	C5H6O5	[M-H]-	A-Ketoglutaric acid	Organic acids	Organic acids	328-50-7	B	55575	34055	84779	51467	285750	139880	466760	129790	150180	782320	516390	704340	434230	C00026	ko00020,ko00040,ko00053,ko00220,ko00250,ko00300,ko00310,ko00340,ko00430,ko00630,ko00650,ko00660,ko01100,ko01110,ko01200,ko01210,ko01230	477097	174409	2003050	746730
pma6281	145.06	146.06	C6H10O4	[M-H]-	Methylglutaric acid	Organic acids	Organic acids	18069-17-5	B	18557	28049	50328	61528	67901	113470	9	9	9	9	9	9	39089	--	--	242899	96934	27	27
pme0193	147.08	146.069	C5H10N2O3	[M+H]+	L-Glutamine	Amino acids and derivatives	Amino acids and derivatives	56-85-9	A	4628600	1881000	8283600	2521300	3693700	8382300	1660300	4981900	2838200	1770700	1706500	2593300	4040000	C00064	ko00220,ko00230,ko00240,ko00250,ko00630,ko00910,ko00970,ko01100,ko01230,ko02010	14597300	14793200	6070500	9480400
pme0026	147.11	146.106	C6H14N2O2	[M+H]+	L-(+)-Lysine	Amino acids and derivatives	Amino acids and derivatives	56-87-1	B	3771700	1483600	6419300	2027200	3033900	7127300	1380200	4142600	2037700	1425400	1403600	2095500	3339300	C00047	ko00300,ko00310,ko00780,ko00960,ko00970,ko01100,ko01110,ko01210,ko01230,ko02010	12188400	11674600	4924500	7560500
mws1050	148.06	147.053	C5H9NO4	[M+H]+	O-Acetylserine*	Amino acids and derivatives	Amino acids and derivatives	5147-00-2	B	1444800	1356200	939760	1482100	1649100	1648100	980520	845370	1182900	794650	930670	1000800	776980	C00979	ko00270,ko00908,ko00920,ko00998,ko01100,ko01110,ko01200,ko01230,ko04122	4779300	3740760	2726120	3008790
pme0014	148.06	147.053	C5H9NO4	[M+H]+	L-Glutamic acid*	Amino acids and derivatives	Amino acids and derivatives	56-86-0	B	31586000	29978000	45367000	25273000	41111000	32833000	10197000	10495000	9895000	10513000	9836700	6099200	22787000	C00025	ko00220,ko00250,ko00330,ko00332,ko00340,ko00430,ko00480,ko00630,ko00650,ko00660,ko00860,ko00910,ko00970,ko00998,ko01100,ko01110,ko01200,ko01210,ko01230,ko02010	99217000	106931000	26448900	30587000
pmb2826	147	148	C5H8O5	[M-H]-	Citramalate	Organic acids	Organic acids	2306-22-1	B	507340	424110	335840	317200	290780	267470	805300	519350	4142700	1221700	1861200	1537900	519080	C00815	--	875450	1267290	4620800	5467350
mws1024	147.05	148.052	C9H8O2	[M-H]-	p-Coumaraldehyde	Phenolic acids	Phenolic acids	2538-87-6	B	16344	19823	16377	27434	13035	14690	64826	63377	79747	74522	36646	75391	40175	C05608	ko00940,ko01100,ko01110	55159	52544	186559	207950
pme1210	150.06	149.051	C5H11NO2S	[M+H]+	L-Methionine	Amino acids and derivatives	Amino acids and derivatives	63-68-3	A	8259500	8183900	6794300	4801200	5737200	15323000	603470	1151200	924780	1199400	650540	686870	5838100	C00073	ko00270,ko00966,ko00970,ko01100,ko01110,ko01210,ko01230	25861400	23237700	2536810	2679450
mws0847	150.08	149.07	C6H7N5	[M+H]+	1-Methyladenine	Nucleotides and derivatives	Nucleotides and derivatives	5142-22-3	B	353370	359820	303800	263710	332730	570220	106300	351460	386010	131010	175680	209820	357820	C02216	--	1166660	1016990	516510	843770
pmf0425	149	150.016	C4H6O6	[M-H]-	D-tartaric acid	Organic acids	Organic acids	147-71-7	B	71349	86806	69730	105020	51332	112880	256270	234050	387630	160240	281560	350690	147050	C02107	--	269232	227885	792490	877950
mws0921	149.06	150.068	C9H10O2	[M-H]-	p-Coumaryl alcohol	Phenolic acids	Phenolic acids	3690-05-9	B	10557	319730	58586	198720	10265	67182	107310	198100	249530	236850	133080	175410	147470	C02646	ko00940,ko01100,ko01110	276167	388873	545340	554940
pmf0420	149	150.068	C9H10O2	[M-H]-	Benzyl acetate	Organic acids	Organic acids	140-11-4	B	42780	43349	35265	58151	65046	36445	65993	68695	52231	77069	51740	36820	54467	C15513	--	159642	121394	165629	186919
pme1109	152.06	151.049	C5H5N5O	[M+H]+	Guanine	Nucleotides and derivatives	Nucleotides and derivatives	73-40-5	A	403230	244970	551180	461210	899530	1045100	6256600	4798900	7656600	6746600	7930100	7693200	3537200	C00242	ko00230,ko01100	2405840	1199380	22369900	18712100
pme0413	151.05	152.047	C8H8O3	[M-H]-	Vanillin	Organic acids	Organic acids	121-33-5	B	2276200	2076100	1908000	1642500	2361000	1808000	5814000	5151400	4271700	5543400	5840700	5786400	3824600	C00755	ko00999,ko01100,ko01110	5811500	6260300	17170500	15237100
mws0437	151.06	152.068	C5H12O5	[M-H]-	D-Arabitol*	Others	Saccharides and Alcohols	488-82-4	B	306020	261600	267790	349830	262230	320120	158780	190030	147570	193210	144610	60894	138030	C01904	ko00040,ko01100	932180	835410	398714	496380
pme0513	151.06	152.068	C5H12O5	[M-H]-	Xylitol*	Others	Saccharides and Alcohols	87-99-0	B	248480	151800	146130	192250	274470	176820	139240	221740	69711	212810	149030	227040	136250	C00379	ko00040,ko01100,ko02010	643540	546410	588880	430691
mws0180	153.02	154.027	C7H6O4	[M-H]-	2,5-Dihydroxybenzoic acid*	Phenolic acids	Phenolic acids	490-79-9	A	77189	172370	72613	60595	133230	70505	1551500	229810	209680	48807	84904	120410	200870	C00628	ko00350,ko01100	264330	322172	254121	1990990
mws0183	153.02	154.027	C7H6O4	[M-H]-	Protocatechuic acid*	Phenolic acids	Phenolic acids	99-50-3	B	399680	560220	481750	309410	819850	629270	4582800	4375500	3916800	1868800	3328600	3915700	2617500	C00230	ko00400,ko01100,ko01110	1758530	1441650	9113100	12875100
mws0639	153.02	154.027	C7H6O4	[M-H]-	2,3-Dihydroxybenzoic Acid*	Organic acids	Organic acids	303-38-8	B	278530	638750	664250	445640	856760	656300	3515700	3197500	2927100	1390500	2494000	2819000	1778700	C00196	ko01110	1958700	1581530	6703500	9640300
pmb3099	153.03	154.039	C4H11O4P	[M-H]-	Diethyl phosphate	Organic acids	Organic acids	598-02-7	B	1957300	882330	813250	1943800	2398600	719000	2293100	984030	2830100	1220300	846360	2335000	1557300	C06608	--	5061400	3652880	4401660	6107230
mws0254	156.08	155.069	C6H9N3O2	[M+H]+	L-Histidine	Amino acids and derivatives	Amino acids and derivatives	71-00-1	A	20572000	12873000	14595000	9394300	12555000	18863000	682160	1192000	411330	775950	398140	463030	5914100	C00135	ko00340,ko00410,ko00970,ko01100,ko01110,ko01230,ko02010	40812300	48040000	1637120	2285490
pme2165	155	156.017	C5H4N2O4	[M-H]-	Orotic acid	Others	Vitamin	65-86-1	B	2455800	1901300	2941200	1995800	2392900	2081300	11865000	11373000	12956000	5206100	5156000	4156100	7245500	C00295	ko00240,ko01100	6470000	7298300	14518200	36194000
pmf0175	157.2	158.167	C10H22O	[M-H]-	2-Decanol*	Others	Saccharides and Alcohols	1120-06-5	B	13552000	16365000	11555000	11730000	12969000	15206000	15230000	16318000	12670000	16029000	17490000	13546000	13274000	--	--	39905000	41472000	47065000	44218000
pmf0174	157.2	158.167	C10H22O	[M-H]-	1-Decanol*	Others	Saccharides and Alcohols	112-30-1	B	13800000	16422000	11745000	11707000	13509000	15313000	14911000	16712000	12501000	17010000	17480000	14369000	13522000	C01633	--	40529000	41967000	48859000	44124000
pme2589	159.1	160.037	C6H8O5	[M-H]-	Oxoadipic acid	Organic acids	Organic acids	3184-35-8	B	120700	56421	61658	119520	124630	125010	97175	125210	166450	172350	358830	311770	163510	C00322	ko00300,ko00310,ko00380,ko01100,ko01210,ko01230	369160	238779	842950	388835
pme0128	159.08	160.085	C6H12N2O3	[M-H]-	D-Alanyl-D-Alanine	Amino acids and derivatives	Amino acids and derivatives	923-16-0	B	9	3239.4	2747.4	6428.3	8014.2	9596.7	61196	46836	91962	79957	103190	94832	36339	C00993	ko01100,ko01502	24039.2	5995.8	277979	199994
pme0543	160.05	161.048	C9H7NO2	[M-H]-	Indole-5-carboxylic acid	Alkaloids	Plumerane	1670-81-1	B	28442	24105	40093	13949	9	30136	52299	36053	26526	42568	58375	47057	26652	--	--	44094	92640	148000	114878
pme3382	160.06	161.069	C6H11NO4	[M-H]-	N-Acetylthreonine	Amino acids and derivatives	Amino acids and derivatives	17093-74-2	B	26657	39508	23142	31882	25147	39903	38066	30424	61522	48722	167950	71625	69775	--	--	96932	89307	288297	130012
pmp001201	162.11	161.105	C7H15NO3	[M+H]+	5-Aminocycloheptane-1,2,3-triol	Alkaloids	Alkaloids	-	B	131080	616140	469110	280080	188130	285080	112090	140620	103350	150860	123890	118540	228630	--	--	753290	1216330	393290	356060
pme2914	161.05	162.053	C6H10O5	[M-H]-	3-Hydroxy-3-methylpentane-1,5-dioic acid	Amino acids and derivatives	Amino acids and derivatives	503-49-1	B	1039600	738300	934930	632360	589830	930830	2407900	220570	2001400	928070	432710	391270	859940	C03761	--	2153020	2712830	1752050	4629870
pmf0440	163.08	162.068	C10H10O2	[M+H]+	4-MethoxycinnaMaldehyde	Phenolic acids	Phenolic acids	1963-36-6	B	538010	746620	720890	580200	636180	756810	665910	891160	648850	932990	612300	664590	726110	--	--	1973190	2005520	2209880	2205920
pme1419	164.07	163.067	C6H13NO2S	[M+H]+	Methionine methyl ester	Amino acids and derivatives	Amino acids and derivatives	10332-17-9	B	90038	32071	82549	57718	48561	42680	177000	110230	79477	130440	69474	72222	92257	--	--	148959	204658	272136	366707
Lmlp002133	165.05	164.047	C9H8O3	[M+H]+	Trans-p-Hydroxycinnamic acid	Phenolic acids	Phenolic acids	-	B	212580	430840	231590	379580	118220	229730	205910	153700	137370	167420	158040	119380	192660	--	--	727530	875010	444840	496980
pme1439	165.05	164.047	C9H8O3	[M+H]+	p-Coumaric acid	Phenolic acids	Phenolic acids	501-98-4	B	752360	1726300	854410	1388800	528270	1016500	744700	706560	433790	671090	427540	473730	642440	C00811	ko00130,ko00350,ko00940,ko00950,ko00999,ko01100,ko01110	2933570	3333070	1572360	1885050
mws0159	163.04	164.047	C9H8O3	[M-H]-	Phenylpyruvic acid	Organic acids	Organic acids	156-06-9	B	62557	90439	20431	67308	9719.7	67243	177620	406510	77761	282780	95394	161420	145320	C00166	ko00360,ko00400,ko00960,ko01100,ko01110,ko01210,ko01230	144271	173427	539594	661891
pme3968	166.07	165.065	C6H7N5O	[M+H]+	7-Methylguanine	Nucleotides and derivatives	Nucleotides and derivatives	578-76-7	B	16346	13058	16459	10744	26694	18058	39952	37858	100190	28044	61119	44703	27652	C02242	--	55496	45863	133866	178000
pme0021	166.09	165.07	C9H11NO2	[M+H]+	L-Phenylalanine	Amino acids and derivatives	Amino acids and derivatives	63-91-2	A	48148000	13648000	23847000	5395500	27688000	33100000	8575700	21781000	10280000	4746000	3638100	5692000	17000000	C00079	ko00360,ko00400,ko00460,ko00940,ko00960,ko00966,ko00970,ko01100,ko01110,ko01210,ko01230,ko02010	66183500	85643000	14076100	40636700
pme0281	165.02	166.027	C8H6O4	[M-H]-	Terephthalic acid*	Phenolic acids	Phenolic acids	100-21-0	B	1098300	1453100	845230	1361700	1347600	695530	1070700	815700	836180	858600	496970	783170	895370	C06337	ko01100	3404830	3396630	2138740	2722580
pme0282	165.02	166.027	C8H6O4	[M-H]-	Phthalic acid*	Organic acids	Organic acids	88-99-3	A	53100	64387	68037	126680	42376	60248	116710	114000	115390	178200	152040	153170	90839	C01606	ko01100,ko02010	229304	185524	483410	346100
mws0344	165.04	166.048	C5H10O6	[M-H]-	D-Xylonic acid	Organic acids	Organic acids	526-91-0	A	26345000	14743000	11546000	12931000	11379000	11576000	17793000	12613000	12259000	6998400	6408500	7736800	11385000	C00502	ko00040,ko01100	35886000	52634000	21143700	42665000
pme1266	167.06	166.049	C6H6N4O2	[M+H]+	3-Methylxanthine*	Nucleotides and derivatives	Nucleotides and derivatives	1076-22-8	B	6280900	2777900	4382100	5724100	3369600	4788300	4487200	2900900	2400800	2566200	3027400	2734000	3428700	C16357	ko00232,ko01100,ko01110	13882000	13440900	8327600	9788900
pme0166	167.06	166.049	C6H6N4O2	[M+H]+	1-Methylxanthine*	Nucleotides and derivatives	Nucleotides and derivatives	6136-37-4	B	327800	223030	332430	454230	219090	299340	311700	156550	163590	190990	150690	206090	217080	C16358	ko00232,ko01100,ko01110	972660	883260	547770	631840
pme2801	167.06	166.049	C6H6N4O2	[M+H]+	7-Methylxanthine*	Nucleotides and derivatives	Nucleotides and derivatives	552-62-5	B	1110000	575930	686280	1108300	530910	762640	852520	489390	306950	428750	403780	440450	598390	C16353	ko00232,ko01100,ko01110	2401850	2372210	1272980	1648860
Lmnp001551	167.07	166.063	C9H10O3	[M+H]+	3-methoxy-4-hydroxy-acetophenone	Phenolic acids	Phenolic acids	-	B	4606200	2359800	2871600	2461300	2403500	2212100	624370	449480	194860	309900	398250	382690	1890000	--	--	7076900	9837600	1090840	1268710
pme2131	165.06	166.063	C9H10O3	[M-H]-	3-(3-hydroxyphenyl)propionate acid	Organic acids	Organic acids	621-54-5	B	45794	56903	111290	71603	50913	54215	20718	32488	24851	55180	23721	17518	29106	--	--	176731	213987	96419	78057
pmn001681	165.09	166.099	C10H14O2	[M-H]-	1-(4-Methoxyphenyl)-1-propanol	Phenolic acids	Phenolic acids	5349-60-0	B	23371	15075	15773	37773	37093	21044	35363	36892	33745	42881	31229	35957	43188	--	--	95910	54219	110067	106000
pmc0274	167.1	166.1	C6H6N4S	[M+H]+	6-Methylmercaptopurine	Nucleotides and derivatives	Nucleotides and derivatives	50-66-8	B	80317000	25059000	41429000	10408000	49333000	58241000	14331000	35692000	19532000	12997000	9453000	12490000	29676000	C16614	--	117982000	146805000	34940000	69555000
Hmbp001276	169.05	168.042	C8H8O4	[M+H]+	Gallacetophenone*	Others	Others	528-21-2	A	431550	91179	85057	737760	1404900	640470	277960	48228	251410	384630	438410	310300	246390	--	--	2783130	607786	1133340	577598
mws0028	167.03	168.042	C8H8O4	[M-H]-	Vanillic acid	Phenolic acids	Phenolic acids	121-34-6	A	330900	163830	137920	132510	175230	162170	451350	278200	330200	304090	255880	288460	211130	C06672	--	469910	632650	848430	1059750
pme2598	167.03	168.042	C8H8O4	[M-H]-	3,4-Dihydroxybenzeneacetic acid*	Phenolic acids	Phenolic acids	102-32-9	B	314810	781470	913240	173760	119740	226350	7111300	7320900	4769200	2779700	2652300	2438600	2649100	C01161	ko00350,ko01100	519850	2009520	7870600	19201400
pme1383	170.08	169.074	C8H11NO3	[M+H]+	Pyridoxine	Others	Vitamin	65-23-6	A	4125400	5040800	7786300	4230800	10396000	7428600	3127600	5833700	7329600	2948100	6648800	5507100	4974100	C00314	ko00750,ko01100	22055400	16952500	15104000	16290900
pme0181	170.09	169.085	C7H11N3O2	[M+H]+	1-Methylhistidine	Amino acids and derivatives	Amino acids and derivatives	368-16-1	B	1075300	479430	615730	376440	649210	567510	1264800	1148700	1243700	1084100	1030800	1151700	923620	C01152	ko00340,ko01100	1593160	2170460	3266600	3657200
pme3009	175.02	174.016	C6H6O6	[M+H]+	Trans-Citridic acid	Organic acids	Organic acids	4023-65-8	B	299430	612330	489530	326620	381050	326570	325240	313550	332410	272870	306360	308120	324080	C02341	ko00660,ko01100	1034240	1401290	887350	971200
mws0154	173.05	174.053	C7H10O5	[M-H]-	Shikimic acid	Organic acids	Organic acids	138-59-0	B	47300	919160	555990	878130	237220	266980	1402700	1449800	1668300	1252400	769160	545510	543730	C00493	ko00400,ko01100,ko01110,ko01230	1382330	1522450	2567070	4520800
mws0242	173.08	174.089	C8H14O4	[M-H]-	SubericAcid	Organic acids	Organic acids	505-48-6	B	814770	9	516530	360850	523560	561110	7724200	505590	4820100	2205500	2880700	2017500	989240	C08278	--	1445520	1331309	7103700	13049890
mws0260	175.12	174.112	C6H14N4O2	[M+H]+	L-(+)-Arginine	Amino acids and derivatives	Amino acids and derivatives	74-79-3	A	20484000	8374400	32737000	6507100	15037000	19644000	1301200	2808700	1539100	2291400	1211400	1156100	8980400	C00062	ko00220,ko00261,ko00330,ko00472,ko00970,ko00998,ko01100,ko01110,ko01230,ko02010	41188100	61595400	4658900	5649000
pme0008	176.1	175.096	C6H13N3O3	[M+H]+	L-Citrulline	Amino acids and derivatives	Amino acids and derivatives	372-75-8	B	339430	132400	648720	139500	332000	277150	132410	74407	141100	119990	86437	95758	171180	C00327	ko00220,ko01100,ko01110,ko01230	748650	1120550	302185	347917
Hmfn00531	175.02	176.032	C6H8O6	[M-H]-	L-Ascorbic acid*	Others	Vitamin	50-81-7	A	50634	27466	34964	25475	43530	17472	34412000	47162000	68831000	8391800	43484000	46185000	4504100	C00072	ko00053,ko00480,ko01100,ko01110	86477	113064	98060800	150405000
mws4175	175.02	176.032	C6H8O6	[M-H]-	D-Glucurono-6,3-lactone*	Others	Others	32449-92-6	B	9	9	9	9	9	9	1345900	1760400	2572000	384360	1913200	1872900	194460	C02670	ko00053,ko01100	27	27	4170460	5678300
mws0875	179.05	178.041	C5H10N2O3S	[M+H]+	Cys-Gly	Amino acids and derivatives	Amino acids and derivatives	19246-18-5	B	130960	21366	23180	1652.8	355730	32577	41774	15730	91021	40429	44200	38935	74135	C01419	ko00480,ko01100	389960	175506	123564	148525
pme2253	177.04	178.048	C6H10O6	[M-H]-	L-Gulonic-γ-lactone*	Others	Saccharides and Alcohols	1128-23-0	B	9	43502	9	33790	9	9	194700	216750	300430	81981	146860	185690	62315	C01040	ko00053,ko01100	33808	43520	414531	711880
pme1021	177.14	178.048	C6H10O6	[M-H]-	D-(+)-Glucono-1,5-lactone*	Others	Saccharides and Alcohols	90-80-2	B	163510	108220	80306	138830	169540	146870	163760	157510	195880	137530	199480	191930	135500	C00198	ko00030,ko01100,ko01110,ko01200	455240	352036	528940	517150
mws1195	179.07	178.063	C10H10O3	[M+H]+	Methyl p-coumarate*	Phenolic acids	Phenolic acids	3943-97-3	B	470310	932440	891650	1103700	287570	655470	693600	611670	547840	628450	876220	426140	866020	--	--	2046740	2294400	1930810	1853110
pmf0284	177.06	178.063	C10H10O3	[M-H]-	Riboprine*	Phenolic acids	Phenolic acids	7724-76-7	B	1120100	1520700	1587800	1243200	822600	911350	4392900	4622200	2975700	5562200	2941900	4039600	2632600	C16427	ko00908,ko01110	2977150	4228600	12543700	11990800
mws1200	177.06	178.063	C10H10O3	[M-H]-	Trans-4-Hydroxycinnamic Acid Methyl Ester*	Phenolic acids	Phenolic acids	19367-38-5	A	531510	784640	726370	926550	371650	595590	838690	755530	710550	965590	1285400	644530	768970	--	--	1893790	2042520	2895520	2304770
mws0009	179.07	178.063	C10H10O3	[M+H]+	Coniferaldehyde*	Phenolic acids	Phenolic acids	20649-42-7	A	119440	9	9	9	9	9	775870	755420	1167800	1158500	758350	837370	573760	C02666	ko00940,ko01100,ko01110	27	119458	2754220	2699090
pmb0786	180	179	C6H13NO5	[M+H]+	Glucosamine	Others	Saccharides and Alcohols	3416-24-8	B	352490	269930	409590	198610	258570	280110	205930	69507	164120	54684	60343	67396	282690	C00329	ko00520,ko01100	737290	1032010	182423	439557
mws2212	179.03	180.042	C9H8O4	[M-H]-	Caffeic acid	Phenolic acids	Phenolic acids	331-39-5	B	9	239630	9	9	9	9	23050000	12963000	37457000	20233000	15596000	17192000	10390000	C01197	ko00940,ko01100,ko01110	27	239648	53021000	73470000
pmf0139	179	180.063	C6H12O6	[M-H]-	D-(+)-Galactose*	Others	Saccharides and Alcohols	59-23-4	B	5370700	5838600	4654500	7328500	4339100	6531800	8991500	6176600	6255400	4660000	6733600	7256600	7474600	C00124	ko00052,ko01100	18199400	15863800	18650200	21423500
pmf0138	179	180.063	C6H12O6	[M-H]-	D-(+)-Mannose*	Others	Saccharides and Alcohols	3458-28-4	B	4982700	5480900	4366700	6866200	4035900	6199000	8544500	5742500	5920400	4333500	6449900	6796100	7362400	C00159	ko00051,ko00052,ko00520,ko01100,ko02010	17101100	14830300	17579500	20207400
pme0516	179.06	180.063	C6H12O6	[M-H]-	Inositol*	Others	Saccharides and Alcohols	87-89-8	A	3031200	5016600	3756700	6330200	2159400	5047200	6379900	4609000	5011200	3606400	4594900	5248900	4996600	C00137	ko00052,ko00053,ko00562,ko01100,ko02010,ko04070	13536800	11804500	13450200	16000100
mws0093	179.07	180.079	C10H12O3	[M-H]-	Coniferyl alcohol	Phenolic acids	Phenolic acids	458-35-5	B	9	110480	43640	85340	45570	34298	730270	1053200	829520	1097000	529580	821120	520220	C00590	ko00940,ko00998,ko01100,ko01110	165208	154129	2447700	2612990
mws0250	182.08	181.074	C9H11NO3	[M+H]+	L-(-)-Tyrosine	Amino acids and derivatives	Amino acids and derivatives	60-18-4	A	6020800	7256700	4404200	2269900	6268600	5051000	1760600	2784300	834890	1199100	573770	832860	3348000	C00082	ko00130,ko00261,ko00350,ko00360,ko00400,ko00460,ko00730,ko00940,ko00950,ko00965,ko00966,ko00970,ko01100,ko01110,ko01210,ko01230	13589500	17681700	2605730	5379790
mws1350	181.05	182.058	C9H10O4	[M-H]-	Syringic Aldehyde	Phenolic acids	Phenolic acids	134-96-3	A	908340	1421400	763420	1800000	444910	1138300	1102100	1095400	944800	762070	1048700	1051100	734680	--	--	3383210	3093160	2861870	3142300
mws1155	181.07	182.079	C6H14O6	[M-H]-	Mannitol*	Others	Saccharides and Alcohols	69-65-8	B	3974.8	8001.2	13045	15369	7045.8	7040.9	70241	75322	104640	112610	134000	122880	19069	C00392	ko00051,ko01100,ko02010	29455.7	25021	369490	250203
mws0214	181.07	182.079	C6H14O6	[M-H]-	D-Sorbitol*	Others	Saccharides and Alcohols	50-70-4	B	20490	25288	40142	45001	26418	24943	211380	317130	321590	358480	402860	388790	116880	C00794	ko00051,ko00052,ko01100,ko02010	96362	85920	1150130	850100
pme2237	181.07	182.079	C6H14O6	[M-H]-	Dulcitol*	Others	Saccharides and Alcohols	608-66-2	B	15985	37614	53152	68061	34565	22440	508670	474480	552950	522170	811520	673090	203830	C01697	ko00052,ko01100	125066	106751	2006780	1536100
pme2596	184.06	183.053	C8H9NO4	[M+H]+	4-Pyridoxic acid	Others	Vitamin	82-82-6	B	2319600	532090	440010	471540	551880	527450	4314100	2981000	2321600	1899800	2375800	2526300	1702900	C00847	ko00750,ko01100	1550870	3291700	6801900	9616700
Hmmp001310	188.07	187.063	C11H9NO2	[M+H]+	3-Indoleacrylic acid	Alkaloids	Alkaloids	1204-06-4	B	489040	529400	318470	383530	383750	635060	87168	172600	81945	32697	30341	41628	264310	--	--	1402340	1336910	104666	341713
pme0137	187.07	188.08	C7H12N2O4	[M-H]-	N-α-Acetyl-L-glutamine	Amino acids and derivatives	Amino acids and derivatives	2490-97-3	B	274160	156720	174340	152310	142920	115360	191400	174650	218890	143130	181870	186390	144190	--	--	410590	605220	511390	584940
mws0237	187.1	188.105	C9H16O4	[M-H]-	Anchoic Acid	Organic acids	Organic acids	123-99-9	A	2806800	2410400	2220200	2416400	2445100	2535100	4721300	4790100	2907000	3742000	3810700	3774300	3184000	C08261	--	7396600	7437400	11327000	12418400
mws5041	189.12	188.116	C8H16N2O3	[M+H]+	Glycylisoleucine*	Amino acids and derivatives	Amino acids and derivatives	19461-38-2	B	65954	46688	35723	111410	57681	156390	468700	385710	385660	233810	249340	252790	243000	--	--	325481	148365	735940	1240070
pme0122	189.12	188.116	C8H16N2O3	[M+H]+	N6-Acetyl-L-lysine	Amino acids and derivatives	Amino acids and derivatives	692-04-6	B	1604700	605440	993850	915400	1453600	2530700	625330	784040	430270	477300	479090	546740	1281100	C02727	ko00310,ko01100	4899700	3203990	1503130	1839640
mws0736	189.12	188.116	C8H16N2O3	[M+H]+	N-Glycyl-L-leucine*	Amino acids and derivatives	Amino acids and derivatives	869-19-2	B	79441	68446	52738	144730	100440	283310	523700	384870	600810	346060	406350	361940	290840	C02155	--	528480	200625	1114350	1509380
pme0076	190.1	189.064	C7H11NO5	[M+H]+	N-Acetyl-L-glutamic acid	Amino acids and derivatives	Amino acids and derivatives	1188-37-0	B	184290	217350	284860	482920	168110	523850	104520	138230	163390	642760	310280	244710	160240	C00624	ko00220,ko01100,ko01110,ko01210,ko01230	1174880	686500	1197750	406140
mws1611	191.11	190.099	C12H14O2	[M+H]+	Ligustilide	Others	Others	4431-01-0	B	54155	106940	158780	87167	193330	259420	1074100	1385900	788160	1335400	1331900	1273400	789360	C16987	--	539917	319875	3940700	3248160
pme2607	192.06	191.058	C10H9NO3	[M+H]+	5-Hydroxyindole-3-acetic acid	Alkaloids	Plumerane	54-16-0	B	59610	88817	110690	53539	75490	87169	241120	275980	395450	151710	101430	83436	116070	C05635	ko00380,ko01100	216198	259117	336576	912550
pmb2561	190.1	191.1	C7H13NO3S	[M-H]-	N-Acetylmethionine	Amino acids and derivatives	Amino acids and derivatives	65-82-7	B	9	9	9	9	9	9	600590	229320	648980	561300	483950	306800	194310	C02712	--	27	27	1352050	1478890
mws0281	191.02	192.027	C6H8O7	[M-H]-	Citric Acid	Organic acids	Organic acids	77-92-9	A	23529000	10909000	19134000	5076900	13384000	5865700	1432700	791260	682640	151990	170520	125880	5079000	C00158	ko00020,ko00250,ko00630,ko01100,ko01110,ko01200,ko01210,ko01230	24326600	53572000	448390	2906600
mws0277	191.06	192.063	C7H12O6	[M-H]-	Quinic Acid	Organic acids	Organic acids	77-95-2	A	56571000	29400000	41496000	27177000	37960000	13739000	30071000	26464000	10804000	16492000	14888000	14814000	18686000	C00296	ko00400,ko01100	78876000	127467000	46194000	67339000
mws1189	193.04	194.033	C6H10O7	[M-H]-	D-Galacturonic acid(Gal A)*	Organic acids	Organic acids	685-73-4	B	120790	273960	162520	510470	106460	377370	428370	332440	451280	240330	253070	341030	376780	C00333	ko00040,ko00053,ko00520,ko01100,ko02010	994300	557270	834430	1212090
pme3705	193.04	194.043	C6H10O7	[M-H]-	D-Glucoronic acid*	Others	Saccharides and Alcohols	6556-12-3	B	97535	262100	188680	508790	106480	435230	558030	306870	480760	223780	261860	348980	419860	C00191	ko00040,ko00053,ko00520,ko00562,ko01100	1050500	548315	834620	1345660
mws0014	193.05	194.058	C10H10O4	[M-H]-	Ferulic acid	Phenolic acids	Phenolic acids	537-98-4	A	261430	184150	225260	344630	148570	264460	1015400	1538100	2216200	1255900	1550600	1537700	1028200	C01494	ko00940,ko01100,ko01110	757660	670840	4344200	4769700
pme0534	195.05	196.058	C6H12O7	[M-H]-	Gluconic acid	Others	Saccharides and Alcohols	526-95-4	A	14515000	2031200	2637300	3359600	7754000	3976200	3235100	3717400	2518900	3237100	2993300	3182800	2536700	C00257	ko00030,ko01100,ko01110,ko01200	15089800	19183500	9413200	9471400
vLmgp04137	197.12	196.11	C11H16O3	[M+H]+	Loliolid	Terpenoids	Terpene	5989-02-6	A	3692700	740100	1572900	1270600	1648800	1351500	11438000	3227100	8599300	2034400	8260300	6806500	4171700	--	--	4270900	6005700	17101200	23264400
pme3827	198.08	197.069	C9H11NO4	[M+H]+	3,4-Dihydroxy-DL-phenylalanine	Amino acids and derivatives	Amino acids and derivatives	63-84-3	B	542020	647600	719500	423640	810740	633700	776480	527430	2214200	673000	1211400	1050600	851500	C00355	ko00350,ko00950,ko00965,ko01100,ko01110	1868080	1909120	2935000	3518110
mws0027	197.05	198.053	C9H10O5	[M-H]-	Syringic acid	Phenolic acids	Phenolic acids	530-57-4	A	284450	146610	96444	297960	227030	287230	297810	170830	213850	374610	274630	214350	152070	C10833	--	812220	527504	863590	682490
pmb2640	199.17	200.178	C12H24O2	[M-H]-	Lauric acid	Lipids	Free fatty acids	143-07-7	B	12363	10088	7030	8643.5	9971.1	6504	25709	23160	36005	16055	28906	28411	19451	C02679	ko00061,ko01100	25118.6	29481	73372	84874
mws5037	203.14	202.132	C9H18N2O3	[M+H]+	Alanylleucine	Amino acids and derivatives	Amino acids and derivatives	1999-42-4	B	23381	35440	46518	76957	48795	64733	115740	186830	283810	219040	178960	197300	112970	--	--	190485	105339	595300	586380
mws0018	203.22	202.216	C10H26N4	[M+H]+	Spermine	Alkaloids	Phenolamine	71-44-3	B	2240800	1398600	1869400	894160	1690100	1441500	2679000	2063200	2523700	1804700	1945600	2095500	1953100	C00750	ko00330,ko00410,ko00480,ko01100	4025760	5508800	5845800	7265900
mws0282	203.08	204.09	C11H12N2O2	[M-H]-	L-Tryptophan	Amino acids and derivatives	Amino acids and derivatives	73-22-3	A	34462000	38356000	25412000	27229000	24189000	45964000	1740800	4349300	1234700	779480	792200	954420	9990900	C00078	ko00260,ko00380,ko00400,ko00901,ko00966,ko00970,ko01100,ko01110,ko01210,ko01230	97382000	98230000	2526100	7324800
pma2681	206.1	205.038	C10H7NO4	[M+H]+	Xanthurenic acid	Organic acids	Organic acids	59-00-7	B	9	9	9	9	9	9	32534	61232	78197	9	42517	21774	24523	C02470	ko00380	27	27	64300	171963
pmb0818	206.1	205.074	C11H11NO3	[M+H]+	Methoxyindoleacetic acid	Alkaloids	Plumerane	3471-31-6	B	8430300	7811700	6455500	7631200	7142300	13119000	1329300	2573100	1156800	625230	500690	668680	4872000	C05660	ko00380	27892500	22697500	1794600	5059200
mws2184	207.07	208.074	C11H12O4	[M-H]-	Ethyl caffeate*	Organic acids	Organic acids	102-37-4	B	9	9	9	9	9	9	150860	66106	90904	56491	49163	63875	42225	--	--	27	27	169529	307870
pmb2620	207.07	208.074	C11H12O4	[M-H]-	3,4-Dimethoxycinnamic acid*	Phenolic acids	Phenolic acids	14737-89-4	B	27919	59834	42006	144040	25944	85779	118480	248670	342490	231590	217990	214300	171240	--	--	255763	129759	663880	709640
pme3443	207.07	208.074	C11H12O4	[M-H]-	Sinapinaldehyde	Phenolic acids	Phenolic acids	4206-58-0	A	4877800	5909400	5040100	6179600	2345600	4544100	3100600	2479000	1401700	2558400	1421000	1836000	2401600	C05610	ko00940,ko01100,ko01110	13069300	15827300	5815400	6981300
Hmcn000192	209.07	210.073	C7H14O7	[M-H]-	Sedoheptulose	Others	Saccharides and Alcohols	3019-74-7	A	740680	413960	363010	417960	557830	377900	392570	541440	508830	566130	543470	1730700	337160	C02076	ko00710,ko01100	1353690	1517650	2840300	1442840
mws0853	209.08	210.089	C11H14O4	[M-H]-	Sinapyl alcohol	Phenolic acids	Phenolic acids	537-33-7	A	433560	3218300	708100	2371400	1127600	1465400	951070	1893700	2464800	3408000	3308600	3798000	1856300	C02325	ko00940,ko01100,ko01110	4964400	4359960	10514600	5309570
pme3434	211.07	212.068	C10H12O5	[M-H]-	Eudesmic acid (3,4,5-trimethoxybenzoic acid)	Organic acids	Organic acids	-	B	9	9	9	52246	56452	55434	9	9	9	249570	276900	253180	81112	--	--	164132	27	779650	27
pmb2873	214.1	215.095	C13H13NO2	[M-H]-	3-(2-Naphthyl)-D-alanine	Amino acids and derivatives	Amino acids and derivatives	76985-09-6	B	299120	266380	239900	244010	262230	236470	438180	480020	452610	321510	407790	394910	406880	--	--	742710	805400	1124210	1370810
pme0170	217.13	216.122	C8H16N4O3	[M+H]+	N-α-Acetyl-L-arginine	Amino acids and derivatives	Amino acids and derivatives	155-84-0	B	157050	62064	316950	106760	300120	210320	98768	96958	201100	111250	126010	152850	173740	--	--	617200	536064	390110	396826
mws5045	215.17	216.173	C12H24O3	[M-H]-	12-Hydroxydodecanoic acid	Lipids	Free fatty acids	505-95-3	B	9	13411	7495	15034	10921	11143	18247	32431	28334	14898	20405	27073	15046	--	--	37098	20915	62376	79012
pme2566	217.08	218.09	C8H14N2O5	[M-H]-	(5-L-Glutamyl)-L-amino acid	Amino acids and derivatives	Amino acids and derivatives	5875-41-2	B	953210	901510	1264000	561260	511060	444970	9020700	11462000	6233200	3890600	4419300	3076700	8767000	C03740	ko00480,ko01100	1517290	3118720	11386600	26715900
mws1337	220.12	219.111	C9H17NO5	[M+H]+	D-Pantothenic Acid	Others	Vitamin	79-83-4	A	1002000	1316200	751850	1838800	930210	1584500	1601900	2034000	1236800	3424400	1861100	2290200	1424500	C00864	ko00410,ko00770,ko01100,ko01110	4353510	3070050	7575700	4872700
pme1228	221.09	220.085	C11H12N2O3	[M+H]+	5-Hydroxy-L-tryptophan	Amino acids and derivatives	Amino acids and derivatives	56-69-9	B	344580	157130	272090	206110	277920	312670	772320	1019800	2012700	316660	1300300	1107300	703680	C00643	ko00380,ko01100	796700	773800	2724260	3804820
pme2755	222	221.09	C8H15NO6	[M+H]+	N-Acetyl-D-glucosamine	Others	Saccharides and Alcohols	7512-17-6	B	525040	364650	514230	269930	382460	406440	575940	483750	473860	345420	407970	320760	479620	C00140	ko00520,ko01100,ko02010	1058830	1403920	1074150	1533550
mws5042	223.11	222.1	C11H14N2O3	[M+H]+	Glycylphenylalanine	Amino acids and derivatives	Amino acids and derivatives	721-66-4	B	189850	233560	220390	408700	320010	600640	544400	374840	296700	418790	265900	462090	366670	--	--	1329350	643800	1146780	1215940
Hmgp005956	223.13	222.125	C13H18O3	[M+H]+	Dehydrovomifoliol	Terpenoids	Sesquiterpenoids	15764-81-5	A	139460	88622	75277	114340	155580	93951	211380	130640	232040	149830	138380	196150	143630	--	--	363871	303359	484360	574060
mws0520	224.09	223.084	C11H13NO4	[M+H]+	N-Acetyl-L-tyrosine	Amino acids and derivatives	Amino acids and derivatives	537-55-3	B	9	9	9	9	9	9	91287	209840	451150	159090	221450	223940	123990	--	--	27	27	604480	752277
mws4085	223.06	224.068	C11H12O5	[M-H]-	Sinapic acid	Phenolic acids	Phenolic acids	530-59-6	B	19370	64573	44984	62497	25682	22639	151530	276070	342620	134710	162640	247540	170390	C00482	ko00940,ko01100,ko01110	110818	128927	544890	770220
pmb2643	225.19	226.193	C14H26O2	[M-H]-	Myristoleic acid	Lipids	Free fatty acids	544-64-9	B	5468.4	16188	13831	2362.6	4921.9	23247	10249	47381	29802	32299	23993	22010	16763	C08322	--	30531.5	35487.4	78302	87432
mws0474	229.14	230.152	C12H22O4	[M-H]-	Dodecanedioic aicd	Organic acids	Organic acids	693-23-2	A	4223.8	9	9	9	3203.6	3213.3	3779	6534.7	7781	3906.8	11917	13845	6119	C02678	--	6425.9	4241.8	29668.8	18094.7
pmb0962	235.1	234.158	C10H22N2O4	[M+H]+	Lysine butyrate	Amino acids and derivatives	Amino acids and derivatives	80407-71-2	B	9	9	9	9	9	9	10504000	1320000	8634800	893620	822570	999410	765300	--	--	27	27	2715600	20458800
mws4176	237.12	236.116	C12H16N2O3	[M+H]+	DL-Alanyl-DL-phenylalanine	Amino acids and derivatives	Amino acids and derivatives	1999-45-7	B	36547	39871	24500	67939	21021	146910	96285	63385	47037	49504	59303	67673	48222	--	--	235870	100918	176480	206707
mws0984	236.08	237.086	C9H11N5O3	[M-H]-	Sepiapterin(L-SEPIAPTERIN)COFACTOR OF NITRIC OX	Nucleotides and derivatives	Nucleotides and derivatives	17094-01-8	B	9	9	9	9	5181	9	36122	29934	45432	14943	46039	39107	15277	C00835	ko00790,ko01100	5199	27	100089	111488
Lmhn003240	237.04	238.048	C11H10O6	[M-H]-	benzoylmalic acid	Phenolic acids	Phenolic acids	-	B	4903	28970	30400	18743	9	35438	76542	75645	94668	111880	64813	82891	51715	--	--	54190	64273	259584	246855
pmn001669	237.08	238.084	C12H14O5	[M-H]-	Methyl sinapate	Phenolic acids	Phenolic acids	20733-94-2	B	10335	15010	6336.1	24949	16291	19903	50311	160520	236160	216330	199140	132090	105940	--	--	61143	31681.1	547560	446991
pmn001320	237.08	238.084	C12H14O5	[M-H]-	1-O-p-Cumaroylglycerol	Phenolic acids	Phenolic acids	106055-11-2	A	63269	366620	280600	671640	50208	554920	301690	151050	749050	128940	430710	209340	287870	--	--	1276768	710489	768990	1201790
mws0832	241.13	240.122	C10H16N4O3	[M+H]+	(S)-2-(4-Aminobutanamido)-3-(1-methyl-1H-imidazol-5-yl)propanoic acid	Organic acids	Organic acids	584-85-0	B	17287	20586	22029	28458	24163	28171	15985	25037	20586	19895	22004	15072	19799	C01262	ko00340,ko00410,ko01100	80792	59902	56971	61608
pme2827	239	240.245	C16H32O	[M-H]-	Palmitaldehyde	Others	Others	629-80-1	B	2245800	1965100	1662800	4192500	3532800	2239500	3192200	4077400	3482000	4691100	3204400	3877600	3991900	C00517	ko00071	9964800	5873700	11773100	10751600
pme3732	244.09	243.086	C9H13N3O5	[M+H]+	Cytidine	Nucleotides and derivatives	Nucleotides and derivatives	65-46-3	B	55256	17702	4840.4	11942	34928	22204	52318	37614	64629	44286	49460	14881	55585	C00475	ko00240,ko01100,ko02010	69074	77798.4	108627	154561
mws0248	243.06	244.07	C9H12N2O6	[M-H]-	Uridine	Nucleotides and derivatives	Nucleotides and derivatives	58-96-8	B	18796	22130	21017	34672	62705	41234	185910	192940	267710	115920	92574	174880	120010	C00299	ko00240,ko01100,ko02010	138611	61943	383374	646560
pme2266	245.1	244.088	C10H16N2O3S	[M+H]+	Biotin	Others	Vitamin	58-85-5	B	105340	129060	186930	313990	173560	265260	394590	487710	311080	376990	363800	359860	241040	C00120	ko00780,ko01100,ko02010	752810	421330	1100650	1193380
pmb2591	245.09	246.1	C13H14N2O3	[M-H]-	Acetyltryptophan	Amino acids and derivatives	Amino acids and derivatives	2280-01-5	B	66780	59653	30354	104370	90977	97808	76373	53133	41020	77082	54227	69306	43399	C03137	--	293155	156787	200615	170526
mws0124	247.11	246.1	C13H14N2O3	[M+H]+	N-(3-Indolylacetyl)-L-alanine	Amino acids and derivatives	Amino acids and derivatives	57105-39-2	B	18926	17189	24088	24968	34090	41141	46979	30360	30933	23528	24095	32617	32847	--	--	100199	60203	80240	108272
pme1306	250.05	249.04	C8H12NO6P	[M+H]+	Pyridoxine 5'-phosphate	Others	Vitamin	447-05-2	B	51107	38817	34413	67617	45102	57378	90198	89595	76006	89400	99073	82237	77492	C00627	ko00750,ko01100	170097	124337	270710	255799
pme3961	252.11	251.102	C10H13N5O3	[M+H]+	Deoxyadenosine	Nucleotides and derivatives	Nucleotides and derivatives	958-09-8	A	50769	166000	50043	69365	49019	342820	850100	954580	1626500	670690	554380	795030	506130	C00559	ko00230,ko01100,ko02010	461204	266812	2020100	3431180
pmn001611	253.2	254.225	C16H30O2	[M-H]-	Palmitoleic acid	Lipids	Free fatty acids	373-49-9	B	3938100	4782000	6074100	5349200	4125800	5379700	28272000	16869000	8829900	11754000	12649000	12500000	8727900	C08362	ko00061	14854700	14794200	36903000	53970900
pma3101	256.2	256.082	C11H14NO6+	[M+H]+	Nicotinate D-ribonucleoside	Others	Vitamin	17720-18-2	B	653780	207630	356260	45118	583240	297540	262980	107850	223860	50523	237220	209010	330460	C05841	ko00760,ko01100	925898	1217670	496753	594690
pmn001578	255.23	256.24	C16H32O2	[M-H]-	Palmitic acid	Lipids	Free fatty acids	57-10-3	A	25677000	26509000	30927000	31412000	26657000	28338000	24724000	28609000	22842000	29021000	30183000	28239000	23212000	C00249	ko00061,ko00062,ko00071,ko00073,ko01040,ko01100,ko01212	86407000	83113000	87443000	76175000
mws0120	258.11	257.103	C8H20NO6P	[M+H]+	Choline alfoscerate	Lipids	PC	28319-77-9	A	2214200	4557400	830900	123950	4101900	2032900	3276100	19667000	2251700	17070000	21716000	12486000	21732000	C00670	ko00564,ko00565	6258750	7602500	51272000	25194800
pme3313	259	260.03	C6H13O9P	[M-H]-	D-Fructose 6-phosphate*	Others	Saccharides and Alcohols	643-13-0	B	1755500	1013600	1757200	1568500	2458300	2090400	3906200	2540700	3357600	2505200	2898000	2168400	2126200	C00085	ko00052,ko00500,ko00710,ko01100,ko01200	6117200	4526300	7571600	9804500
mws0866	259.02	260.03	C6H13O9P	[M-H]-	D-Glucose 6-phosphate*	Others	Saccharides and Alcohols	56-73-5	A	5139800	3064500	5133400	4541200	7630500	6286700	11069000	7592800	10071000	7294700	8523100	6756600	6060100	C00092	ko00500,ko00562,ko00998,ko01100	18458400	13337700	22574400	28732800
mws1090	259.02	260.03	C6H13O9P	[M-H]-	Glucose-1-phosphate*	Others	Saccharides and Alcohols	59-56-3	A	4893200	2929100	4897000	4435700	7320200	6154700	10856000	7584400	9747500	7326800	8123500	6166400	6180300	C00103	ko00010,ko00040,ko00052,ko00500,ko00520,ko00561,ko01100,ko01110	17910600	12719300	21616700	28187900
pmb0896	265.15	264.147	C14H20N2O3	[M+H]+	N-Feruloylputrescine	Alkaloids	Phenolamine	501-13-3	B	9	9	9	9	9	9	186980	134240	1030200	65336	1314600	222250	174900	C10497	ko00330,ko01100	27	27	1602186	1351420
pme0230	268.1	267.097	C10H13N5O4	[M+H]+	Adenosine	Nucleotides and derivatives	Nucleotides and derivatives	58-61-7	A	357580	364090	339300	684180	521300	806670	2635000	5136400	4544700	3927100	3869900	4047300	2677400	C00212	ko00230,ko01100,ko02010	2012150	1060970	11844300	12316100
pme2890	269.06	268.055	C8H16N2O4S2	[M+H]+	L-Homocystine	Amino acids and derivatives	Amino acids and derivatives	626-72-2	B	95081	54998	31835	58300	84077	60431	93447	40552	66396	60990	45362	88891	81499	C01817	ko00270	202808	181914	195243	200395
mws1060	267.07	268.081	C10H12N4O5	[M-H]-	9-(β-D-Arabinofuranosyl)hypoxanthine	Nucleotides and derivatives	Nucleotides and derivatives	7013-16-3	A	20927	9	9	75753	31099	47611	29380000	32568000	25817000	17222000	21485000	20795000	14637000	--	--	154463	20945	59502000	87765000
mws1297	269.1	270.11	C13H18O6	[M-H]-	Benzyl β-D-Glucopyranoside	Phenolic acids	Phenolic acids	4304-12-5	B	13513	10606	51018	19221	36983	29129	9	9	9	96947	191160	189010	41027	--	--	85333	75137	477117	27
mws0914	271.06	272.068	C15H12O5	[M-H]-	Pinobanksin*	Flavonoids	Dihydroflavonol	548-82-3	B	7723.5	66116	34082	1231.6	7232.1	19308	84323	377780	220610	18357	211500	132910	130160	C09826	ko00941	27771.7	107922	362767	682713
pme0376	271.06	272.068	C15H12O5	[M-H]-	Naringenin*	Flavonoids	Dihydroflavone	480-41-1	A	65942	455220	65379	242130	38336	131370	46953	455070	195270	77103	233930	88711	198220	C00509	ko00941,ko00943,ko01100,ko01110	411836	586541	399744	697293
pme3475	273.08	272.068	C15H12O5	[M+H]+	Butin*	Flavonoids	Dihydroflavone	492-14-8	B	70154	414930	93499	294830	33475	155180	9	278340	130560	9	243720	155480	217630	C09614	ko00941	483485	578583	399209	408909
pme2960	273.08	272.068	C15H12O5	[M+H]+	Naringenin chalcone*	Flavonoids	Chalcones	73692-50-9	A	50059	439910	75767	253830	30361	133440	9	384550	9	99180	188850	63542	269090	C06561	ko00941,ko01100,ko01110	417631	565736	351572	384568
pmb1574	277.2	276.2	C18H28O2	[M+H]+	Octadecadien-6-ynoic acid	Lipids	Glycerol ester	-	B	60688	67370	138390	51544	57524	170300	198400	177800	172820	129920	234640	159190	166450	--	--	279368	266448	523750	549020
YC512117	277.22	276.209	C18H28O2	[M+H]+	Octadecatetraenoic acid	Lipids	Free fatty acids	20290-75-9	B	9	9	9	9	9	9	13946	49903	29961	18358	31141	19671	21330	C16300	ko00592,ko01110	27	27	69170	93810
mws5035	279.17	278.163	C15H22N2O3	[M+H]+	Leucylphenylalanine	Amino acids and derivatives	Amino acids and derivatives	56217-82-4	B	673300	525050	320670	660780	628030	1615100	596250	354060	374620	451000	289380	416840	588760	--	--	2903910	1519020	1157220	1324930
pmb1650	279.2	278.2	C18H30O2	[M+H]+	Octadeca-11E,13E,15Z-trienoic acid	Lipids	Glycerol ester	25575-00-2	B	2577300	1555400	1882900	2475800	2559200	1771700	4570400	2665600	3140200	3432700	3238600	4286400	2862000	--	--	6806700	6015600	10957700	10376200
pmb0889	279.23	278.225	C18H30O2	[M+H]+	Punicic acid	Lipids	Free fatty acids	544-72-9	B	2597300	1731200	1572800	1361300	1620400	2139500	1961300	1105800	1819000	1285100	1347600	1463700	1753800	C08364	--	5121200	5901300	4096400	4886100
mws0367	277.22	278.225	C18H30O2	[M-H]-	α-Linolenic Acid	Lipids	Free fatty acids	463-40-1	A	9	2549.4	7650.3	4654.1	6127.6	8792.4	26247	42481	17463	36134	42469	33934	24408	C06427	ko00592,ko01040,ko01100,ko01110	19574.1	10208.7	112537	86191
Lmhn002926	279.05	280.058	C13H12O7	[M-H]-	p-coumaroylmalic acid	Phenolic acids	Phenolic acids	-	A	243620	1907800	398200	626320	283360	390930	2920000	7287200	1188800	4843900	2148600	2527100	2121900	--	--	1300610	2549620	9519600	11396000
mws0629	281.11	280.106	C13H16N2O5	[M+H]+	Asp-phe	Amino acids and derivatives	Amino acids and derivatives	13433-09-5	B	100400	58957	44421	58310	56732	136540	138410	119690	86940	61709	61483	80537	70596	--	--	251582	203778	203729	345040
YC512118	282.28	281.272	C18H35NO	[M+H]+	Octadecenoic amide	Others	Others	-	A	348960	2001400	1514400	1691500	1231600	1574300	2121400	1550900	1064800	971060	467950	369270	795140	--	--	4497400	3864760	1808280	4737100
mws0396	281.25	282.256	C18H34O2	[M-H]-	Elaidic Acid	Lipids	Free fatty acids	112-79-8	A	516340	795830	552230	1240600	573770	593560	321590	486320	277110	334460	274950	302320	517840	--	--	2407930	1864400	911730	1085020
mws2623	281.25	282.256	C18H34O2	[M-H]-	11-Octadecanoic acid(Vaccenic acid)	Lipids	Free fatty acids	506-17-2	A	1687300	2942400	2229500	4529800	1772700	3132000	1737000	1335400	1331700	1349300	1019900	1657000	2147700	--	--	9434500	6859200	4026200	4404100
pme1178	284.1	283.092	C10H13N5O5	[M+H]+	Guanosine	Nucleotides and derivatives	Nucleotides and derivatives	118-00-3	A	401750	488300	440920	639220	629290	831140	1999300	4434800	3689000	3166700	2390700	2726300	2279100	C00387	ko00230,ko01100,ko02010	2099650	1330970	8283700	10123100
Lmhn002423	283.05	284.053	C12H12O8	[M-H]-	vnilloylmalic acid	Phenolic acids	Phenolic acids	-	A	627250	72739	261590	179040	62431	89483	2316800	438960	562310	1936000	1188800	1094700	579510	--	--	330954	961579	4219500	3318070
mws0668	283.07	284.076	C10H12N4O6	[M-H]-	Xanthosine	Nucleotides and derivatives	Nucleotides and derivatives	146-80-5	A	1239200	558670	787770	848530	1898400	1954200	849440	952490	420240	2144800	1861000	883370	1328100	C01762	ko00230,ko00232,ko01100,ko01110,ko02010	4701130	2585640	4889170	2222170
pma1751	286	285.085	C12H15NO7	[M+H]+	Nicotinic acid-hexoside	Others	Vitamin	-	B	697300	139760	444740	528370	763390	1109300	2036200	2006100	1482100	1006000	2210500	2057900	1109200	--	--	2401060	1281800	5274400	5524400
mws1521	285.1	286.105	C13H18O7	[M-H]-	Salicin	Phenolic acids	Phenolic acids	138-52-3	B	306390	181840	198890	54147	53347	78248	69251	71700	33459	68174	43724	61560	83202	C01451	ko00010	185742	687120	173458	174410
mws0064	287.06	288.063	C15H12O6	[M-H]-	Eriodictyol	Flavonoids	Dihydroflavone	552-58-9	A	288320	68909	45409	39189	45117	903480	63435	380850	240540	43782	224640	119380	192960	C05631	ko00941,ko01100,ko01110	987786	402638	387802	684825
pmb0885	291	290.188	C18H26O3	[M+H]+	4-oxo-9Z,11Z,13E,15E-octadecatetraenoic acid	Lipids	Glycerol ester	-	B	9	9	9	9	9	9	21578	49180	50937	43296	48144	44491	28565	--	--	27	27	135931	121695
pmb2792	293.21	294.219	C18H30O3	[M-H]-	13-HOTrE(r)	Lipids	Free fatty acids	74784-20-6	B	225910	113520	101940	268190	267320	114880	355730	144160	159230	136700	146680	403260	182970	--	--	650390	441370	686640	659120
pmb2787	293.21	294.219	C18H30O3	[M-H]-	9-KODE*	Lipids	Free fatty acids	54232-59-6	B	64250	31462	25712	31803	33143	28575	20574	16379	28915	14662	12615	19037	20968	--	--	93521	121424	46314	65868
pma3606	295.2	294.219	C18H30O3	[M+H]+	9-Hydroxy-10,12,15-octadecatrienoic acid*	Lipids	Glycerol ester	-	B	103710	248590	403830	232250	223170	422730	744620	466980	444860	521440	489980	438550	468430	--	--	878150	756130	1449970	1656460
pmb2786	293.21	294.219	C18H30O3	[M-H]-	9-HOTrE	Lipids	Free fatty acids	89886-42-0	B	23719	25555	66778	30472	38872	67763	130550	152680	151900	103130	141790	99089	89318	--	--	137107	116052	344009	435130
Lmhn001876	295.05	296.053	C13H12O8	[M-H]-	cis-p-Coumaroyltartaric acid	Phenolic acids	Phenolic acids	-	A	738760	814850	583190	1234200	837200	1179200	6619500	4326700	3704900	11812000	8411300	9856300	3619000	--	--	3250600	2136800	30079600	14651100
pmn001688	295.23	296.235	C18H32O3	[M-H]-	9S-Hyroxy-10E,12E-octadecadienoic acid*	Lipids	Free fatty acids	-	B	477930	404890	661240	435920	481720	771920	978000	605550	828020	701890	564690	586060	556740	--	--	1689560	1544060	1852640	2411570
pmb2799	295.23	296.235	C18H32O3	[M-H]-	12,13-EODE	Lipids	Free fatty acids	6799-85-5	B	26305	59046	57594	56076	43470	76042	106490	75438	66002	85545	71927	83653	73139	--	--	175588	142945	241125	247930
pmb2778	295.23	296.235	C18H32O3	[M-H]-	9,10-EODE*	Lipids	Free fatty acids	65167-83-1	A	3520800	2329900	2976400	2367300	2804000	3119200	3503900	2418300	3466700	2724700	2443200	2702600	2397700	--	--	8290500	8827100	7870500	9388900
pme1474	298.1	297.09	C11H15N5O3S	[M+H]+	5'-Deoxy-5'-(methylthio)adenosine	Nucleotides and derivatives	Nucleotides and derivatives	2457-80-9	A	2583700	2795500	2429600	4829700	4533900	5539500	17680000	30763000	40850000	30719000	27445000	27060000	15466000	C00170	ko00270,ko00908,ko01100	14903100	7808800	85224000	89293000
pmb0197	298.1	297.107	C11H15N5O5	[M+H]+	N2-methylguanosine	Nucleotides and derivatives	Nucleotides and derivatives	2140-77-4	B	225830	117930	219320	165660	306110	273590	196270	113620	169140	142590	176210	224330	277950	--	--	745360	563080	543130	479030
mws0058	299.06	300.063	C16H12O6	[M-H]-	Diosmetin*	Flavonoids	Flavonoid	520-34-3	A	172900	1932900	441230	377710	62143	253960	364960	936350	828580	694920	654440	650330	515050	--	--	693813	2547030	1999690	2129890
pmp000001	301.07	300.063	C16H12O6	[M+H]+	Hispidulin*	Flavonoids	Flavonoid	1447-88-7	B	124330	1889400	523510	373640	9	255720	416340	952280	1236800	750470	860990	681420	571800	C10058	--	629369	2537240	2292880	2605420
Zmhn001926	299.08	300.084	C13H16O8	[M-H]-	Salicylic acid O-glycoside	Phenolic acids	Phenolic acids	-	A	689740	486510	1603000	462740	555040	598860	10926000	16341000	23682000	2206000	5289100	6791300	7098500	--	--	1616640	2779250	14286400	50949000
mws0042	305.07	306.074	C15H14O7	[M-H]-	Epigallocatechin	Flavonoids	Flavanols	970-74-1	B	9	9	9	9	9	9	27076	38754	47129	42940	84044	82658	37196	C12136	ko00941,ko01110	27	27	209642	112959
pme1373	306.05	307.057	C9H14N3O7P	[M-H]-	2'-Deoxycytidine-5'-monophosphate	Nucleotides and derivatives	Nucleotides and derivatives	1032-65-1	B	21262	11857	2246.2	958.8	105210	43347	5687.8	8462.9	13042	9	4945.5	11515	18363	C00239	ko00240,ko01100	149516	35365.2	16469.5	27192.7
pme1086	306.08	307.084	C10H17N3O6S	[M-H]-	Glutathione reduced form	Amino acids and derivatives	Amino acids and derivatives	70-18-8	A	2819400	1370100	257810	121370	7156100	3592400	733710	778040	2216500	602000	867610	883380	1674500	C00051	ko00270,ko00480,ko01100,ko02010	10869870	4447310	2352990	3728250
pmb2855	307	308.122	C11H20N2O8	[M-H]-	L-Glutamine O-hexside	Amino acids and derivatives	Amino acids and derivatives	-	B	37406	20686	10728	46989	59255	45465	35813	32586	50610	8919.7	11849	16059	39944	--	--	151709	68820	36827.7	119009
pmn001610	307.26	308.272	C20H36O2	[M-H]-	Eicosadienoic acid	Lipids	Free fatty acids	5598-38-9	B	37968	25382	36535	40001	27799	31508	44697	56085	41549	61179	40237	50375	44441	C16525	ko01040	99308	99885	151791	142331
pmb2857	308.1	309.106	C11H19NO9	[M-H]-	L-Glutamic acid O-glycoside	Amino acids and derivatives	Amino acids and derivatives	-	B	30262	5377.5	10657	7534.3	13338	16400	23110	12735	21959	19557	15640	14582	14776	--	--	37272.3	46296.5	49779	57804
pmb2789	309	310	C18H30O4	[M-H]-	13-HpOTrE(r)	Lipids	Glycerol ester	121107-97-9	B	17851	39306	34202	31836	17074	58499	9	9	9	9	9	9	10045	--	--	107409	91359	27	27
Lmhn003074	309.06	310.069	C14H14O8	[M-H]-	feruloylmalic acid	Phenolic acids	Phenolic acids	-	A	54063	149390	46957	39331	38282	17590	616540	1896500	365610	324390	376730	455980	368410	--	--	95203	250410	1157100	2878650
pmb2791	309.21	310.1	C18H30O4	[M-H]-	9-HpOTrE	Lipids	Glycerol ester	111004-08-1	B	32574	18099	40307	29212	45673	42920	75443	47628	63391	43983	61787	77629	28365	C16321	ko00592,ko01110	117805	90980	183399	186462
pme3967	312.13	311.123	C12H17N5O5	[M+H]+	2-(Dimethylamino)guanosine	Nucleotides and derivatives	Nucleotides and derivatives	2140-67-2	B	10504	31489	36282	31331	22335	34902	64772	48376	82832	43445	47550	56593	34639	--	--	88568	78275	147588	195980
pmb2804	311.1	312.1	C18H32O4	[M-H]-	13-HPODE	Lipids	Glycerol ester	33964-75-9	B	157670	128250	117370	110380	119550	161440	113550	99503	110860	149070	79099	115870	116830	C04717	ko00591,ko01100	391370	403290	344039	323913
mws0636	313.15	312.147	C18H20N2O3	[M+H]+	Phe-Phe	Amino acids and derivatives	Amino acids and derivatives	2577-40-4	B	80485	43333	65426	87989	84077	158320	91289	58703	67711	88530	70714	67130	81907	--	--	330386	189244	226374	217703
pmn001689	311.22	312.23	C18H32O4	[M-H]-	9-Hydroxy-12-oxo-10-octadecenoic acid*	Lipids	Free fatty acids	-	B	17711	11826	17639	18948	12711	20594	44571	45296	37628	28127	33468	31376	18203	--	--	52253	47176	92971	127495
pmn001367	315.07	316.079	C13H16O9	[M-H]-	Protocatechuic acid-4-glucoside*	Phenolic acids	Phenolic acids	-	A	6387600	9176600	8247200	7321700	15530000	7140700	71263000	87277000	175270000	17047000	74943000	93853000	41336000	--	--	29992400	23811400	185843000	333810000
pmb2871	315.07	316.079	C13H16O9	[M-H]-	2,5-Dihydroxy benzoic acid O-hexside*	Phenolic acids	Phenolic acids	-	A	12969000	13484000	15459000	9850400	13387000	10611000	106510000	98520000	165700000	24365000	69155000	76319000	47527000	--	--	33848400	41912000	169839000	370730000
pmn001553	315.11	316.116	C14H20O8	[M-H]-	Cimidahurinine	Phenolic acids	Phenolic acids	142542-89-0	A	89492	66485	97847	121220	121040	123400	2784600	3749700	3823900	1686000	3225300	3997700	2718800	--	--	365660	253824	8909000	10358200
pme3459	317.21	316.204	C20H28O3	[M+H]+	Caffeyl alcohol	Phenolic acids	Phenolic acids	469-83-0	B	9	12433	14916	28011	47962	38393	84367	111070	26830	117260	88313	86067	67706	C09066	--	114366	27358	291640	222267
mws0582	322.11	321.099	C11H19N3O6S	[M+H]+	S-(methyl)glutathione	Amino acids and derivatives	Amino acids and derivatives	2922-56-7	A	626310	445990	442510	626130	721340	978650	194130	531620	1075900	353580	470080	342420	647700	C11347	--	2326120	1514810	1166080	1801650
pme3188	323.03	324.036	C9H13N2O9P	[M-H]-	Uridine 5'-monophosphate	Nucleotides and derivatives	Nucleotides and derivatives	58-97-9	B	110460	116110	66269	195980	176950	205110	114760	100490	163710	105700	141600	162440	131120	C00105	ko00240,ko01100	578040	292839	409740	378960
pmf0359	325.09	324.084	C15H16O8	[M+H]+	Skimmin	Lignans and Coumarins	Coumarins	93-39-0	B	3786900	5528200	6281800	4371600	6612200	4925300	17696000	14303000	36323000	11860000	12740000	9625200	13043000	--	--	15909100	15596900	34225200	68322000
mws0983	326.31	325.298	C20H39NO2	[M+H]+	N-Oleoylethanolamine	Others	Others	111-58-0	B	142490	457340	317800	643830	136150	225420	176610	184960	169720	119690	120180	103300	254700	C20792	--	1005400	917630	343170	531290
Lmhn002140	325.06	326.064	C14H14O9	[M-H]-	Feruloyltartaric acid (Fertaric acid)	Phenolic acids	Phenolic acids	-	A	151710	173410	63092	101720	65650	96743	3037200	3475300	597890	1302000	1505000	1576500	1033300	--	--	264113	388212	4383500	7110390
pmn001419	325.09	326.1	C15H18O8	[M-H]-	1-O-[(E)-p-Cumaroyl]-β-D-glucopyranose	Phenolic acids	Phenolic acids	-	A	673340	509040	289860	559730	1026500	968110	20769000	19312000	13286000	8655900	18438000	20438000	11253000	--	--	2554340	1472240	47531900	53367000
pmn001714	655.3	328.152	C16H24O7	[2M-H]-	3-Hydroxy-4-isopropylbenzylalchol 3-glucoside	Phenolic acids	Phenolic acids	-	B	9	18917	16258	15042	15969	14640	44844	108710	93316	160640	130160	141970	57090	--	--	45651	35184	432770	246870
pmn001691	327.22	328.225	C18H32O5	[M-H]-	9,12,13-Trihyroxy-10,15-octadecadienoic acid	Lipids	Free fatty acids	-	A	9	18936	18190	12952	21632	35176	95148	105530	102710	40668	59161	54876	52898	--	--	69760	37135	154705	303388
Lmzp004885	331.08	330.074	C17H14O7	[M+H]+	Tricin	Flavonoids	Flavonoid	520-32-1	A	16026000	17731000	35388000	16235000	5988200	13154000	23799000	32238000	53125000	45548000	46121000	32664000	24610000	C10193	--	35377200	69145000	124333000	109162000
HmLn002358	329.09	330.095	C14H18O9	[M-H]-	Vanillic acid-glucoside	Phenolic acids	Phenolic acids	-	A	6027700	824430	680000	7142000	14720000	7911800	1407600	152870	1299800	2085600	1815700	2153600	1679300	--	--	29773800	7532130	6054900	2860270
pmn001517	329.12	330.131	C15H22O8	[M-H]-	3,4,5-Trimethoxyphenyl-β-D-Glucopyranoside	Phenolic acids	Phenolic acids	-	B	984340	2353100	1667800	1781700	1370200	1283900	3074300	3358300	1575600	3751700	2979800	3048300	2727900	--	--	4435800	5005240	9779800	8008200
pmn001694	329.23	330.241	C18H34O5	[M-H]-	9,10,13-Trihyroxy-11-octadecadienoic acid	Lipids	Free fatty acids	-	A	1539700	2017400	1542500	1727100	1556100	2282100	1950600	1738100	1157400	1783100	1504800	1577100	1695400	--	--	5565300	5099600	4865000	4846100
pme3184	332.08	331.068	C10H14N5O6P	[M+H]+	2'-Deoxyadenosine-5'-monophosphate	Nucleotides and derivatives	Nucleotides and derivatives	653-63-4	B	37650	38639	52102	46827	48715	39482	107950	57764	211060	40171	101740	69674	58616	C00360	ko00230,ko01100	135024	128391	211585	376774
pmb0789	332.13	331.127	C14H21NO8	[M+H]+	Pyridoxine-5'-O-glucoside	Others	Vitamin	-	B	462400	226930	690690	338120	654050	499610	1197600	575720	2214300	267660	1146800	805100	653880	C03996	--	1491780	1380020	2219560	3987620
pmn001627	331.07	332.074	C13H16O10	[M-H]-	Glucogallin	Phenolic acids	Phenolic acids	58511-73-2	A	2825000	741670	2625100	1380800	1791900	1228100	4392800	3385000	9765300	3895800	6790800	5380300	2655900	--	--	4400800	6191770	16066900	17543100
HmLn000873	331.07	332.075	C13H16O10	[M-H]-	2-O-Galloyl-β-D-glucose	Tannins	Tannin	-	B	847470	668330	980130	709040	1016100	743480	7742400	10320000	12514000	5258300	13913000	14075000	3699800	--	--	2468620	2495930	33246300	30576400
HmLn000659	331.07	332.075	C13H16O10	[M-H]-	3-O-Galloyl-β-D-glucose	Tannins	Tannin	-	A	3056100	822510	3140600	1517200	1573600	1253200	4274000	3477100	9648200	4232200	6359100	6033500	2805700	--	--	4344000	7019210	16624800	17399300
pmb1207	339.09	338.079	C19H14O6	[M+H]+	O-Feruloyl 3-hydroxylcoumarin	Lignans and Coumarins	Coumarins	-	B	876600	765060	1816200	926530	845320	911240	5317800	3565500	6950300	8980000	4089700	4377100	3218800	--	--	2683090	3457860	17446800	15833600
pmb0382	339.09	338.079	C19H14O6	[M+H]+	O-Feruloyl 4-hydroxylcoumarin	Lignans and Coumarins	Coumarins	-	A	1588200	557000	1129500	712220	778020	1218200	4583100	7094800	1439700	4202600	3055000	3462900	3354200	--	--	2708440	3274700	10720500	13117600
pmn001421	337.09	338.1	C16H18O8	[M-H]-	3-O-(E)-p-Coumaroyl quinic acid	Phenolic acids	Phenolic acids	87099-71-6	A	103870	167410	108040	99191	2190500	2255000	11760000	33895000	18629000	5874900	7091500	9668900	8392600	--	--	4544691	379320	22635300	64284000
pmb3068	337.09	338.1	C16H18O8	[M-H]-	1-O-p-Coumaroyl quinic acid	Phenolic acids	Phenolic acids	-	A	6008.3	87032	138080	48479	28513	37750	105150	478780	93267	763700	365540	188540	442280	--	--	114742	231120	1317780	677197
mws1015	339.07	340.079	C15H16O9	[M-H]-	Esculin(6,7-DihydroxyCoumarin-6-glucoside)	Lignans and Coumarins	Coumarins	531-75-9	A	126040	23078	205760	53112	2948100	1345000	9845500	15045000	27633000	6643000	15907000	15997000	11289000	C09264	--	4346212	354878	38547000	52523500
Zmhn002242	341.09	342.095	C15H18O9	[M-H]-	Caffeoyl glucose	Phenolic acids	Phenolic acids	14364-08-0	B	26048	9	50026	35419	87383	55504	63271	77876	55568	75240	105460	45871	88731	C10433	--	178306	76083	226571	196715
mws0264	341.11	342.116	C12H22O11	[M-H]-	D-(+)-TrehaloseAnhydrous*	Others	Saccharides and Alcohols	99-20-7	A	925440	1359600	1339700	1982700	985100	2330700	1118600	1217800	1094000	1041200	1149200	1183800	1170700	C01083	ko00500,ko01100,ko01110,ko02010	5298500	3624740	3374200	3430400
pme0519	341.11	342.116	C12H22O11	[M-H]-	D-(+)-Sucrose*	Others	Saccharides and Alcohols	57-50-1	A	1020500	1291200	1360700	1301800	1001500	1290700	1103500	1297100	1119400	1084100	1164000	1250600	1147100	C00089	ko00052,ko00500,ko01100,ko02010	3594000	3672400	3498700	3520000
mws1080	341.11	342.116	C12H22O11	[M-H]-	Galactinol*	Others	Saccharides and Alcohols	3687-64-7	A	33634000	38819000	38578000	40265000	38945000	37321000	11539000	12770000	11202000	10221000	11941000	12553000	31114000	--	--	116531000	111031000	34715000	35511000
mws5038	341.11	342.116	C12H22O11	[M-H]-	Isomaltulose*	Others	Saccharides and Alcohols	13718-94-0	A	2239700	2400900	2435700	2824900	2131900	2524000	1044500	1164900	1043100	1005900	1143900	1178900	2012500	--	--	7480800	7076300	3328700	3252500
pmb2211	343.3	342.288	C19H38N2O3	[M+H]+	Cocamidopropyl betaine	Alkaloids	Alkaloids	4292-10-8	A	345440	516650	470380	377030	310910	371750	1441400	1806500	930070	782070	867070	1166200	652450	--	--	1059690	1332470	2815340	4177970
mws0609	344.04	345.047	C10H12N5O7P	[M-H]-	Guanosine 3',5'-cyclic monophosphate	Nucleotides and derivatives	Nucleotides and derivatives	7665-99-8	B	50204	175700	57298	200690	194790	248040	215030	181520	566660	146220	173460	195360	246190	C00942	ko00230,ko01100	643520	283202	515040	963210
pmb0801	346.11	345.106	C14H19NO9	[M+H]+	4-Pyridoxic acid O-hexoside	Others	Vitamin	-	A	14687000	2686500	2291400	2945500	3551200	3769600	26729000	17124000	12437000	14294000	17667000	12133000	10197000	--	--	10266300	19664900	44094000	56290000
pmp000261	347.1	346.09	C14H18O10	[M+H]+	Methyl 6-O-galloyl-β-D-glucopyranoside	Phenolic acids	Phenolic acids	-	B	119250	38421	89498	61536	106570	95201	9	9	9	9	9	9	70486	--	--	263307	247169	27	27
pmb0981	348.07	347.063	C10H14N5O7P	[M+H]+	Adenosine 5'-monophosphate*	Nucleotides and derivatives	Nucleotides and derivatives	61-19-8	A	10961000	10137000	10992000	12054000	13562000	11300000	10711000	18624000	21610000	10332000	13592000	9686200	15840000	C00020	ko00230,ko00908,ko01100,ko01110	36916000	32090000	33610200	50945000
mws0874	346.06	347.063	C10H14N5O7P	[M-H]-	3'-Aenylic acid*	Nucleotides and derivatives	Nucleotides and derivatives	84-21-9	B	93652	18419	42245	36819	71690	27139	15736	21213	23648	10943	11276	14912	23721	C01367	ko00230,ko01100	135648	154316	37131	60597
pmb0770	353.15	352.142	C20H20N2O4	[M+H]+	N-Feruloyl serotonin	Alkaloids	Phenolamine	68573-23-9	A	9	9	82706	30282	9	9	9	9	9	9	1287300	89059	401700	--	--	30300	82724	1376368	27
pme1816	353.09	354.095	C16H18O9	[M-H]-	Neochlorogenic acid(5-O-Caffeoylquinic acid)	Phenolic acids	Phenolic acids	906-33-2	A	87232	138190	402190	127190	175320	178670	4470000	3164600	3404900	7166300	3351700	3223200	2770000	C17147	--	481180	627612	13741200	11039500
mws0178	353.09	354.095	C16H18O9	[M-H]-	Chlorogenic acid	Phenolic acids	Phenolic acids	327-97-9	A	440290	1520400	6274000	1250300	4742100	3864600	13837000	14466000	28485000	15451000	16000000	22164000	14377000	C00852	ko00940,ko00941,ko00945,ko01110	9857000	8234690	53615000	56788000
mws0748	353.09	354.095	C16H18O9	[M-H]-	1-Caffeoylquinic acid	Phenolic acids	Phenolic acids	1241-87-8	B	121900	189000	632080	183150	285840	225970	8243300	3948500	7038400	8012900	5077400	5553400	4779200	--	--	694960	942980	18643700	19230200
mws2108	353.09	354.095	C16H18O9	[M-H]-	Cryptochlorogenic acid	Phenolic acids	Phenolic acids	905-99-7	B	309620	138640	856750	616800	828180	596670	2877500	1406700	2162400	2846700	2423500	2510400	1422700	--	--	2041650	1305010	7780600	6446600
pmb0164	355.28	354.277	C21H38O4	[M+H]+	MAG(18:2)isomer1	Lipids	Glycerol ester	-	A	9	9	9	9	9	9	339330	495840	276880	457260	427280	413070	225150	--	--	27	27	1297610	1112050
pmb0890	355.28	354.277	C21H38O4	[M+H]+	MAG(18:2)	Lipids	Glycerol ester	-	A	112070	307980	541430	519550	358750	407930	453130	720130	445080	597290	267650	373490	643350	--	--	1286230	961480	1238430	1618340
Zmhn002422	355.1	356.11	C16H20O9	[M-H]-	Feruloyl glucose	Phenolic acids	Phenolic acids	-	B	9	317310	9	359920	1191400	909490	7808200	11068000	12667000	5961200	11300000	13552000	6640600	C17759	--	2460810	317328	30813200	31543200
pmb3056	355.1	356.111	C16H20O9	[M-H]-	Homovanilloyl quinic acid	Phenolic acids	Phenolic acids	-	B	313360	291530	231990	166660	135010	98826	878680	1363500	817810	1380600	1213800	1667500	536820	--	--	400496	836880	4261900	3059990
pmb2363	357.3	356.293	C21H40O4	[M+H]+	MAG(18:1)isomer1	Lipids	Glycerol ester	-	A	6111200	6519300	5141300	6227500	4616700	5148500	202010	66077	80591	193390	69029	90173	2556400	--	--	15992700	17771800	352592	348678
pmp000008	359.11	358.105	C19H18O7	[M+H]+	5-Hydroxy-6,7,3',4'-tetramethoxyflavone	Flavonoids	Flavonoid	21763-80-4	A	9	9	9	32651	9	9	23194	37910	38125	9	27763	14867	8547.2	--	--	32669	27	42639	99229
mws0097	357.13	358.142	C20H22O6	[M-H]-	Pinoresinol	Lignans and Coumarins	Lignans	487-36-5	A	9	54155	59897	44444	9	32830	238910	246830	250550	445430	153680	161710	149720	C05366	ko00998,ko01110	77283	114061	760820	736290
pmb3107	359.1	360.106	C15H20O10	[M-H]-	Glucosyringic Acid	Phenolic acids	Phenolic acids	-	B	6718800	8138500	4107100	4190300	3688100	3630200	6046800	6744200	1867200	2330600	2956000	2769400	4597100	--	--	11508600	18964400	8056000	14658200
pmb0998	364.07	363.058	C10H14N5O8P	[M+H]+	Guanosine 5'-monophosphate	Nucleotides and derivatives	Nucleotides and derivatives	85-32-5	B	143040	97445	101400	124440	205880	134800	99651	120910	119740	84245	92699	97633	164370	C00144	ko00230,ko01100	465120	341885	274577	340301
mws5040	365.11	364.078	C12H21O11Na	[M+H]+	Turanose	Others	Saccharides and Alcohols	547-25-1	A	1867800	1357300	1468700	1190000	1693000	892630	258580	169250	214070	87413	185970	136060	792680	--	--	3775630	4693800	409443	641900
mws0179	367.1	368.111	C17H20O9	[M-H]-	Chlorogenic acid methyl ester	Phenolic acids	Phenolic acids	29708-87-0	B	235250	127280	175560	92819	810210	703990	10742000	14793000	35025000	4565600	11897000	17158000	8749300	--	--	1607019	538090	33620600	60560000
pmb0752	369.12	368.111	C17H20O9	[M+H]+	3-O-Feruloyl quinic acid	Phenolic acids	Phenolic acids	1899-29-2	A	1274100	498640	4205100	139890	1182600	467870	11467000	17063000	26344000	7367200	13069000	13297000	9899700	C02572	--	1790360	5977840	33733200	54874000
mws4101	367.12	368.126	C21H20O6	[M-H]-	Licoarylcoumarin	Lignans and Coumarins	Coumarins	125709-31-1	B	43543	69117	72984	41879	36235	38941	65428	40152	11612	38034	30600	38595	40396	--	--	117055	185644	107229	117192
pmn001695	371.1	372.106	C16H20O10	[M-H]-	Trihydroxycinnamoylquinic acid	Phenolic acids	Phenolic acids	-	A	232620	301450	451590	301580	392120	533230	2094000	2809600	4176400	3049100	4145100	3721300	2762300	--	--	1226930	985660	10915500	9080000
mws0232	377.15	376.138	C17H20N4O6	[M+H]+	Riboflavin	Others	Vitamin	83-88-5	A	321420	203730	271820	279790	286920	345400	2909000	4005300	4198000	2818700	2968800	3714600	1877700	C00255	ko00740,ko01100,ko01110,ko02010	912110	796970	9502100	11112300
pmn001661	381.19	382.199	C20H30O7	[M-H]-	Cinncassiol C1	Phenolic acids	Phenolic acids	73613-35-1	B	617940	421700	1017700	192730	253380	189690	462470	2125900	2524300	1207700	1420000	1413000	1144700	C17643	--	635800	2057340	4040700	5112670
pme3337	384.12	383.108	C14H17N5O8	[M+H]+	N6-Succinyl Adenosine	Nucleotides and derivatives	Nucleotides and derivatives	4542-23-8	B	12153000	2935900	8627400	4844500	8186300	4981900	10480000	5885300	8109300	6531200	8071700	6756600	6251600	--	--	18012700	23716300	21359500	24474600
pmn001318	383.11	384.121	C21H20O7	[M-H]-	1,3-O-Di-p-Coumaroyl glycerol	Phenolic acids	Phenolic acids	-	A	9	24079	45904	9	9	71407	295970	109400	5010500	24795	768040	170610	396290	--	--	71425	69992	963445	5415870
pme1286	385.13	384.122	C14H20N6O5S	[M+H]+	S-(5'-Adenosy)-L-homocysteine	Amino acids and derivatives	Amino acids and derivatives	979-92-0	A	27522	178190	25843	203260	37957	67765	199270	402500	485290	206020	222560	210920	213830	C00021	ko00270,ko01100,ko01230	308982	231555	639500	1087060
pmb3062	385.1	386.102	C17H22O10	[M-H]-	Eudesmoyl quinic acid	Phenolic acids	Phenolic acids	-	A	243550	441300	392750	363780	454170	349050	4308300	29983000	28597000	4215800	14745000	15744000	9746100	--	--	1167000	1077600	34704800	62888300
Zmhn002513	385.11	386.121	C17H22O10	[M-H]-	Isosinapic acid-hexoside	Phenolic acids	Phenolic acids	-	A	246690	145070	370090	307420	916950	675880	11799000	7776600	12153000	9130900	20284000	22952000	9557100	--	--	1900250	761850	52366900	31728600
pmc0281	400.2	399.139	C15H21N5O8	[M+H]+	Adenosine O-ribose	Nucleotides and derivatives	Nucleotides and derivatives	-	B	527680	477320	640580	650430	981970	790580	2216800	3070200	2700000	2123000	4286500	3165900	1921100	--	--	2422980	1645580	9575400	7987000
pmb0681	403.1	402.095	C20H18O9	[M+H]+	Apigenin 8-C-pentoside	Flavonoids	Flavonoid	-	A	893730	110080	454920	635990	342740	322570	604590	1899900	4831900	5058500	2853200	1770200	1127800	--	--	1301300	1458730	9681900	7336390
pme3007	402.99	404.002	C9H14N2O12P2	[M-H]-	Uridine 5'-diphosphate	Nucleotides and derivatives	Nucleotides and derivatives	27821-45-0	B	54471	62214	51830	87382	45594	66029	142650	228430	137460	151320	94798	112690	73650	C00015	ko00240,ko00908,ko01100	199005	168515	358808	508540
pmn001319	413.12	414.131	C22H22O8	[M-H]-	1-O-Feruloyl-3-O-p-Coumaroyl glycerol	Phenolic acids	Phenolic acids	-	A	9	601800	305820	140880	9	421180	2968500	1781400	10756000	216860	4403700	1069800	1807800	--	--	562069	907629	5690360	15505900
Hmgp003664	417.12	416.11	C21H20O9	[M+H]+	Apigenin-C-rhamnoside	Flavonoids	Flavonoid	-	B	9	9	9	93834	9	22057	661270	1670100	8920700	20007000	8693700	5109300	3006700	--	--	115900	27	33810000	11252070
pmn001663	417.16	418.163	C22H26O8	[M-H]-	Syringaresinol	Lignans and Coumarins	Lignans	21453-69-0	A	49067	149290	49722	91638	40944	61132	1147500	402270	659560	162010	546760	340700	334380	C10889	--	193714	248079	1049470	2209330
mws2523	421.08	422.083	C12H23O14P	[M-H]-	Trehalose 6-phosphate	Others	Saccharides and Alcohols	4484-88-2	A	3738000	2834500	3393100	3013500	3296500	2737800	327620	482050	489440	307320	389420	395950	1168600	C00689	ko00500,ko01100	9047800	9965600	1092690	1299110
pmd0158	424.2	425.254	C19H40NO7P	[M-H]-	LysoPE 14:0 (2n isomer)	Lipids	LPE	-	B	21850	16322	12946	11954	15997	18443	32435	25773	40435	36852	32865	25783	17811	--	--	46394	51118	95500	98643
pmb0864	426.26	425.254	C19H40NO7P	[M+H]+	LysoPE 14:0	Lipids	LPE	-	B	22354	11343	7840.6	9689.5	15062	17355	34547	25226	45515	43008	35766	24608	31458	--	--	42106.5	41537.6	103382	105288
Lmlp003201	433.11	432.105	C21H20O10	[M+H]+	5,7,4'-Trihydroxy-8-C-β-D-glucopyranosylflavone*	Flavonoids	Flavonoid carbonoside	-	A	64226	90875	388720	106110	124110	75439	241820	692910	2883700	1947800	954390	975380	648040	--	--	305659	543821	3877570	3818430
pmp000413	433.11	432.106	C21H20O10	[M+H]+	Genistein 8-C-glucoside*	Flavonoids	Flavonoid carbonoside	66026-80-0	A	55634	70636	287850	89807	106020	52023	234490	632540	2839000	1964100	982080	848410	662010	C10420	--	247850	414120	3794590	3706030
mws0895	431.1	432.106	C21H20O10	[M-H]-	Genistein 7-Glucoside(Genistin)*	Flavonoids	Isoflavones	529-59-9	B	373280	113300	121650	650220	341300	219890	34054	38979	9	9	52990	9	93828	C09126	ko00943	1211410	608230	53008	73042
mws0919	431.1	432.106	C21H20O10	[M-H]-	Kaempferol-3-O-rhamnoside (Afzelin)(Kaempferin)	Flavonoids	Flavonols	482-39-3	B	9	20074	9	122050	9	9	662130	627560	3033300	459710	611760	261990	444120	C16911	ko00944	122068	20092	1333460	4322990
mws0048	431.1	432.106	C21H20O10	[M-H]-	Apigenin-8-C-Glucoside (Vitexin)*	Flavonoids	Flavonoid carbonoside	3681-93-4	B	101130	242880	623550	275790	298390	192020	268640	434170	1163900	1527900	1075700	716300	770730	C01460	ko00941,ko00944	766200	967560	3319900	1866710
mws1434	431.1	432.106	C21H20O10	[M-H]-	Apigenin-6-C-glucoside (Isovitexin)*	Flavonoids	Flavonoid carbonoside	29702-25-8	A	84705	233880	721070	315840	253900	154580	237440	540720	1490200	1951300	864040	753360	907050	C01714	ko00944	724320	1039655	3568700	2268360
pmb0744	435.11	434.1	C24H18O8	[M+H]+	Tricin O-phenylformic acid	Flavonoids	Flavonoid	-	A	701990	1173100	4299900	1429000	870640	1226900	3307900	3484600	5262900	6597600	5969100	5923000	3071000	--	--	3526540	6174990	18489700	12055400
pme1611	433.11	434.121	C21H22O10	[M-H]-	Isohemiphloin	Flavonoids	Flavonoid carbonoside	3682-02-8	B	1237900	1415400	4477200	2511000	2116900	1371200	1593200	2707200	7349000	10899000	5620000	4843000	4046800	--	--	5999100	7130500	21362000	11649400
mws1179	433.11	434.121	C21H22O10	[M-H]-	Naringenin-7-O-glucoside	Flavonoids	Dihydroflavone	529-55-5	B	9	54291	170840	266800	193720	121240	129550	420580	500460	229070	253490	369570	219440	--	--	581760	225140	852130	1050590
mws2221	441.08	442.09	C22H18O10	[M-H]-	Catechin gallate*	Flavonoids	Flavanols	130405-40-2	A	40807	28377	32928	24108	29924	43349	25810	16505	6609.4	14184	10855	10667	24319	--	--	97381	102112	35706	48924.4
mws1397	441.08	442.09	C22H18O10	[M-H]-	Epicatechin gallate*	Flavonoids	Flavanols	1257-08-5	B	37041	43385	51955	50307	42040	48714	30416	26760	8889.4	13176	24963	31911	36732	--	--	141061	132381	70050	66065.4
pmp000091	445.15	444.142	C23H24O9	[M+H]+	Glyceryl 1,3-diferulate	Phenolic acids	Phenolic acids	83008-46-2	A	9	173670	64385	61961	9070.8	133540	644430	391630	1257600	139470	529720	394730	298920	--	--	204572	238064	1063920	2293660
Hmpp003270	449.1	448.091	C21H20O11	[M+H]+	Luteolin-4'-O-β-D-glucoside*	Flavonoids	Flavonoid	6920-38-3	A	353710	2365600	6883300	311450	2918000	1767200	1113000	5803400	14670000	2832100	3291000	2683300	4157000	--	--	4996650	9602610	8806400	21586400
mws2209	449.11	448.101	C21H20O11	[M+H]+	Kaempferol-3-O-glucoside (Astragalin)*	Flavonoids	Flavonols	480-10-4	B	318720	1830500	5014500	619770	3086800	1764300	2168700	4522300	12129000	5507700	7856000	5332200	4743200	C12249	ko00944,ko01110	5470870	7163720	18695900	18820000
mws0089	447.09	448.101	C21H20O11	[M-H]-	Kaempferol-7-O-glucoside*	Flavonoids	Flavonols	16290-07-6	A	342930	1893900	5074900	573940	3109600	1924500	2197200	4233300	13117000	6500500	7463400	5511500	5037000	--	--	5608040	7311730	19475400	19547500
mws1299	449.11	448.101	C21H20O11	[M+H]+	Luteolin-8-C-Glucoside (Orientin)*	Flavonoids	Flavonoid carbonoside	28608-75-5	A	87910	372950	649180	257850	475840	325460	451850	2618900	4606900	996650	1446500	1224800	1366900	C10114	--	1059150	1110040	3667950	7677650
mws1608	447.09	448.101	C21H20O11	[M-H]-	Luteolin-6-C-glucoside (Isoorientin)*	Flavonoids	Flavonoid carbonoside	4261-42-1	A	324930	1281100	1184400	768580	830750	448510	298160	1104000	3941500	512260	861110	726170	1857800	C01821	--	2047840	2790430	2099540	5343660
pmb0550	449.11	449.108	C21H21O11+	[M]+	Cyanidin-3-O-glucoside (Kuromanin)	Flavonoids	Anthocyanins	47705-70-4	A	9	49768000	10874000	9	8271700	2203800	9	9	9	9	9	9	48456000	C08604	ko00942	10475509	60642009	27	27
Lmtn002796	449.1	450.116	C21H22O11	[M-H]-	Aromadendrin 7-glucoside	Terpenoids	Triterpene Saponin	-	A	1392500	214700	1379700	977910	527470	290980	398970	118160	653850	136250	417510	250730	323590	--	--	1796360	2986900	804490	1170980
Li512113	451.09	452.095	C20H20O12	[M-H]-	Maleoyl-caffeoylquinic acid	Phenolic acids	Phenolic acids	-	B	302600	428040	659200	566110	671820	697260	62149	9	9	81021	9	9	232450	--	--	1935190	1389840	81039	62167
pmd0160	454.29	453.286	C21H44NO7P	[M+H]+	LysoPE 16:0(2n isomer)	Lipids	LPE	-	A	3456300	2849900	2630300	1818400	3164300	3054900	7327800	3454600	9374100	5347500	6409300	4144100	3679400	--	--	8037600	8936500	15900900	20156500
pmb0876	454.29	453.286	C21H44NO7P	[M+H]+	LysoPE 16:0	Lipids	LPE	53862-35-4	A	2554900	2191100	1559500	1061300	2327000	2316900	7923900	5443600	9152400	9442400	11244000	7597100	4712400	--	--	5705200	6305500	28283500	22519900
pmb0464	458.1	457.143	C16H27NO14	[M+H]+	Aspartic acid di-O-glucoside	Amino acids and derivatives	Amino acids and derivatives	-	B	308840	119880	209840	126230	367180	195490	28889	41044	23652	13840	4275.3	8705.2	133220	--	--	688900	638560	26820.5	93585
Lmmp002795	463.12	462.115	C22H22O11	[M+H]+	Pratensein 7-O-glucopyranoside	Flavonoids	Flavonoid	36191-03-4	B	9	9	9	9	9	9	263530	1624500	472590	80767	1674800	977070	805910	--	--	27	27	2732637	2360620
Zmhn003191	461.11	462.116	C22H22O11	[M-H]-	Isoscoparin*	Flavonoids	Flavonoid	20013-23-4	A	22534000	68924000	52655000	37776000	31762000	36529000	17381000	9321500	21808000	8268200	8759000	9395300	24124000	C05990	--	106067000	144113000	26422500	48510500
Lmnp002845	463.13	462.116	C22H22O11	[M+H]+	Diosmetin-8-C-glucoside*	Flavonoids	Flavonoid carbonoside	-	A	16341000	47265000	45972000	32790000	27052000	30926000	28758000	12472000	82812000	15813000	18990000	19482000	31477000	--	--	90768000	109578000	54285000	124042000
pmp000579	463.12	462.116	C22H22O11	[M+H]+	Diosmetin-7-O-galactoside	Flavonoids	Flavonoid	-	B	3844900	13937000	32044000	7092400	10378000	7144100	45767000	15754000	102350000	24391000	24200000	19672000	25759000	--	--	24614500	49825900	68263000	163871000
pmb0689	463.12	462.116	C22H22O11	[M+H]+	Chrysoeriol-C-hexoside	Flavonoids	Flavonoid	-	B	370990	154480	757940	538990	285270	430920	280430	709260	656320	937560	1257700	1079100	613510	--	--	1255180	1283410	3274360	1646010
pmp000120	463.12	462.116	C22H22O11	[M+H]+	Diosmetin-6-C-glucoside*	Flavonoids	Flavonoid	-	A	6284000	24104000	24435000	15980000	12176000	15083000	11035000	7082500	27440000	7792700	8953700	6026400	10920000	--	--	43239000	54823000	22772800	45557500
mws1329	463.09	464.095	C21H20O12	[M-H]-	Quercetin-7-O-Glucoside	Flavonoids	Flavonols	491-50-9	B	1484300	378880	1714400	722610	1140600	478420	703200	220240	9	9	9	259930	458890	--	--	2341630	3577580	259948	923449
Hmcn001884	463.09	464.095	C21H20O12	[M-H]-	6-Hydroxyluteolin 5-glucoside	Flavonoids	Flavonoid	-	B	3065900	751850	3154500	1528300	1838600	892030	1206500	342380	199780	228730	224320	385150	728220	--	--	4258930	6972250	838200	1748660
Lmzn002270	463.12	464.131	C22H24O11	[M-H]-	Hesperetin-5-O-glucoside	Flavonoids	Flavonoid	69651-80-5	B	6601.8	11610	41313	5828.8	9395.6	10640	590740	729090	340730	352230	85358	84280	282360	--	--	25864.4	59524.8	521868	1660560
pmb2957	465.08	467.098	C24H19O10+	[M-2H]-	Cyanidin-O-syringic acid	Flavonoids	Anthocyanins	-	A	104500	2744200	600740	61603	511950	183880	123220	159360	216560	95387	463250	429250	539970	--	--	757433	3449440	987887	499140
pmb0866	468.1	467.301	C22H46NO7P	[M+H]+	LysoPC 14:0	Lipids	LPC	-	B	32925	27398	22163	20437	28523	22912	90337	82723	108320	72190	109880	70086	58467	--	--	71872	82486	252156	281380
pmd0130	468.31	467.301	C22H46NO7P	[M+H]+	LysoPC 14:0(2n isomer)	Lipids	LPC	-	B	78560	63170	45050	51618	65078	67916	244690	226340	301200	184680	256850	190760	162410	--	--	184612	186780	632290	772230
pmb1912	474.17	473.166	C20H23N7O7	[M+H]+	10-Formyl-THF	Alkaloids	Alkaloids	2800-34-2	A	1695200	2844700	4769500	5987400	4999100	8007500	9056200	11050000	15397000	14510000	16506000	16393000	7329700	C00234	ko00670,ko00970,ko01100,ko01200	18994000	9309400	47409000	35503200
pmb0874	478.29	477.286	C23H44NO7P	[M+H]+	LysoPE 18:2(2n isomer)	Lipids	LPE	-	A	1315100	11654000	2631000	4111000	1701900	6581100	3126700	6190500	2827300	11900000	6193600	4365800	6140500	--	--	12394000	15600100	22459400	12144500
Hmpp003242	479.11	478.101	C22H22O12	[M+H]+	Isorhamnetin-3-O-glucoside*	Flavonoids	Flavonols	-	A	277300	383490	645370	293950	533790	448860	171400	951010	640720	159090	417770	254080	400790	--	--	1276600	1306160	830940	1763130
Hmcp002207	479.12	478.111	C22H22O12	[M+H]+	Isorhamnetin-7-O-glucoside*	Flavonoids	Flavonols	-	B	279430	399000	748540	170350	412700	574660	186540	874900	737800	166090	291800	338690	489140	--	--	1157710	1426970	796580	1799240
Lmnn002886	477.14	478.148	C23H26O11	[M-H]-	1'-O-β-D-(3,4-Dihydroxyphenethyl)-O-caffeoyl-glucoside	Phenolic acids	Phenolic acids	-	B	9	9	9	9	9	9	613890	602180	497260	131030	131970	167640	170830	--	--	27	27	430640	1713330
pmb0856	480.31	479.301	C23H46NO7P	[M+H]+	LysoPE 18:1(2n isomer)	Lipids	LPE	-	B	915030	7140400	2005500	1167700	701770	3436500	300420	442360	120960	724990	441290	490400	1496200	--	--	5305970	10060930	1656680	863740
mws0289	480.31	479.301	C23H46NO7P	[M+H]+	LysoPE 18:1	Lipids	LPE	89576-29-4	A	162900	1662800	213960	718830	175630	568510	124310	85501	126770	124280	118540	118300	234150	--	--	1462970	2039660	361120	336581
Hmln001933	479.08	480.09	C21H20O13	[M-H]-	Myricetin-3-O-galactoside*	Flavonoids	Flavonols	15648-86-9	B	123110	184280	179170	92070	123900	88310	178700	130560	47597	295320	242390	214190	154250	--	--	304280	486560	751900	356857
Lmln001856	479.09	480.091	C21H20O13	[M-H]-	5,7-Dihydroxy-4-oxo-2-(3,4,5-trihydroxyphenyl)-4H-chromen-3-yl-β-D-allopyranoside*	Others	Others	-	B	74988	127230	166970	44613	64253	67129	187510	117610	26617	175570	107350	134300	114250	--	--	175995	369188	417220	331737
pmb3066	481.14	482.142	C22H26O12	[M-H]-	5-O-p-Coumaroyl shikimic acid O-hexoside	Phenolic acids	Phenolic acids	-	B	210830	144820	192770	130450	221140	193820	356090	328090	272090	374600	386480	373570	354000	--	--	545410	548420	1134650	956270
pmb3072	481.14	482.142	C22H26O12	[M-H]-	3-O-p-coumaroyl shikimic acid O-hexoside	Phenolic acids	Phenolic acids	-	B	9	9	9	9	9	9	192900	176300	343260	140720	184940	239560	167300	--	--	27	27	565220	712460
Hmyn007168	483.27	484.278	C22H45O9P	[M-H]-	LysoPG(16:0)	Lipids	Glycerol ester	-	B	26489	19980	15808	15459	24415	29753	137130	272500	86744	338650	188430	211950	85755	--	--	69627	62277	739030	496374
pmn001712	549.22	490.177	C22H34O12	[M+CH3COOH-H]-	3-Hydroxy-4-isopropylbenzylalcohol 3-glucoside-glucoside	Phenolic acids	Phenolic acids	-	B	12951	8433.1	12121	12837	8709.2	6812.6	108000	130310	68148	82636	71090	80810	60199	--	--	28358.8	33505.1	234536	306458
pmb0863	492.31	491.301	C24H46NO7P	[M+H]+	LysoPC 16:2(2n isomer)	Lipids	LPC	-	B	29377	13425	17715	22016	36678	27108	29232	21629	17356	100430	45736	65196	54361	--	--	85802	60517	211362	68217
pmp001164	493.13	492.127	C23H24O12	[M+H]+	Iristectorin B	Flavonoids	Isoflavones	94396-09-5	A	1660700	306220	3097500	1805300	3031900	2512800	3916800	5853400	8721000	7849600	9693700	8268000	5185500	--	--	7350000	5064420	25811300	18491200
pmb0736	493.13	492.127	C23H24O12	[M+H]+	Tricin 7-O-Glucoside	Flavonoids	Flavonoid	32769-01-0	A	731580	201210	1761300	765530	1519300	1580600	2052000	3240200	4988800	4945000	5834300	4730200	2403700	--	--	3865430	2694090	15509500	10281000
pmb0848	494.3	493.317	C24H48NO7P	[M+H]+	LysoPC 16:1 (2n isomer)	Lipids	LPC	-	B	291450	78635	111270	165930	230990	129250	189440	164650	158410	263040	140090	212960	247660	--	--	526170	481355	616090	512500
pmb0165	494.3	493.317	C24H48NO7P	[M+H]+	LysoPC 16:1	Lipids	LPC	-	B	9	9	9	9	9	9	55814	151030	108860	64449	504580	180200	82147	--	--	27	27	749229	315704
pmd0132	496.34	495.332	C24H50NO7P	[M+H]+	LysoPC 16:0(2n isomer)	Lipids	LPC	-	A	11266000	19056000	12226000	8260400	13483000	13126000	69866000	65546000	66518000	54116000	80451000	55244000	30301000	--	--	34869400	42548000	189811000	201930000
pmb0855	496.34	495.332	C24H50NO7P	[M+H]+	LysoPC 16:0	Lipids	LPC	17364-16-8	A	10305000	18200000	12474000	7002300	12754000	12177000	67474000	58159000	60805000	49305000	73842000	51865000	31276000	--	--	31933300	40979000	175012000	186438000
pmb0745	497.14	496.137	C26H24O10	[M+H]+	Tricin 4'-O-syringyl alcohol	Flavonoids	Flavonoid	-	A	8718800	8774900	44181000	12268000	11434000	11229000	14279000	16189000	35963000	32845000	28739000	28432000	18741000	--	--	34931000	61674700	90016000	66431000
pmb3061	499.15	500.153	C22H28O13	[M-H]-	5-O-p-Coumaroyl quinic acid O-hexoside	Phenolic acids	Phenolic acids	-	B	15289	32038	72166	23046	29299	31351	697740	429530	1281800	1120800	832660	976810	363140	--	--	83696	119493	2930270	2409070
mws1589	503.16	504.169	C18H32O16	[M-H]-	Panose*	Others	Saccharides and Alcohols	33401-87-5	B	12280000	6480300	9721400	5414100	10577000	6402400	4871500	7711700	10330000	11411000	19618000	11533000	11512000	C00713	--	22393500	28481700	42562000	22913200
pme0500	503.16	504.169	C18H32O16	[M-H]-	D-(+)-Melezitose*	Others	Saccharides and Alcohols	597-12-6	A	5983200	5487600	7434400	4815900	9229700	4693000	1651000	1875300	2281600	2730500	4913300	3041700	3268800	--	--	18738600	18905200	10685500	5807900
pmp000013	507.15	506.142	C24H26O12	[M+H]+	Eupatilin 3-glucoside	Flavonoids	Flavonoid	-	A	1952400	1477900	5458300	2687800	4677700	4146600	11812000	12962000	26623000	15183000	27706000	19958000	10122000	--	--	11512100	8888600	62847000	51397000
pmb0803	508.18	507.174	C24H29NO11	[M+H]+	Pyridoxine O-feruloyl hexoside	Others	Vitamin	-	B	9	9	9	9	9	9	81247	76679	451170	14598	19607	66759	44630	--	--	27	27	100964	609096
Hmcp002187	509.13	508.121	C23H24O13	[M+H]+	Limocitrin 3-galactoside	Flavonoids	Flavonoid	-	A	380290	98530	204620	82264	279190	309980	1140900	2510700	4121800	1285800	2312900	1648500	1258500	--	--	671434	683440	5247200	7773400
pmb1466	511.12	510.116	C26H22O11	[M+H]+	Tricin 4'-O-syringic acid	Flavonoids	Flavonoid	-	A	16500	75434	182280	91960	23516	70530	209680	568480	1083300	1332700	726680	646910	413050	--	--	186006	274214	2706290	1861460
Hmqp006235	516.3	515.297	C21H46N3O9P	[M+H]+	LysoPC 18:4	Lipids	LPC	-	B	2341	20089	23645	15296	9	7790.8	53525	49400	12549	191540	75046	53476	36440	--	--	23095.8	46075	320062	115474
Li512115	515.12	516.127	C25H24O12	[M-H]-	3,4-Dicaffeoylquinic acid	Phenolic acids	Phenolic acids	14534-61-3	A	623990	1189600	1670700	6413900	5980800	5223600	19316000	8474600	17252000	31058000	25279000	25241000	10017000	--	--	17618300	3484290	81578000	45042600
pmn001384	515.12	516.127	C25H24O12	[M-H]-	Isochlorogenic acid C*	Phenolic acids	Phenolic acids	57378-72-0	B	777430	1242900	1798100	7739500	7901000	5281300	21401000	8229900	18356000	33870000	26786000	26911000	9455400	--	--	20921800	3818430	87567000	47986900
pmn001382	515.12	516.127	C25H24O12	[M-H]-	Isochlorogenic acid A*	Phenolic acids	Phenolic acids	2450-53-5	B	692740	1177800	1582300	8552200	7205300	5308900	20326000	9242300	17083000	29970000	26202000	23315000	10112000	--	--	21066400	3452840	79487000	46651300
mws1584	515.12	516.127	C25H24O12	[M-H]-	Cynarin	Phenolic acids	Phenolic acids	30964-13-7	B	9	9	124980	9	2518200	1761500	1979400	4213400	5740200	5497800	7351900	11021000	3959300	C10445	--	4279709	124998	23870700	11933000
pmb0865	518.32	517.317	C26H48NO7P	[M+H]+	LysoPC 18:3(2n isomer)	Lipids	LPC	-	A	32050	295670	224220	54278	111530	258240	1299800	2010300	786860	2272100	3291900	3539900	1000100	--	--	424048	551940	9103900	4096960
pmb0854	518.32	517.317	C26H48NO7P	[M+H]+	LysoPC 18:3	Lipids	LPC	-	A	1726800	2962200	1220700	2158300	1743600	3151400	15466000	24802000	20067000	11306000	23224000	9129000	9385700	--	--	7053300	5909700	43659000	60335000
pmp000585	519.11	518.106	C24H22O13	[M+H]+	Apigenin-7-O-(6-O-Malonyl Glucoside)	Flavonoids	Flavonoid	-	A	19642	32540	294150	245200	129350	115280	85141	33441	449710	72342	39585	60145	112540	--	--	489830	346332	172072	568292
pmp001251	520.34	519.332	C26H50NO7P	[M+H]+	LysoPC 18:2(isomer)	Lipids	LPC	-	A	737520	8806200	4438400	1922800	1186000	4445600	3357500	6539300	2622700	10301000	6015300	6549800	4248300	--	--	7554400	13982120	22866100	12519500
pmb3013	519.11	520.122	C24H24O13	[M-H]-	Isorhamnetin-O-acetyl-hexoside	Flavonoids	Flavonols	-	B	4310.5	60920	71820	11836	63644	43230	8903.4	10807	17651	21651	28011	16004	37482	--	--	118710	137050	65666	37361.4
pmp001281	522.36	521.348	C26H52NO7P	[M+H]+	LysoPC 18:1	Lipids	LPC	-	A	1522800	11104000	624540	6662300	1487900	3875800	1927500	2104400	1437000	2693300	1848900	962410	2274800	--	--	12026000	13251340	5504610	5468900
pmb0859	522.4	521.348	C26H52NO7P	[M+H]+	LysoPC 18:1 (2n isomer)	Lipids	LPC	-	A	13333000	120440000	28472000	33108000	14003000	57345000	6955800	11599000	6796800	15537000	11065000	13382000	24356000	--	--	104456000	162245000	39984000	25351600
pmn001710	521.13	522.137	C24H26O13	[M-H]-	Rosmarinyl Glucoside	Phenolic acids	Phenolic acids	-	B	187570	265460	260310	167120	74653	175010	2294800	1275300	402570	1340600	823450	934110	642880	--	--	416783	713340	3098160	3972670
pmb2388	524.1	523.364	C26H54NO7P	[M+H]+	LysoPC 18:0 (2n isomer)	Lipids	LPC	-	B	69387	662400	154490	190550	107550	349860	35457	67033	35583	91144	64272	62135	129280	--	--	647960	886277	217551	138073
mws0126	524.37	523.364	C26H54NO7P	[M+H]+	LysoPC 18:0	Lipids	LPC	19420-57-6	B	103830	168810	93959	70105	110510	147180	557110	1100500	583220	1395600	1022900	573400	366220	--	--	327795	366599	2991900	2240830
pmb3053	523.12	524.132	C27H24O11	[M-H]-	Tricin O-eudesmic acid	Flavonoids	Flavonoid	-	A	3185500	2189700	6905300	3515700	2321500	2480300	1642400	1534400	1698200	3378100	2758200	2945800	2403900	--	--	8317500	12280500	9082100	4875000
pmp000235	527.15	526.148	C27H26O11	[M+H]+	Salcolin B*	Flavonoids	Flavonoid	-	A	489530	323360	1266800	493660	423680	779490	1623300	1312500	2661500	2556800	2196600	2240700	1313400	--	--	1696830	2079690	6994100	5597300
pmp000234	527.15	526.148	C27H26O11	[M+H]+	Salcolin A*	Flavonoids	Flavonoid	-	A	561800	343580	1186300	464880	436600	599770	1553700	1638900	2607600	2564600	2145600	1844200	1227200	--	--	1501250	2091680	6554400	5800200
pmb0717	527.15	526.148	C27H26O11	[M+H]+	Tricin 5-O-β-guaiacylglycerol	Flavonoids	Flavonoid	-	B	1527200	457390	1043700	1545800	1810400	1351400	6877200	4428600	5204900	18625000	12026000	10992000	6526700	--	--	4707600	3028290	41643000	16510700
pmb0746	527.15	526.148	C27H26O11	[M+H]+	Tricin 4'-O-β-guaiacylglycerol*	Flavonoids	Flavonoid	-	B	477380	290490	1055300	415690	370720	568090	1452900	1049600	2364900	1972800	1797100	1823500	1112300	--	--	1354500	1823170	5593400	4867400
pmb2833	529.16	530.164	C23H30O14	[M-H]-	3-O-Feruloyl quinic acid glucoside	Phenolic acids	Phenolic acids	-	A	9509.7	11381	91529	25258	103840	63523	757200	854020	2989400	1080600	2155700	2165100	795960	--	--	192621	112420	5401400	4600620
pmp001110	535.14	534.137	C25H26O13	[M+H]+	Apigenin-6-C-β-D-xyloside-8-C-β-Darabinoside	Flavonoids	Flavonoid carbonoside	-	A	8197700	263840	552040	647810	581140	550140	3369000	10371000	2985600	5464400	4917500	4699600	3332900	--	--	1779090	9013580	15081500	16725600
pmb0542	535.11	535.109	C24H23O14+	[M]+	Cyanidin-3-O-(6''-Malonylglucoside)	Flavonoids	Anthocyanins	171828-62-9	A	9	11837000	6464100	9	1607400	693490	9	9	9	9	9	9	5512600	C12643	ko00942	2300899	18301109	27	27
pmp001274	542.32	541.317	C28H48NO7P	[M+H]+	2-Hydroxy-5,8,11,14,17-icosapentaenoyloxy]propyl-2-(trimethylammonio)ethyl phosphate	Alkaloids	Alkaloids	-	A	11306000	11654000	1989100	8916100	7913600	4628700	13202000	23741000	12876000	24394000	20871000	10571000	13351000	--	--	21458400	24949100	55836000	49819000
pmc0960	544.34	543.332	C28H50NO7P	[M+H]+	LysoPC 20:4	Lipids	LPC	-	B	2377700	15376000	3618700	6388800	2938500	10642000	1009100	2082600	1221800	2419200	2196200	2345000	4258300	--	--	19969300	21372400	6960400	4313500
pmb0608	549.12	548.117	C25H24O14	[M+H]+	Chrysoeriol-O-malonylhexoside*	Flavonoids	Flavonoid	-	B	1145800	2190000	10623000	5378100	3109700	2918000	2138100	785360	33959000	925110	1193800	1132000	4052800	--	--	11405800	13958800	3250910	36882460
pmp000588	549.12	548.117	C25H24O14	[M+H]+	Diosmetin-7-O-(6'-O-malonyl)-β-D-glucoside*	Flavonoids	Flavonoid	-	A	67774	87240	860640	450470	222820	235690	217880	65019	3532100	69645	87325	86319	311630	--	--	908980	1015654	243289	3814999
pmp001114	549.16	548.153	C26H28O13	[M+H]+	Hesperetin C-malonylhexoside	Flavonoids	Flavonoid carbonoside	-	A	1124300	85824	134310	105660	258690	70757	856520	2536400	2776900	2906000	2023900	1484400	1059600	--	--	435107	1344434	6414300	6169820
pmn001671	547.17	548.174	C23H32O15	[M-H]-	β-D-Furanofructosyl-α-D-(6-mustard acyl)glucoside	Phenolic acids	Phenolic acids	-	A	17967000	22001000	12767000	14322000	14454000	18596000	1136600	5260100	1037000	610420	485290	838150	8871600	--	--	47372000	52735000	1933860	7433700
pmn001672	547.17	548.174	C23H32O15	[M-H]-	β-D-Furanofructosyl-α-D-(3-mustard acyl)glucoside	Phenolic acids	Phenolic acids	-	B	17074000	21393000	12765000	13859000	13575000	16686000	1106800	5267600	901920	594490	400770	848960	8393700	--	--	44120000	51232000	1844220	7276320
pmb3032	561.12	562.132	C26H26O14	[M-H]-	Tricin O-malonyl rhamnoside	Flavonoids	Flavonoid	-	A	38759	22249	56958	34631	35445	51807	67109	70784	73895	115100	85500	92258	48787	--	--	121883	117966	292858	211788
pmn001469	561.18	562.19	C24H34O15	[M-H]-	Glomeratose A	Phenolic acids	Phenolic acids	202471-84-9	B	92731	341610	110470	42623	44026	41324	16418	49587	226560	127210	75947	73502	129580	--	--	127973	544811	276659	292565
mws1660	565.16	564.123	C26H28O14	[M+H]+	Schaftoside*	Flavonoids	Flavonoid carbonoside	51938-32-0	A	330290	146190	171220	299750	237420	183900	197300	449770	360480	898180	656070	395500	353390	--	--	721070	647700	1949750	1007550
mws1292	565.16	564.123	C26H28O14	[M+H]+	Isoschaftoside*	Flavonoids	Flavonoid carbonoside	52012-29-0	A	313040	243810	303300	382680	424740	297320	231340	621630	484940	824600	719280	623090	455290	--	--	1104740	860150	2166970	1337910
Lmnp003080	565.16	564.148	C26H28O14	[M+H]+	5,7,4'-trihydroxy-6-methoxyflavone-8-C-Xylosyl-Xyloside	Flavonoids	Flavonoid carbonoside	-	A	696560	1614200	50233	5024400	5399200	5061500	28923000	20380000	541630	20512000	34497000	24802000	12405000	--	--	15485100	2360993	79811000	49844630
pme3227	579.17	578.164	C27H30O14	[M+H]+	Vitexin 2''-O-rhamnoside	Flavonoids	Flavonoid carbonoside	64820-99-1	B	11438000	7640000	12050000	6463500	4090600	3996000	32706000	49793000	75445000	3172800	5290300	3377800	22711000	C12628	ko00944	14550100	31128000	11840900	157944000
pme0368	579.17	578.164	C27H30O14	[M+H]+	Apigenin 7-rutinoside(Isorhoifolin)	Flavonoids	Flavonoid	552-57-8	A	11645000	7489600	29451000	22706000	19528000	17430000	23861000	14470000	48589000	12690000	17170000	13226000	20757000	--	--	59664000	48585600	43086000	86920000
mws1066	579.17	580.179	C27H32O14	[M-H]-	Naringenin-7-O-Rutinoside(Narirutin)*	Flavonoids	Dihydroflavone	14259-46-2	B	1201300	240130	657040	824710	507740	461110	627290	930470	925030	887250	971020	1170400	786110	C09793	--	1793560	2098470	3028670	2482790
mws0046	579.17	580.179	C27H32O14	[M-H]-	Naringenin-7-O-Neohesperidoside(Naringin)*	Flavonoids	Dihydroflavone	10236-47-2	B	29092	35770	104270	934970	375790	445160	54407	365290	355960	550040	978610	999280	466140	C09789	ko00941	1755920	169132	2527930	775657
Hmgp003641	593.18	592.177	C28H32O14	[M+H]+	Chrysoeriol-C-rhamnoside-O-rhamnoside*	Flavonoids	Flavonoid	-	A	9	36754	46309	9	9	9	4489000	5404300	35446000	576690	1591600	956680	3865400	--	--	27	83072	3124970	45339300
pmb2936	591.17	592.179	C28H32O14	[M-H]-	Disinapoyl hexoside	Phenolic acids	Phenolic acids	-	B	9	9	9	9	9	9	70473	109730	299270	678980	327680	323940	143980	--	--	27	27	1330600	479473
pmp000591	593.19	592.179	C28H32O14	[M+H]+	Acacetin-7-O-rutinoside*	Flavonoids	Flavonoid	480-36-4	B	11174	37256	27562	23482	9	9	6073400	6945500	40804000	637930	1890700	1446000	4546500	--	--	23500	75992	3974630	53822900
pmb2586	593.13	594.137	C30H26O13	[M-H]-	Gallocatechin-catechin	Flavonoids	Flavanols	-	B	602690	552140	394150	594420	379080	355780	316470	386490	1346500	4095.5	55571	35322	429940	--	--	1329280	1548980	94988.5	2049460
Lmbp003230	595.16	594.158	C27H30O15	[M+H]+	Kaempferol-3-O-neohesperidoside*	Flavonoids	Flavonoid	32602-81-6	B	1023000	1242800	4732600	23331000	13159000	13020000	12876000	8497700	43768000	5955000	13938000	10371000	15529000	--	--	49510000	6998400	30264000	65141700
Lnrp002296	595.15	594.158	C27H30O15	[M+H]+	Kaempferol glc-rha*	Flavonoids	Flavonols	-	B	340720	1173600	3722600	23244000	13397000	13345000	10048000	7036000	40543000	5348300	13880000	9931800	14011000	--	--	49986000	5236920	29160100	57627000
pmp001106	595.17	594.158	C27H30O15	[M+H]+	Vitexin-2-O-D-glucopyranoside*	Flavonoids	Flavonoid carbonoside	-	B	2037800	1395900	1332500	1639200	2283000	1690100	1087900	3341400	1700200	5925800	4336200	4087600	2478300	--	--	5612300	4766200	14349600	6129500
Zmhp002798	595.17	594.158	C27H30O15	[M+H]+	Isosaponarin*	Flavonoids	Flavonoid	19416-87-6	B	1541800	1679900	7713400	3110300	3669000	3393100	17530000	14137000	37056000	21505000	17285000	12229000	16364000	--	--	10172400	10935100	51019000	68723000
pmn001713	593.15	594.158	C27H30O15	[M-H]-	Luteolin-7-O-rutinoside*	Flavonoids	Flavonoid	3563-98-2	A	2382500	1696400	1358300	1986400	2298000	1604500	378320	1070000	473420	3040800	1965600	1754900	1150600	--	--	5888900	5437200	6761300	1921740
pme1605	593.15	594.158	C27H30O15	[M-H]-	Kaempferol-3-O-robinobioside(Biorobin)*	Flavonoids	Flavonols	17297-56-2	B	995740	119660	1939400	1871400	1216900	1086600	5924100	3060000	24311000	1746800	2642200	2010600	3488900	--	--	4174900	3054800	6399600	33295100
pme0369	593.15	594.158	C27H30O15	[M-H]-	Kaempferol-3-O-rutinoside(Nicotiflorin)	Flavonoids	Flavonols	17650-84-9	B	942410	299870	1927000	1778100	1135500	984410	5367100	3012200	22732000	1582800	2687000	1992100	3531000	C21833	ko00944,ko01110	3898010	3169280	6261900	31111300
pme1665	593.15	594.158	C27H30O15	[M-H]-	Isovitexin 7-O-glucoside(Saponarin)*	Flavonoids	Flavonoid carbonoside	20310-89-8	B	4084900	1347900	8769900	3968800	4865600	3664500	1720800	1936700	4087300	2034200	2516300	1921700	2490000	C08064	--	12498900	14202700	6472200	7744800
mws1073	595.17	594.158	C27H30O15	[M+H]+	Apigenin 6,8-C-diglucoside*	Flavonoids	Flavonoid	23666-13-9	A	11009000	6657600	6331500	9951400	9729800	8401400	6761600	18495000	10444000	27717000	20921000	18078000	13896000	--	--	28082600	23998100	66716000	35700600
Lmnp002413	595.17	594.159	C27H30O15	[M+H]+	tetrahydroxyflavone-C-rhamnosyl-glucoside*	Flavonoids	Flavonoid carbonoside	-	A	582650	661400	522990	580880	389510	314560	702510	1164600	4444300	16693	87949	58911	839790	--	--	1284950	1767040	163553	6311410
pmb3002	607.17	608.174	C28H32O15	[M-H]-	Chrysoeriol-7-O-rutinoside*	Flavonoids	Flavonoid	-	A	9942100	2670800	7729500	2249900	1902700	1302500	13177000	5598700	18389000	3294300	2902000	2811700	5205100	--	--	5455100	20342400	9008000	37164700
vLmgp04301	609.18	608.174	C28H32O15	[M+H]+	Diosmetin 8-C-(2''-Rhamnosylglucoside)*	Flavonoids	Flavonoid carbonoside	-	A	11598000	14374000	9721300	8184900	7364600	6252300	26400000	22661000	26055000	571970	1176400	1150100	15817000	--	--	21801800	35693300	2898470	75116000
pmp000594	609.18	608.174	C28H32O15	[M+H]+	Diosmetin-7-O-rutinoside	Flavonoids	Flavonoid	520-27-4	A	10504000	2498900	8067700	661380	510920	168160	24767000	11565000	49912000	4467800	4429300	3765300	7713900	--	--	1340460	21070600	12662400	86244000
Lmmp000897	611.14	610.132	C30H26O14	[M+H]+	Gallocatechin-Gallocatechin	Flavonoids	Flavanols	-	B	54578	155090	279950	219040	1046600	700650	315970	406700	2036200	614580	1791700	1610600	806620	--	--	1966290	489618	4016880	2758870
Hmmp002336	611.16	610.148	C30H26O14	[M+H]+	Quercetin-O-feruloyl-Pentoside	Flavonoids	Flavonols	-	B	183070	43620	125030	9	9	9	237680	170100	209320	164190	61883	104530	135050	--	--	27	351720	330603	617100
Zmhp002574	611.16	610.153	C27H30O16	[M+H]+	Iso-8-C-hexosyl-luteolin O-hexoside	Flavonoids	Flavonoid carbonoside	-	A	416990	927080	944250	2570600	2224800	1924500	1218200	1756600	8765100	5109400	10550000	9259500	3138000	--	--	6719900	2288320	24918900	11739900
pmn001583	609.15	610.153	C27H30O16	[M-H]-	Quercetin-3-O-robinobioside	Flavonoids	Flavonols	52525-35-6	B	21318	130500	85323	37479	28038	10703	23284	33048	24510	50023	40136	37277	61969	--	--	76220	237141	127436	80842
pmb0624	611.16	610.153	C27H30O16	[M+H]+	6-C-Hexosyl-luteolin O-hexoside	Flavonoids	Flavonoid carbonoside	-	A	3794500	5461900	9228700	5393400	11005000	6335600	6153600	35470000	58150000	4497700	10672000	7570200	16648000	--	--	22734000	18485100	22739900	99773600
pme0001	609.18	610.19	C28H34O15	[M-H]-	Hesperetin 7-O-neohesperidoside(Neohesperidin)*	Flavonoids	Dihydroflavone	13241-33-3	A	447960	325400	510180	5894500	3611900	4123000	518770	437610	605910	484950	819490	904850	984620	C09806	ko00941	13629400	1283540	2209290	1562290
mws0036	609.18	610.19	C28H34O15	[M-H]-	Hesperidin*	Flavonoids	Dihydroflavone	520-26-3	B	899980	235240	374040	9	9	9	409190	163350	310340	45322	37886	41398	203110	C09755	--	27	1509260	124606	882880
mws4134	611.14	612.152	C20H32N6O12S2	[M-H]-	Oxidized Glutathione	Amino acids and derivatives	Amino acids and derivatives	121-24-4	A	1718800	905470	849090	790570	1634900	976200	987240	1456500	1746500	778980	709220	626790	1208400	--	--	3401670	3473360	2114990	4190240
pmb0557	621.11	621.109	C27H25O17+	[M]+	Cyanidin-3-O-(3'',6''-dimalonylglucoside)	Flavonoids	Anthocyanins	171828-60-7	A	9	42832000	18771000	9	1534300	961360	9	9	9	9	9	9	11526000	C16289	ko00942	2495669	61603009	27	27
Zmhp002897	625.18	624.168	C28H32O16	[M+H]+	Isochrysoeriol C-hexosyl-O-hexoside*	Flavonoids	Flavonoid	-	A	416130	337350	315910	637070	781790	579370	203250	91107	865930	126260	110960	87218	416700	--	--	1998230	1069390	324438	1160287
Zmxp002867	625.17	624.168	C28H32O16	[M+H]+	Chrysoeriol-di-O-glucoside*	Flavonoids	Flavonoid	-	A	9	241950	270860	9	9	9	267920	157520	158180	247710	573260	665230	337110	--	--	27	512819	1486200	583620
pme1540	625.18	624.169	C28H32O16	[M+H]+	Isorhamnetin-3-O-neohesperidoside*	Flavonoids	Flavonols	55033-90-4	B	42553	64394	187690	72351	474010	344360	1054400	4003300	3383800	1706100	7606500	6231100	2938000	--	--	890721	294637	15543700	8441500
Lmmp002963	625.18	624.169	C28H32O16	[M+H]+	methylquercetin glu-rha*	Flavonoids	Flavonols	-	B	81097	45843	164970	97234	635600	375410	1166600	3796900	3754100	1860200	8612800	6767200	3347900	--	--	1108244	291910	17240200	8717600
Hmcp001859	625.17	624.17	C28H32O16	[M+H]+	Isorhamnetin-O-rutinoside*	Flavonoids	Flavonols	-	B	510900	359640	275730	598110	768430	548680	285130	72812	582540	99121	139210	136410	261710	--	--	1915220	1146270	374741	940482
pmp000596	627.16	626.148	C27H30O17	[M+H]+	Quercetin-3,7-O-β-D-diglucoside	Flavonoids	Flavonols	-	B	9	9	9	9	9	9	195590	1194800	2420600	123070	507620	318950	337390	--	--	27	27	949640	3810990
pmb2970	625.18	626.185	C28H34O16	[M-H]-	Hesperetin O-hexosyl-O-hexoside	Flavonoids	Dihydroflavonol	-	B	9	9	9	9	9	9	103510	128820	123650	84034	301460	210560	99575	--	--	27	27	596054	355980
Hmgp003086	639.19	638.184	C29H34O16	[M+H]+	Tricin-O-rutinoside	Flavonoids	Flavonoid	-	A	543900	158550	984030	911820	878340	850280	698000	1088700	952890	1908400	2137100	1752300	913710	--	--	2640440	1686480	5797800	2739590
Hmgp002953	653.17	652.164	C29H32O17	[M+H]+	Tricin-O-glucuronate-O-rhamnoside	Flavonoids	Flavonoid	-	A	3020300	767400	2156800	2969300	3548800	3461500	4975400	1777300	3518700	4208800	3548400	3101600	2819800	--	--	9979600	5944500	10858800	10271400
pmb0578	655.17	654.158	C32H30O15	[M+H]+	Luteolin-O-sinapoylhexoside*	Flavonoids	Flavonoid	-	B	844240	3238600	5909100	4318500	8230900	5648100	25682000	24608000	48749000	11066000	24274000	20024000	13170000	--	--	18197500	9991940	55364000	99039000
pmb0684	655.17	654.158	C32H30O15	[M+H]+	C-Hexosyl-luteolin O-sinapic acid*	Flavonoids	Flavonoid carbonoside	-	A	776130	2547200	5799300	3656900	7554100	4188000	22438000	22563000	45890000	8691700	22357000	17107000	12245000	--	--	15399000	9122630	48155700	90891000
pmb0713	655.19	654.18	C29H34O17	[M+H]+	Tricin 7-O-hexosyl-O-hexoside	Flavonoids	Flavonoid	-	A	804280	272820	1477000	1361800	3142900	1860900	1630600	1766300	1115400	14402000	19633000	19881000	5783900	--	--	6365600	2554100	53916000	4512300
Lmnp002616	655.19	654.18	C29H34O17	[M+H]+	5,3',4'-trihydroxy-6,7-dimethoxyflavone-8-C-[β-D-glucosyl-(1-2)]-β-D-glucoside	Flavonoids	Flavonoid carbonoside	-	B	412560	141640	265360	280450	619280	383850	785350	831720	579100	1343900	1403300	1017700	808000	--	--	1283580	819560	3764900	2196170
pmb0739	659.2	658.19	C32H34O15	[M+H]+	Tricin O-hexosyl-O-syringin alcohol	Flavonoids	Flavonoid	-	A	4166700	9	4962400	787590	1357500	1105000	6307200	9	15138000	7615400	5077600	5942500	3313400	--	--	3250090	9129109	18635500	21445209
pmb0530	664.12	663.109	C21H27N7O14P2	[M+H]+	Nicotinic acid adenine dinucleotide	Nucleotides and derivatives	Nucleotides and derivatives	53-84-9	A	714620	527570	561860	1071500	977650	804220	713630	1027300	1529300	505910	612630	499860	993120	C00003	ko00190,ko00730,ko00760,ko01100	2853370	1804050	1618400	3270230
mws4163	665.21	666.222	C24H42O21	[M-H]-	1,1-Kestotetraose*	Others	Saccharides and Alcohols	13133-07-8	B	9	9412.9	21345	8149.9	10580	9	85776	243010	124720	329830	259240	209010	134960	--	--	18738.9	30766.9	798080	453506
mws1593	665.21	666.222	C24H42O21	[M-H]-	Maltotetraose*	Others	Saccharides and Alcohols	34612-38-9	B	21474	16338	20124	14870	21833	16638	12678	35443	34123	36319	49138	36290	31933	C02052	--	53341	57936	121747	82244
pmb0475	671.18	670.174	C29H34O18	[M+H]+	Gallic acid O-feruloyl-O-hexosyl-O-hexoside	Tannins	Tannin	-	A	249890	136270	468360	188260	242540	151600	1283400	1375300	1693600	2339000	1664400	1556800	673300	--	--	582400	854520	5560200	4352300
pmp001275	672.42	671.409	C31H61O14N	[M+H]+	3-Hydroxypropyl palmitate glc-glucosamine	Alkaloids	Alkaloids	-	A	77288	125370	86239	157150	74776	91173	137980	247860	121950	121330	68814	53092	152150	--	--	323099	288897	243236	507790
pmp001276	677.37	676.367	C33H56O14	[M+H]+	2,3-Dihydroxypropyl-9,12,15-octadecatrienoate-hexose-hexose	Lipids	Free fatty acids	-	A	31372000	55630000	47967000	87527000	36470000	46707000	42566000	67487000	42977000	41239000	29899000	28125000	56147000	--	--	170704000	134969000	99263000	153030000
pmp001271	679.39	678.383	C33H58O14	[M+H]+	2,3-Dihydroxypropyl-9,12-octadecadienoate-hexose-hexose	Lipids	Free fatty acids	-	A	29813	88423	33122	149410	57562	77001	6672.5	13021	4395.8	10009	3607.3	6598.5	63211	--	--	283973	151358	20214.8	24089.3
Hmgp002564	683.15	682.138	C29H30O19	[M+H]+	Tricin 7-O-Diglucuronoside	Flavonoids	Flavonoid	83097-44-3	A	9	9	86198000	9	9	9	9	9	55982000	9	9	9	8995300	--	--	27	86198018	27	55982018
pmb1312	689.21	688.2	C33H36O16	[M+H]+	Tricin 4'-O-(β-guaiacylglyceryl)ether 7-O-glucoside	Flavonoids	Flavonoid	-	A	949960	508530	886150	729300	1538100	1036800	3808600	3522500	3533600	7327500	5083700	4850200	3365200	--	--	3304200	2344640	17261400	10864700
pmb0738	699.19	698.185	C34H34O16	[M+H]+	Tricin 7-O-[sinapoyl]-glucoside	Flavonoids	Flavonoid	-	A	349720	33415	285520	227590	555240	386850	2294300	6268000	4588500	11052000	12054000	11366000	3871600	--	--	1169680	668655	34472000	13150800
Hmmp002447	725.2	724.193	C33H40O18	[M+H]+	Apigenin-O-rutinoside-O-Hexoside	Flavonoids	Flavonoid	-	A	376280	147900	491110	7840	9	9	422800	191260	326990	322340	167850	184870	305220	--	--	7858	1015290	675060	941050
mws1035	741.22	740.216	C33H40O19	[M+H]+	Robinin(Kaempferol-3-O-gal-rham-7-O-rham)	Flavonoids	Flavonols	301-19-9	B	4617200	763960	11060000	313820	309030	172620	3271900	2983600	13979000	4471200	3143100	1305800	3047500	C10178	--	795470	16441160	8920100	20234500
pmn001612	753.22	754.232	C34H42O19	[M-H]-	β-D-(3-Mustard acyl)-fructosyl-α-D-(6-mustard acyl)glucoside	Phenolic acids	Phenolic acids	-	B	39328	9	9	9	9	9	895750	2821000	776380	852460	1393200	1522100	762840	--	--	27	39346	3767760	4493130
vLmgp04433	755.24	754.232	C34H42O19	[M+H]+	Diosmetin 7-(2'',6''-Dirhamnosyl)-Glucoside	Flavonoids	Flavonoid	-	A	5608900	1840900	5337900	423060	203810	80705	9440700	6800700	16957000	7969900	4414400	5342800	5572500	--	--	707575	12787700	17727100	33198400
pmb0667	757.2	756.19	C36H36O18	[M+H]+	C-hexosyl-luteolin O-feruloylpentoside*	Flavonoids	Flavonoid carbonoside	-	B	9	9	9	9	9	9	135100	141320	802300	1073000	1594000	1199400	382890	--	--	27	27	3866400	1078720
pmb0660	757.2	756.19	C36H36O18	[M+H]+	C-Hexosyl-luteolin O-p-coumaroylhexoside*	Flavonoids	Flavonoid carbonoside	-	B	9	9	9	9	9	9	515310	1450100	1987800	387090	1783000	2138300	890870	--	--	27	27	4308390	3953210
pmp001105	757.22	756.211	C33H40O20	[M+H]+	Kaempferol-3-O-neohesperidoside-7-glucoside*	Flavonoids	Flavonols	-	B	588350	720810	1394300	53060	76011	63276	1433700	3410800	7048700	318250	222220	210550	1885800	--	--	192347	2703460	751020	11893200
pmb0691	757.22	756.211	C33H40O20	[M+H]+	Luteolin-C-hexosyl-O-rhamnoside O-hexoside*	Flavonoids	Flavonoid	-	A	436610	502500	1139200	9	6680.1	6148.2	1288600	3070600	6308800	311890	161210	172110	1403400	--	--	12837.3	2078310	645210	10668000
pmb0639	757.22	756.211	C33H40O20	[M+H]+	8-C-Hexosyl-apigenin O-hexosyl-O-hexoside*	Flavonoids	Flavonoid carbonoside	-	B	191040	236910	496430	79898	79650	117220	439070	1061800	2159800	817050	264360	387060	727130	--	--	276768	924380	1468470	3660670
pmp001107	757.22	756.211	C33H40O20	[M+H]+	Kaempferol-3-O-rutinoside-7-glucoside*	Flavonoids	Flavonols	-	B	770700	701900	1585200	80466	49042	128140	1369100	3482100	7394500	451060	230670	233540	1580100	--	--	257648	3057800	915270	12245700
pmb0672	771.21	770.206	C37H38O18	[M+H]+	6-C-Hexosyl-apigenin O-feruloylhexoside	Flavonoids	Flavonoid carbonoside	-	B	27841	9	9	9	22867	19024	116560	149470	83251	83663	157000	137260	66547	--	--	41900	27859	377923	349281
pmb0592	771.23	770.227	C34H42O20	[M+H]+	Chrysoeriol-O-hexosyl-O-rutinoside	Flavonoids	Flavonoid	-	B	9	9	9	9	29061	58462	226600	561910	268780	70859	545840	389280	171590	--	--	87532	27	1005979	1057290
Hmgp003540	775.21	774.2	C36H38O19	[M+H]+	Tricin-O-Malonyl-O-guaiacylglycerol-O-Hexoside	Flavonoids	Flavonoid	-	A	2764400	2032300	4386300	4067500	2856100	2284600	4097400	6971600	29226000	13348000	10473000	8458400	6703000	--	--	9208200	9183000	32279400	40295000
pme2746	784.15	785.157	C27H33N9O15P2	[M-H]-	Flavin adenine dinucleotide(FAD)	Nucleotides and derivatives	Nucleotides and derivatives	146-14-5	B	68723	100950	95305	98432	108040	96132	514350	732740	705150	589310	759230	601910	294100	C00016	ko00740,ko01100,ko01110	302604	264978	1950450	1952240
pmb0676	801.22	800.216	C38H40O19	[M+H]+	8-C-Hexosyl-chrysoeriol O-feruloylhexoside	Flavonoids	Flavonoid carbonoside	-	B	9	9	11063	9562.4	16030	10713	446400	119960	1806400	372420	623140	425010	225270	--	--	36305.4	11081	1420570	2372760
pmn001613	959.28	960.29	C45H52O23	[M-H]-	β-D-(3,4-Dimustard acyl)-fructosyl-α-D-(6-mustard acyl)glucoside	Phenolic acids	Phenolic acids	-	B	9	9	9	9	9	9	50342	37615	55529	23211	62232	47014	24754	--	--	27	27	132457	143486
