# Supplementary material for: Integrated Metabolomics and Transcriptome Analyses Unveil Pathways Involved in Sugar Content and Rind Color of Two Sugarcane Varieties
Source: Front Plant Sci. 2022 Jun 16;13:921536. doi: 10.3389/fpls.2022.921536 (PMC9244704; doi:10.3389/fpls.2022.921536)
Supplement: Supplementary file 8 [file Table_3.XLSX]

## Sheet: Coversheet
Table S3 Statistics of differential metabolites (DEMs) for different comparison groups.
Sheet	Explanation
Sheet 1	The differential metabolites (DEMs) between 165204S and FN41S.
Sheet 2	The differential metabolites (DEMs) between 165204L and FN41L.
Sheet 3	The differential metabolites (DEMs) between 165204S and 165204L.
Sheet 4	The differential metabolites (DEMs) between FN41S and FN41L.

## Sheet: Sheet1
Index	Formula	Compounds	Class I	Class II	CAS	Level	165204S1	165204S2	165204S3	FN41S1	FN41S2	FN41S3	VIP	Fold_Change	Log2FC	Type	kegg_map
pme2566	C8H14N2O5	(5-L-Glutamyl)-L-amino acid	Amino acids and derivatives	Amino acids and derivatives	5875-41-2	B	561260	511060	444970	953210	901510	1264000	1.96403	2.05545	1.03946	up	ko00480,ko01100
pmb1912	C20H23N7O7	10-Formyl-THF	Alkaloids	Alkaloids	2800-34-2	A	5987400	4999100	8007500	1695200	2844700	4769500	1.58123	0.490123	-1.02878	down	ko00670,ko00970,ko01100,ko01200
pmf0141	C8H10O	2-Phenylethanol	Others	Others	60-12-8	B	1000700	810210	1152700	627700	408040	384700	1.8741	0.479294	-1.06102	down	ko00360
Li512115	C25H24O12	3,4-Dicaffeoylquinic acid	Phenolic acids	Phenolic acids	14534-61-3	A	6413900	5980800	5223600	623990	1189600	1670700	1.94908	0.197765	-2.33814	down	--
pme2598	C8H8O4	3,4-Dihydroxybenzeneacetic acid*	Phenolic acids	Phenolic acids	102-32-9	B	173760	119740	226350	314810	781470	913240	1.78635	3.86558	1.95068	up	ko00350,ko01100
pmn001421	C16H18O8	3-O-(E)-p-Coumaroyl quinic acid	Phenolic acids	Phenolic acids	87099-71-6	A	99191	2190500	2255000	103870	167410	108040	1.36825	0.0834644	-3.58269	down	--
pmb0752	C17H20O9	3-O-Feruloyl quinic acid	Phenolic acids	Phenolic acids	1899-29-2	A	139890	1182600	467870	1274100	498640	4205100	1.17942	3.3389	1.73937	up	--
mws1336	C7H7NO2	4-Aminobenzoic acid	Phenolic acids	Phenolic acids	150-13-0	B	9	33788	21763	9	9	9	1.45859	0.000485961	-11.0069	down	ko00790,ko01100
Lmnp003080	C26H28O14	5,7,4'-trihydroxy-6-methoxyflavone-8-C-Xylosyl-Xyloside	Flavonoids	Flavonoid carbonoside	-	A	5024400	5399200	5061500	696560	1614200	50233	1.62411	0.152469	-2.71342	down	--
Lmln001856	C21H20O13	5,7-Dihydroxy-4-oxo-2-(3,4,5-trihydroxyphenyl)-4H-chromen-3-yl-β-D-allopyranoside*	Others	Others	-	B	44613	64253	67129	74988	127230	166970	1.6617	2.09772	1.06882	up	--
pmb0639	C33H40O20	8-C-Hexosyl-apigenin O-hexosyl-O-hexoside*	Flavonoids	Flavonoid carbonoside	-	B	79898	79650	117220	191040	236910	496430	1.81473	3.33991	1.73981	up	--
pmb0676	C38H40O19	8-C-Hexosyl-chrysoeriol O-feruloylhexoside	Flavonoids	Flavonoid carbonoside	-	B	9562.4	16030	10713	9	9	11063	1.45919	0.305216	-1.7121	down	--
mws1060	C10H12N4O5	9-(β-D-Arabinofuranosyl)hypoxanthine	Nucleotides and derivatives	Nucleotides and derivatives	7013-16-3	A	75753	31099	47611	20927	9	9	1.58188	0.135599	-2.88258	down	--
pmp000591	C28H32O14	Acacetin-7-O-rutinoside*	Flavonoids	Flavonoid	480-36-4	B	23482	9	9	11174	37256	27562	1.44955	3.2337	1.69319	up	--
pme2380	C5H6O5	A-Ketoglutaric acid	Organic acids	Organic acids	328-50-7	B	51467	285750	139880	55575	34055	84779	1.23195	0.365563	-1.45181	down	ko00020,ko00040,ko00053,ko00220,ko00250,ko00300,ko00310,ko00340,ko00430,ko00630,ko00650,ko00660,ko01100,ko01110,ko01200,ko01210,ko01230
pme1173	C5H4N4O	Allopurinol*	Nucleotides and derivatives	Nucleotides and derivatives	315-30-0	B	53128	21421	37071	9	9	9	2.06994	0.000241892	-12.0133	down	--
Hmgp003664	C21H20O9	Apigenin-C-rhamnoside	Flavonoids	Flavonoid	-	B	93834	9	22057	9	9	9	1.47898	0.000232959	-12.0676	down	--
Hmmp002447	C33H40O18	Apigenin-O-rutinoside-O-Hexoside	Flavonoids	Flavonoid	-	A	7840	9	9	376280	147900	491110	1.80516	129.205	7.01351	up	--
Zmhn002242	C15H18O9	Caffeoyl glucose	Phenolic acids	Phenolic acids	14364-08-0	B	35419	87383	55504	26048	9	50026	1.02992	0.426699	-1.22871	down	--
pme3459	C20H28O3	Caffeyl alcohol	Phenolic acids	Phenolic acids	469-83-0	B	28011	47962	38393	9	12433	14916	1.17603	0.239214	-2.06362	down	--
pmb3002	C28H32O15	Chrysoeriol-7-O-rutinoside*	Flavonoids	Flavonoid	-	A	2249900	1902700	1302500	9942100	2670800	7729500	1.68102	3.72906	1.89881	up	--
Hmgp003641	C28H32O14	Chrysoeriol-C-rhamnoside-O-rhamnoside*	Flavonoids	Flavonoid	-	A	9	9	9	9	36754	46309	1.47967	3076.74	11.5872	up	--
Zmxp002867	C28H32O16	Chrysoeriol-di-O-glucoside*	Flavonoids	Flavonoid	-	A	9	9	9	9	241950	270860	1.47974	18993.3	14.2132	up	--
pmb0592	C34H42O20	Chrysoeriol-O-hexosyl-O-rutinoside	Flavonoids	Flavonoid	-	B	9	29061	58462	9	9	9	1.46028	0.000308459	-11.6626	down	--
pmn001661	C20H30O7	Cinncassiol C1	Phenolic acids	Phenolic acids	73613-35-1	B	192730	253380	189690	617940	421700	1017700	1.8736	3.23583	1.69414	up	--
mws0281	C6H8O7	Citric Acid	Organic acids	Organic acids	77-92-9	A	5076900	13384000	5865700	23529000	10909000	19134000	1.54894	2.2022	1.13894	up	ko00020,ko00250,ko00630,ko01100,ko01110,ko01200,ko01210,ko01230
pme0128	C6H12N2O3	D-Alanyl-D-Alanine	Amino acids and derivatives	Amino acids and derivatives	923-16-0	B	6428.3	8014.2	9596.7	9	3239.4	2747.4	1.22862	0.249418	-2.00336	down	ko01100,ko01502
vLmgp04433	C34H42O19	Diosmetin 7-(2'',6''-Dirhamnosyl)-Glucoside	Flavonoids	Flavonoid	-	A	423060	203810	80705	5608900	1840900	5337900	1.92616	18.0726	4.17573	up	--
mws0058	C16H12O6	Diosmetin*	Flavonoids	Flavonoid	520-34-3	A	377710	62143	253960	172900	1932900	441230	1.05799	3.67106	1.8762	up	--
pmp000594	C28H32O15	Diosmetin-7-O-rutinoside	Flavonoids	Flavonoid	520-27-4	A	661380	510920	168160	10504000	2498900	8067700	1.89806	15.7189	3.97443	up	--
mws1015	C15H16O9	Esculin(6,7-DihydroxyCoumarin-6-glucoside)	Lignans and Coumarins	Coumarins	531-75-9	A	53112	2948100	1345000	126040	23078	205760	1.17751	0.0816523	-3.61436	down	--
pme3434	C10H12O5	Eudesmic acid (3,4,5-trimethoxybenzoic acid)	Organic acids	Organic acids	-	B	52246	56452	55434	9	9	9	2.07245	0.000164502	-12.5696	down	--
Zmhn002422	C16H20O9	Feruloyl glucose	Phenolic acids	Phenolic acids	-	B	359920	1191400	909490	9	317310	9	1.54025	0.128953	-2.95509	down	--
Lmhn003074	C14H14O8	feruloylmalic acid	Phenolic acids	Phenolic acids	-	A	39331	38282	17590	54063	149390	46957	1.46423	2.63027	1.39521	up	--
Hmbp001276	C8H8O4	Gallacetophenone*	Others	Others	528-21-2	A	737760	1404900	640470	431550	91179	85057	1.73177	0.218382	-2.19507	down	--
Lmmp000897	C30H26O14	Gallocatechin-Gallocatechin	Flavonoids	Flavanols	-	B	219040	1046600	700650	54578	155090	279950	1.48215	0.249006	-2.00575	down	--
pmn001469	C24H34O15	Glomeratose A	Phenolic acids	Phenolic acids	202471-84-9	B	42623	44026	41324	92731	341610	110470	1.74524	4.25723	2.08992	up	--
mws5041	C8H16N2O3	Glycylisoleucine*	Amino acids and derivatives	Amino acids and derivatives	19461-38-2	B	111410	57681	156390	65954	46688	35723	1.54608	0.455833	-1.13342	down	--
mws5042	C11H14N2O3	Glycylphenylalanine	Amino acids and derivatives	Amino acids and derivatives	721-66-4	B	408700	320010	600640	189850	233560	220390	1.82282	0.484297	-1.04604	down	--
pme1109	C5H5N5O	Guanine	Nucleotides and derivatives	Nucleotides and derivatives	73-40-5	A	461210	899530	1045100	403230	244970	551180	1.46308	0.498529	-1.00425	down	ko00230,ko01100
mws0609	C10H12N5O7P	Guanosine 3',5'-cyclic monophosphate	Nucleotides and derivatives	Nucleotides and derivatives	7665-99-8	B	200690	194790	248040	50204	175700	57298	1.60243	0.440083	-1.18415	down	ko00230,ko01100
pme0001	C28H34O15	Hesperetin 7-O-neohesperidoside(Neohesperidin)*	Flavonoids	Dihydroflavone	13241-33-3	A	5894500	3611900	4123000	447960	325400	510180	2.0452	0.0941744	-3.40852	down	ko00941
mws0036	C28H34O15	Hesperidin*	Flavonoids	Dihydroflavone	520-26-3	B	9	9	9	899980	235240	374040	2.06593	55898.5	15.7705	up	--
pmb3056	C16H20O9	Homovanilloyl quinic acid	Phenolic acids	Phenolic acids	-	B	166660	135010	98826	313360	291530	231990	1.87572	2.08961	1.06323	up	--
pme0543	C9H7NO2	Indole-5-carboxylic acid	Alkaloids	Plumerane	1670-81-1	B	13949	9	30136	28442	24105	40093	1.00145	2.10097	1.07105	up	--
Zmhp002574	C27H30O16	Iso-8-C-hexosyl-luteolin O-hexoside	Flavonoids	Flavonoid carbonoside	-	A	2570600	2224800	1924500	416990	927080	944250	1.84608	0.340529	-1.55415	down	--
pmn001382	C25H24O12	Isochlorogenic acid A*	Phenolic acids	Phenolic acids	2450-53-5	B	8552200	7205300	5308900	692740	1177800	1582300	1.97601	0.163903	-2.60909	down	--
pmn001384	C25H24O12	Isochlorogenic acid C*	Phenolic acids	Phenolic acids	57378-72-0	B	7739500	7901000	5281300	777430	1242900	1798100	1.96622	0.18251	-2.45396	down	--
pme1540	C28H32O16	Isorhamnetin-3-O-neohesperidoside*	Flavonoids	Flavonols	55033-90-4	B	72351	474010	344360	42553	64394	187690	1.18772	0.330785	-1.59603	down	--
Zmhn002513	C17H22O10	Isosinapic acid-hexoside	Phenolic acids	Phenolic acids	-	A	307420	916950	675880	246690	145070	370090	1.48786	0.400921	-1.31861	down	--
Lnrp002296	C27H30O15	Kaempferol glc-rha*	Flavonoids	Flavonols	-	B	23244000	13397000	13345000	340720	1173600	3722600	1.81389	0.104768	-3.25473	down	--
Lmbp003230	C27H30O15	Kaempferol-3-O-neohesperidoside*	Flavonoids	Flavonoid	32602-81-6	B	23331000	13159000	13020000	1023000	1242800	4732600	1.86233	0.141353	-2.82262	down	--
pmp001105	C33H40O20	Kaempferol-3-O-neohesperidoside-7-glucoside*	Flavonoids	Flavonols	-	B	53060	76011	63276	588350	720810	1394300	2.03133	14.0551	3.81302	up	--
pmp001107	C33H40O20	Kaempferol-3-O-rutinoside-7-glucoside*	Flavonoids	Flavonols	-	B	80466	49042	128140	770700	701900	1585200	1.9787	11.8681	3.56902	up	--
pme1988	C3H7NO2	L-Alanine	Amino acids and derivatives	Amino acids and derivatives	56-41-7	B	76060	463950	300880	289900	12978	30911	1.19485	0.396947	-1.33298	down	ko00250,ko00270,ko00430,ko00450,ko00710,ko00970,ko01100,ko01200,ko01230,ko01502,ko02010,ko04122
mws0001	C4H8N2O3	L-Asparagine	Amino acids and derivatives	Amino acids and derivatives	70-47-3	A	312360	661470	418890	7194200	587990	790670	1.22699	6.15548	2.62187	up	ko00250,ko00460,ko00970,ko01100,ko01110,ko01230
pmb2855	C11H20N2O8	L-Glutamine O-hexside	Amino acids and derivatives	Amino acids and derivatives	-	B	46989	59255	45465	37406	20686	10728	1.61551	0.453632	-1.14041	down	--
pmb0691	C33H40O20	Luteolin-C-hexosyl-O-rhamnoside O-hexoside*	Flavonoids	Flavonoid	-	A	9	6680.1	6148.2	436610	502500	1139200	1.74169	161.896	7.33893	up	--
pma6281	C6H10O4	Methylglutaric acid	Organic acids	Organic acids	18069-17-5	B	61528	67901	113470	18557	28049	50328	1.68017	0.399071	-1.32528	down	--
Lmmp002963	C28H32O16	methylquercetin glu-rha*	Flavonoids	Flavonols	-	B	97234	635600	375410	81097	45843	164970	1.37448	0.263399	-1.92468	down	--
mws1179	C21H22O10	Naringenin-7-O-glucoside	Flavonoids	Dihydroflavone	529-55-5	B	266800	193720	121240	9	54291	170840	1.04741	0.386998	-1.3696	down	--
mws0046	C27H32O14	Naringenin-7-O-Neohesperidoside(Naringin)*	Flavonoids	Dihydroflavone	10236-47-2	B	934970	375790	445160	29092	35770	104270	1.92099	0.096321	-3.37601	down	ko00941
mws0736	C8H16N2O3	N-Glycyl-L-leucine*	Amino acids and derivatives	Amino acids and derivatives	869-19-2	B	144730	100440	283310	79441	68446	52738	1.69183	0.379626	-1.39735	down	--
pme1709	C7H7NO2	Nicotinic Acid Methyl Ester (Methyl Nicotinate)	Others	Vitamin	93-60-7	B	157440	62577	120120	36134	30835	26731	1.89105	0.275477	-1.85999	down	--
mws0914	C15H12O5	Pinobanksin*	Flavonoids	Dihydroflavonol	548-82-3	B	1231.6	7232.1	19308	7723.5	66116	34082	1.24892	3.88602	1.95829	up	ko00941
pmn001583	C27H30O16	Quercetin-3-O-robinobioside	Flavonoids	Flavonols	52525-35-6	B	37479	28038	10703	21318	130500	85323	1.27803	3.11127	1.6375	up	--
Hmmp002336	C30H26O14	Quercetin-O-feruloyl-Pentoside	Flavonoids	Flavonols	-	B	9	9	9	183070	43620	125030	2.06318	13026.7	13.6692	up	--
mws1035	C33H40O19	Robinin(Kaempferol-3-O-gal-rham-7-O-rham)	Flavonoids	Flavonols	301-19-9	B	313820	309030	172620	4617200	763960	11060000	1.76176	20.6685	4.36936	up	--
mws1521	C13H18O7	Salicin	Phenolic acids	Phenolic acids	138-52-3	B	54147	53347	78248	306390	181840	198890	1.96806	3.69932	1.88726	up	ko00010
pmb0713	C29H34O17	Tricin 7-O-hexosyl-O-hexoside	Flavonoids	Flavonoid	-	A	1361800	3142900	1860900	804280	272820	1477000	1.42938	0.401235	-1.31748	down	--
mws0248	C9H12N2O6	Uridine	Nucleotides and derivatives	Nucleotides and derivatives	58-96-8	B	34672	62705	41234	18796	22130	21017	1.86255	0.446884	-1.16203	down	ko00240,ko01100,ko02010
HmLn002358	C14H18O9	Vanillic acid-glucoside	Phenolic acids	Phenolic acids	-	A	7142000	14720000	7911800	6027700	824430	680000	1.62578	0.252978	-1.98291	down	--
pme3227	C27H30O14	Vitexin 2''-O-rhamnoside	Flavonoids	Flavonoid carbonoside	64820-99-1	B	6463500	4090600	3996000	11438000	7640000	12050000	1.8105	2.13937	1.09718	up	ko00944
Lmhn002423	C12H12O8	vnilloylmalic acid	Phenolic acids	Phenolic acids	-	A	179040	62431	89483	627250	72739	261590	1.04143	2.90548	1.53877	up	--

## Sheet: Sheet2
Index	Formula	Compounds	Class I	Class II	CAS	Level	165204L1	165204L2	165204L3	FN41L1	FN41L2	FN41L3	VIP	Fold_Change	Log2FC	Type	kegg_map
pme2566	C8H14N2O5	(5-L-Glutamyl)-L-amino acid	Amino acids and derivatives	Amino acids and derivatives	5875-41-2	B	3890600	4419300	3076700	9020700	11462000	6233200	1.62112	2.34626	1.23036	up	ko00480,ko01100
pmf0018	C4H7NO2	1-Aminocyclopropanecarboxylic acid	Amino acids and derivatives	Amino acids and derivatives	22059-21-8	B	4114200	3274700	3152000	900980	1010600	2041600	1.6349	0.375032	-1.41491	down	--
Lmnn002886	C23H26O11	1'-O-β-D-(3,4-Dihydroxyphenethyl)-O-caffeoyl-glucoside	Phenolic acids	Phenolic acids	-	B	131030	131970	167640	613890	602180	497260	1.79977	3.97857	1.99225	up	--
pmb2871	C13H16O9	2,5-Dihydroxy benzoic acid O-hexside*	Phenolic acids	Phenolic acids	-	A	24365000	69155000	76319000	106510000	98520000	165700000	1.34092	2.18283	1.1262	up	--
mws0180	C7H6O4	2,5-Dihydroxybenzoic acid*	Phenolic acids	Phenolic acids	490-79-9	A	48807	84904	120410	1551500	229810	209680	1.4197	7.83481	2.9699	up	ko00350,ko01100
pme0286	C6H12O3	2-Hydroxyisocaproic acid	Organic acids	Organic acids	13748-90-8	B	397300	352910	423660	164980	63816	15044	1.44452	0.207723	-2.26727	down	--
pmf0141	C8H10O	2-Phenylethanol	Others	Others	60-12-8	B	4637200	2554300	3025100	544870	380910	577580	1.76673	0.147149	-2.76465	down	ko00360
pme2598	C8H8O4	3,4-Dihydroxybenzeneacetic acid*	Phenolic acids	Phenolic acids	102-32-9	B	2779700	2652300	2438600	7111300	7320900	4769200	1.72745	2.43964	1.28667	up	ko00350,ko01100
mws0147	C5H10O3	3-Hydroxy-3-methyl butyric acid	Organic acids	Organic acids	625-08-1	B	107320	148360	131860	129200	1049300	264260	1.08922	3.72287	1.89641	up	--
pmp001275	C31H61O14N	3-Hydroxypropyl palmitate glc-glucosamine	Alkaloids	Alkaloids	-	A	121330	68814	53092	137980	247860	121950	1.34319	2.08764	1.06188	up	--
Hmmp001310	C11H9NO2	3-Indoleacrylic acid	Alkaloids	Alkaloids	1204-06-4	B	32697	30341	41628	87168	172600	81945	1.66091	3.26479	1.70699	up	--
pmn001421	C16H18O8	3-O-(E)-p-Coumaroyl quinic acid	Phenolic acids	Phenolic acids	87099-71-6	A	5874900	7091500	9668900	11760000	33895000	18629000	1.49014	2.83999	1.50589	up	--
mws1336	C7H7NO2	4-Aminobenzoic acid	Phenolic acids	Phenolic acids	150-13-0	B	363750	243490	142490	41824	42749	135380	1.51149	0.293376	-1.76918	down	ko00790,ko01100
pmc0682	C8H8N2	4-Aminoindole	Alkaloids	Plumerane	5192-23-4	B	362650	1350300	723800	1257500	1190000	4580100	1.14416	2.88401	1.52807	up	--
pme2607	C10H9NO3	5-Hydroxyindole-3-acetic acid	Alkaloids	Plumerane	54-16-0	B	151710	101430	83436	241120	275980	395450	1.61546	2.71127	1.43897	up	ko00380,ko01100
pmp001086	C6H6O3	5-Hydroxymethylfurfural	Phenolic acids	Phenolic acids	67-47-0	A	9	9	9	250000	288800	207610	1.80849	27644.8	14.7547	up	--
pme0274	C6H13NO2	6-Aminocaproic acid*	Organic acids	Organic acids	60-32-2	B	935300	474280	463250	982480	2247400	794070	1.21409	2.14859	1.10339	up	ko01100
pmb0624	C27H30O16	6-C-Hexosyl-luteolin O-hexoside	Flavonoids	Flavonoid carbonoside	-	A	4497700	10672000	7570200	6153600	35470000	58150000	1.11195	4.3876	2.13343	up	--
pmb0639	C33H40O20	8-C-Hexosyl-apigenin O-hexosyl-O-hexoside*	Flavonoids	Flavonoid carbonoside	-	B	817050	264360	387060	439070	1061800	2159800	1.02748	2.49285	1.31779	up	--
pmp000591	C28H32O14	Acacetin-7-O-rutinoside*	Flavonoids	Flavonoid	480-36-4	B	637930	1890700	1446000	6073400	6945500	40804000	1.52885	13.5416	3.75933	up	--
pme0040	C5H5N5	Adenine	Nucleotides and derivatives	Nucleotides and derivatives	73-24-5	A	4387000	10477000	9040900	9707600	15168000	24627000	1.23115	2.07081	1.0502	up	ko00230,ko00908,ko01100
pme2380	C5H6O5	A-Ketoglutaric acid	Organic acids	Organic acids	328-50-7	B	782320	516390	704340	466760	129790	150180	1.43194	0.372796	-1.42354	down	ko00020,ko00040,ko00053,ko00220,ko00250,ko00300,ko00310,ko00340,ko00430,ko00630,ko00650,ko00660,ko01100,ko01110,ko01200,ko01210,ko01230
pme0368	C27H30O14	Apigenin 7-rutinoside(Isorhoifolin)	Flavonoids	Flavonoid	552-57-8	A	12690000	17170000	13226000	23861000	14470000	48589000	1.10235	2.01736	1.01247	up	--
Hmgp003664	C21H20O9	Apigenin-C-rhamnoside	Flavonoids	Flavonoid	-	B	20007000	8693700	5109300	661270	1670100	8920700	1.24238	0.332803	-1.58726	down	--
pmb0464	C16H27NO14	Aspartic acid di-O-glucoside	Amino acids and derivatives	Amino acids and derivatives	-	B	13840	4275.3	8705.2	28889	41044	23652	1.58136	3.48931	1.80294	up	--
mws1297	C13H18O6	Benzyl β-D-Glucopyranoside	Phenolic acids	Phenolic acids	4304-12-5	B	96947	191160	189010	9	9	9	1.8047	5.65899e-05	-14.1091	down	--
mws0191	C5H11NO2	Betaine*	Alkaloids	Alkaloids	107-43-7	B	2689000	2970000	2272100	9800100	5341100	12066000	1.64339	3.43044	1.7784	up	ko00260,ko01100,ko02010
pmb0667	C36H36O18	C-hexosyl-luteolin O-feruloylpentoside*	Flavonoids	Flavonoid carbonoside	-	B	1073000	1594000	1199400	135100	141320	802300	1.48861	0.278999	-1.84167	down	--
mws0120	C8H20NO6P	Choline alfoscerate	Lipids	PC	28319-77-9	A	17070000	21716000	12486000	3276100	19667000	2251700	1.15942	0.491395	-1.02505	down	ko00564,ko00565
pmb3002	C28H32O15	Chrysoeriol-7-O-rutinoside*	Flavonoids	Flavonoid	-	A	3294300	2902000	2811700	13177000	5598700	18389000	1.57263	4.12574	2.04465	up	--
Hmgp003641	C28H32O14	Chrysoeriol-C-rhamnoside-O-rhamnoside*	Flavonoids	Flavonoid	-	A	576690	1591600	956680	4489000	5404300	35446000	1.5063	14.5087	3.85885	up	--
Zmxp002867	C28H32O16	Chrysoeriol-di-O-glucoside*	Flavonoids	Flavonoid	-	A	247710	573260	665230	267920	157520	158180	1.37574	0.392693	-1.34853	down	--
Lmhn001876	C13H12O8	cis-p-Coumaroyltartaric acid	Phenolic acids	Phenolic acids	-	A	11812000	8411300	9856300	6619500	4326700	3704900	1.57389	0.487078	-1.03778	down	--
mws0281	C6H8O7	Citric Acid	Organic acids	Organic acids	77-92-9	A	151990	170520	125880	1432700	791260	682640	1.75234	6.4823	2.69651	up	ko00020,ko00250,ko00630,ko01100,ko01110,ko01200,ko01210,ko01230
mws1584	C25H24O12	Cynarin	Phenolic acids	Phenolic acids	30964-13-7	B	5497800	7351900	11021000	1979400	4213400	5740200	1.27881	0.499902	-1.00028	down	--
vLmgp04301	C28H32O15	Diosmetin 8-C-(2''-Rhamnosylglucoside)*	Flavonoids	Flavonoid carbonoside	-	A	571970	1176400	1150100	26400000	22661000	26055000	1.79343	25.9157	4.69576	up	--
pmp000594	C28H32O15	Diosmetin-7-O-rutinoside	Flavonoids	Flavonoid	520-27-4	A	4467800	4429300	3765300	24767000	11565000	49912000	1.60833	6.81103	2.76787	up	--
pmb2936	C28H32O14	Disinapoyl hexoside	Phenolic acids	Phenolic acids	-	B	678980	327680	323940	70473	109730	299270	1.4113	0.360343	-1.47256	down	--
mws0344	C5H10O6	D-Xylonic acid	Organic acids	Organic acids	526-91-0	A	6998400	6408500	7736800	17793000	12613000	12259000	1.71135	2.01786	1.01283	up	ko00040,ko01100
pme3434	C10H12O5	Eudesmic acid (3,4,5-trimethoxybenzoic acid)	Organic acids	Organic acids	-	B	249570	276900	253180	9	9	9	1.80823	3.46309e-05	-14.8176	down	--
Lmhn003074	C14H14O8	feruloylmalic acid	Phenolic acids	Phenolic acids	-	A	324390	376730	455980	616540	1896500	365610	1.05171	2.48781	1.31488	up	--
pmb2586	C30H26O13	Gallocatechin-catechin	Flavonoids	Flavanols	-	B	4095.5	55571	35322	316470	386490	1346500	1.57703	21.5759	4.43135	up	--
pmb0786	C6H13NO5	Glucosamine	Others	Saccharides and Alcohols	3416-24-8	B	54684	60343	67396	205930	69507	164120	1.38099	2.40955	1.26876	up	ko00520,ko01100
pmp000091	C23H24O9	Glyceryl 1,3-diferulate	Phenolic acids	Phenolic acids	83008-46-2	A	139470	529720	394730	644430	391630	1257600	1.0831	2.15586	1.10826	up	--
Lmzn002270	C22H24O11	Hesperetin-5-O-glucoside	Flavonoids	Flavonoid	69651-80-5	B	352230	85358	84280	590740	729090	340730	1.41993	3.18195	1.66991	up	--
mws0036	C28H34O15	Hesperidin*	Flavonoids	Dihydroflavone	520-26-3	B	45322	37886	41398	409190	163350	310340	1.73688	7.08537	2.82484	up	--
pme2122	C5H9N3	Histamine	Amino acids and derivatives	Amino acids and derivatives	51-45-6	B	26126	30415	48656	48501	65149	99706	1.41197	2.02816	1.02017	up	ko00340,ko01100,ko01110
pma0948	C8H11NO	Hydroxyphenethylamine*	Others	Others	7568-93-6	B	10699	32933	37812	58738	72127	56135	1.40601	2.29606	1.19916	up	--
Zmhp002574	C27H30O16	Iso-8-C-hexosyl-luteolin O-hexoside	Flavonoids	Flavonoid carbonoside	-	A	5109400	10550000	9259500	1218200	1756600	8765100	1.19887	0.471124	-1.08582	down	--
pmp001105	C33H40O20	Kaempferol-3-O-neohesperidoside-7-glucoside*	Flavonoids	Flavonols	-	B	318250	222220	210550	1433700	3410800	7048700	1.67493	15.8361	3.98514	up	--
mws0919	C21H20O10	Kaempferol-3-O-rhamnoside (Afzelin)(Kaempferin)	Flavonoids	Flavonols	482-39-3	B	459710	611760	261990	662130	627560	3033300	1.09725	3.24193	1.69685	up	ko00944
pme1605	C27H30O15	Kaempferol-3-O-robinobioside(Biorobin)*	Flavonoids	Flavonols	17297-56-2	B	1746800	2642200	2010600	5924100	3060000	24311000	1.26939	5.20268	2.37926	up	--
pme0369	C27H30O15	Kaempferol-3-O-rutinoside(Nicotiflorin)	Flavonoids	Flavonols	17650-84-9	B	1582800	2687000	1992100	5367100	3012200	22732000	1.25749	4.96835	2.31277	up	ko00944,ko01110
pmp001107	C33H40O20	Kaempferol-3-O-rutinoside-7-glucoside*	Flavonoids	Flavonols	-	B	451060	230670	233540	1369100	3482100	7394500	1.6301	13.3793	3.74193	up	--
mws0250	C9H11NO3	L-(-)-Tyrosine	Amino acids and derivatives	Amino acids and derivatives	60-18-4	A	1199100	573770	832860	1760600	2784300	834890	1.15351	2.0646	1.04586	up	ko00130,ko00261,ko00350,ko00360,ko00400,ko00460,ko00730,ko00940,ko00950,ko00965,ko00966,ko00970,ko01100,ko01110,ko01210,ko01230
pmb2855	C11H20N2O8	L-Glutamine O-hexside	Amino acids and derivatives	Amino acids and derivatives	-	B	8919.7	11849	16059	35813	32586	50610	1.70417	3.23151	1.69221	up	--
mws0671	C4H9NO3	L-Homoserine*	Organic acids	Organic acids	672-15-1	B	4485.1	1285.2	6453.9	12397	8923	15123	1.42652	2.98122	1.5759	up	ko00260,ko00270,ko00300,ko00920,ko01100,ko01110,ko01230
pme0021	C9H11NO2	L-Phenylalanine	Amino acids and derivatives	Amino acids and derivatives	63-91-2	A	4746000	3638100	5692000	8575700	21781000	10280000	1.53902	2.88693	1.52954	up	ko00360,ko00400,ko00460,ko00940,ko00960,ko00966,ko00970,ko01100,ko01110,ko01210,ko01230,ko02010
mws0282	C11H12N2O2	L-Tryptophan	Amino acids and derivatives	Amino acids and derivatives	73-22-3	A	779480	792200	954420	1740800	4349300	1234700	1.41389	2.89965	1.53588	up	ko00260,ko00380,ko00400,ko00901,ko00966,ko00970,ko01100,ko01110,ko01210,ko01230
pme1002	C8H11NO	L-Tyramine*	Amino acids and derivatives	Amino acids and derivatives	51-67-2	B	732780	664870	711710	58269	532280	328980	1.21336	0.435928	-1.19784	down	ko00350,ko00950,ko01100,ko01110
pmn001713	C27H30O15	Luteolin-7-O-rutinoside*	Flavonoids	Flavonoid	3563-98-2	A	3040800	1965600	1754900	378320	1070000	473420	1.60373	0.284226	-1.81489	down	--
pmb0691	C33H40O20	Luteolin-C-hexosyl-O-rhamnoside O-hexoside*	Flavonoids	Flavonoid	-	A	311890	161210	172110	1288600	3070600	6308800	1.66957	16.5342	4.04738	up	--
pmb0962	C10H22N2O4	Lysine butyrate	Amino acids and derivatives	Amino acids and derivatives	80407-71-2	B	893620	822570	999410	10504000	1320000	8634800	1.4245	7.5338	2.91338	up	--
pmb0863	C24H46NO7P	LysoPC 16:2(2n isomer)	Lipids	LPC	-	B	100430	45736	65196	29232	21629	17356	1.60981	0.32275	-1.63151	down	--
pmb0865	C26H48NO7P	LysoPC 18:3(2n isomer)	Lipids	LPC	-	A	2272100	3291900	3539900	1299800	2010300	786860	1.44292	0.450023	-1.15193	down	--
Hmqp006235	C21H46N3O9P	LysoPC 18:4	Lipids	LPC	-	B	191540	75046	53476	53525	49400	12549	1.17525	0.360786	-1.47078	down	--
pmb0818	C11H11NO3	Methoxyindoleacetic acid	Alkaloids	Plumerane	3471-31-6	B	625230	500690	668680	1329300	2573100	1156800	1.60938	2.81912	1.49525	up	ko00380
Hmln001933	C21H20O13	Myricetin-3-O-galactoside*	Flavonoids	Flavonols	15648-86-9	B	295320	242390	214190	178700	130560	47597	1.29323	0.474607	-1.07519	down	--
pme0076	C7H11NO5	N-Acetyl-L-glutamic acid	Amino acids and derivatives	Amino acids and derivatives	1188-37-0	B	642760	310280	244710	104520	138230	163390	1.5621	0.339086	-1.56028	down	ko00220,ko01100,ko01110,ko01210,ko01230
pme3382	C6H11NO4	N-Acetylthreonine	Amino acids and derivatives	Amino acids and derivatives	17093-74-2	B	48722	167950	71625	38066	30424	61522	1.1827	0.450965	-1.14891	down	--
mws0046	C27H32O14	Naringenin-7-O-Neohesperidoside(Naringin)*	Flavonoids	Dihydroflavone	10236-47-2	B	550040	978610	999280	54407	365290	355960	1.35252	0.306835	-1.70447	down	ko00941
pmp001287	C8H9N	N-Benzylmethylene isomethylamine	Alkaloids	Alkaloids	-	A	349160	283620	402520	622140	1534100	774650	1.56087	2.83096	1.50129	up	--
pmb0770	C20H20N2O4	N-Feruloyl serotonin	Alkaloids	Phenolamine	68573-23-9	A	9	1287300	89059	9	9	9	1.24845	1.96168e-05	-15.6375	down	--
pmb0530	C21H27N7O14P2	Nicotinic acid adenine dinucleotide	Nucleotides and derivatives	Nucleotides and derivatives	53-84-9	A	505910	612630	499860	713630	1027300	1529300	1.45013	2.02066	1.01482	up	ko00190,ko00730,ko00760,ko01100
YC512118	C18H35NO	Octadecenoic amide	Others	Others	-	A	971060	467950	369270	2121400	1550900	1064800	1.47911	2.61967	1.38939	up	--
pme2165	C5H4N2O4	Orotic acid	Others	Vitamin	65-86-1	B	5206100	5156000	4156100	11865000	11373000	12956000	1.76581	2.49301	1.31789	up	ko00240,ko01100
pme2589	C6H8O5	Oxoadipic acid	Organic acids	Organic acids	3184-35-8	B	172350	358830	311770	97175	125210	166450	1.4682	0.461279	-1.11629	down	ko00300,ko00310,ko00380,ko01100,ko01210,ko01230
pmb0803	C24H29NO11	Pyridoxine O-feruloyl hexoside	Others	Vitamin	-	B	14598	19607	66759	81247	76679	451170	1.34829	6.0328	2.59283	up	--
mws1358	C6H6O2	Pyrocatechol	Phenolic acids	Phenolic acids	120-80-9	B	188700	144470	104510	133810	437320	547450	1.13151	2.5557	1.35372	up	ko01100
Zmhn001926	C13H16O8	Salicylic acid O-glycoside	Phenolic acids	Phenolic acids	-	A	2206000	5289100	6791300	10926000	16341000	23682000	1.54504	3.56626	1.83441	up	--
pmn001663	C22H26O8	Syringaresinol	Lignans and Coumarins	Lignans	21453-69-0	A	162010	546760	340700	1147500	402270	659560	1.16751	2.10519	1.07395	up	--
Lmnp002413	C27H30O15	tetrahydroxyflavone-C-rhamnosyl-glucoside*	Flavonoids	Flavonoid carbonoside	-	A	16693	87949	58911	702510	1164600	4444300	1.65782	38.5894	5.27013	up	--
pmb0717	C27H26O11	Tricin 5-O-β-guaiacylglycerol	Flavonoids	Flavonoid	-	B	18625000	12026000	10992000	6877200	4428600	5204900	1.65368	0.396482	-1.33467	down	--
pmb0738	C34H34O16	Tricin 7-O-[sinapoyl]-glucoside	Flavonoids	Flavonoid	-	A	11052000	12054000	11366000	2294300	6268000	4588500	1.5843	0.381492	-1.39027	down	--
pmb0713	C29H34O17	Tricin 7-O-hexosyl-O-hexoside	Flavonoids	Flavonoid	-	A	14402000	19633000	19881000	1630600	1766300	1115400	1.78209	0.0836913	-3.57878	down	--
Hmgp003086	C29H34O16	Tricin-O-rutinoside	Flavonoids	Flavonoid	-	A	1908400	2137100	1752300	698000	1088700	952890	1.70841	0.472522	-1.08155	down	--
HmLn002358	C14H18O9	Vanillic acid-glucoside	Phenolic acids	Phenolic acids	-	A	2085600	1815700	2153600	1407600	152870	1299800	1.10801	0.472389	-1.08195	down	--
pme3227	C27H30O14	Vitexin 2''-O-rhamnoside	Flavonoids	Flavonoid carbonoside	64820-99-1	B	3172800	5290300	3377800	32706000	49793000	75445000	1.75109	13.3389	3.73756	up	ko00944
pmp001106	C27H30O15	Vitexin-2-O-D-glucopyranoside*	Flavonoids	Flavonoid carbonoside	-	B	5925800	4336200	4087600	1087900	3341400	1700200	1.47305	0.427155	-1.22717	down	--
mws0668	C10H12N4O6	Xanthosine	Nucleotides and derivatives	Nucleotides and derivatives	146-80-5	A	2144800	1861000	883370	849440	952490	420240	1.31236	0.454509	-1.13762	down	ko00230,ko00232,ko01100,ko01110,ko02010
pmn001672	C23H32O15	β-D-Furanofructosyl-α-D-(3-mustard acyl)glucoside	Phenolic acids	Phenolic acids	-	B	594490	400770	848960	1106800	5267600	901920	1.24011	3.94547	1.9802	up	--
pmn001671	C23H32O15	β-D-Furanofructosyl-α-D-(6-mustard acyl)glucoside	Phenolic acids	Phenolic acids	-	A	610420	485290	838150	1136600	5260100	1037000	1.2824	3.84397	1.9426	up	--

## Sheet: Sheet3
Index	Formula	Compounds	Class I	Class II	CAS	Level	165204S1	165204S2	165204S3	165204L1	165204L2	165204L3	VIP	Fold_Change	Log2FC	Type	kegg_map
pme1988	C3H7NO2	L-Alanine	Amino acids and derivatives	Amino acids and derivatives	56-41-7	B	76060	463950	300880	9751.3	25241	4484.1	1.08676	0.046946	-4.41285	down	ko00250,ko00270,ko00430,ko00450,ko00710,ko00970,ko01100,ko01200,ko01230,ko01502,ko02010,ko04122
mws0256	C5H11NO2	L-Valine*	Amino acids and derivatives	Amino acids and derivatives	72-18-4	A	2951000	3338800	5059800	511050	251810	267430	1.18091	0.0907776	-3.46152	down	ko00280,ko00290,ko00460,ko00770,ko00966,ko00970,ko01100,ko01110,ko01210,ko01230,ko02010
mws0230	C4H9NO3	L-(-)-Threonine*	Amino acids and derivatives	Amino acids and derivatives	72-19-5	B	2216900	1845200	3823700	593620	430540	315700	1.14981	0.169908	-2.55717	down	ko00260,ko00261,ko00290,ko00860,ko00970,ko01100,ko01110,ko01230,ko02010
mws0227	C6H13NO2	L-Leucine*	Amino acids and derivatives	Amino acids and derivatives	61-90-5	A	4960100	5068900	9263100	885050	473520	439650	1.17381	0.0932102	-3.42337	down	ko00280,ko00290,ko00966,ko00970,ko01100,ko01110,ko01210,ko01230,ko02010
mws0258	C6H13NO2	L-Isoleucine*	Amino acids and derivatives	Amino acids and derivatives	73-32-5	A	4035500	4083200	7024800	718170	287590	392470	1.17134	0.092332	-3.43703	down	ko00280,ko00290,ko00460,ko00960,ko00966,ko00970,ko01100,ko01110,ko01210,ko01230,ko02010
mws0001	C4H8N2O3	L-Asparagine	Amino acids and derivatives	Amino acids and derivatives	70-47-3	A	312360	661470	418890	9	9	9	1.20988	1.93865e-05	-15.6546	down	ko00250,ko00460,ko00970,ko01100,ko01110,ko01230
mws0219	C4H7NO4	L-AsparticAcid	Amino acids and derivatives	Amino acids and derivatives	56-84-8	A	15071000	13802000	17334000	982610	592850	350090	1.18837	0.0416723	-4.58477	down	ko00220,ko00250,ko00260,ko00261,ko00270,ko00300,ko00340,ko00410,ko00460,ko00710,ko00760,ko00770,ko00970,ko01100,ko01110,ko01200,ko01210,ko01230,ko02010
pme0057	C4H9NO2S	DL-Homocysteine	Amino acids and derivatives	Amino acids and derivatives	6027-13-0	B	132840	683020	450090	49819	7046.4	3650.7	1.0685	0.0478029	-4.38676	down	ko00270,ko00920,ko01100,ko01110,ko01230
pme0014	C5H9NO4	L-Glutamic acid*	Amino acids and derivatives	Amino acids and derivatives	56-86-0	B	25273000	41111000	32833000	10513000	9836700	6099200	1.14672	0.266576	-1.90738	down	ko00220,ko00250,ko00330,ko00332,ko00340,ko00430,ko00480,ko00630,ko00650,ko00660,ko00860,ko00910,ko00970,ko00998,ko01100,ko01110,ko01200,ko01210,ko01230,ko02010
pme1210	C5H11NO2S	L-Methionine	Amino acids and derivatives	Amino acids and derivatives	63-68-3	A	4801200	5737200	15323000	1199400	650540	686870	1.13712	0.0980925	-3.34971	down	ko00270,ko00966,ko00970,ko01100,ko01110,ko01210,ko01230
mws0254	C6H9N3O2	L-Histidine	Amino acids and derivatives	Amino acids and derivatives	71-00-1	A	9394300	12555000	18863000	775950	398140	463030	1.19334	0.0401134	-4.63977	down	ko00340,ko00410,ko00970,ko01100,ko01110,ko01230,ko02010
mws0260	C6H14N4O2	L-(+)-Arginine	Amino acids and derivatives	Amino acids and derivatives	74-79-3	A	6507100	15037000	19644000	2291400	1211400	1156100	1.13609	0.113113	-3.14417	down	ko00220,ko00261,ko00330,ko00472,ko00970,ko00998,ko01100,ko01110,ko01230,ko02010
pme0008	C6H13N3O3	L-Citrulline	Amino acids and derivatives	Amino acids and derivatives	372-75-8	B	139500	332000	277150	119990	86437	95758	1.01682	0.40364	-1.30886	down	ko00220,ko01100,ko01110,ko01230
mws0250	C9H11NO3	L-(-)-Tyrosine	Amino acids and derivatives	Amino acids and derivatives	60-18-4	A	2269900	6268600	5051000	1199100	573770	832860	1.10341	0.191746	-2.38273	down	ko00130,ko00261,ko00350,ko00360,ko00400,ko00460,ko00730,ko00940,ko00950,ko00965,ko00966,ko00970,ko01100,ko01110,ko01210,ko01230
pme0122	C8H16N2O3	N6-Acetyl-L-lysine	Amino acids and derivatives	Amino acids and derivatives	692-04-6	B	915400	1453600	2530700	477300	479090	546740	1.06801	0.30678	-1.70472	down	ko00310,ko01100
mws0282	C11H12N2O2	L-Tryptophan	Amino acids and derivatives	Amino acids and derivatives	73-22-3	A	27229000	24189000	45964000	779480	792200	954420	1.2031	0.0259401	-5.26867	down	ko00260,ko00380,ko00400,ko00901,ko00966,ko00970,ko01100,ko01110,ko01210,ko01230
pmb2855	C11H20N2O8	L-Glutamine O-hexside	Amino acids and derivatives	Amino acids and derivatives	-	B	46989	59255	45465	8919.7	11849	16059	1.17314	0.242752	-2.04244	down	--
pmb0464	C16H27NO14	Aspartic acid di-O-glucoside	Amino acids and derivatives	Amino acids and derivatives	-	B	126230	367180	195490	13840	4275.3	8705.2	1.16922	0.0389324	-4.68289	down	--
pmp001086	C6H6O3	5-Hydroxymethylfurfural	Phenolic acids	Phenolic acids	67-47-0	A	2147200	3041800	2106500	9	9	9	1.21042	3.70091e-06	-18.0437	down	--
Lmnp001551	C9H10O3	3-methoxy-4-hydroxy-acetophenone	Phenolic acids	Phenolic acids	-	B	2461300	2403500	2212100	309900	398250	382690	1.20505	0.154141	-2.69768	down	--
HmLn002358	C14H18O9	Vanillic acid-glucoside	Phenolic acids	Phenolic acids	-	A	7142000	14720000	7911800	2085600	1815700	2153600	1.16264	0.203363	-2.29787	down	--
pmp000261	C14H18O10	Methyl 6-O-galloyl-β-D-glucopyranoside	Phenolic acids	Phenolic acids	-	B	61536	106570	95201	9	9	9	1.21003	0.000102542	-13.2515	down	--
pmn001671	C23H32O15	β-D-Furanofructosyl-α-D-(6-mustard acyl)glucoside	Phenolic acids	Phenolic acids	-	A	14322000	14454000	18596000	610420	485290	838150	1.20498	0.0408228	-4.61448	down	--
pmn001672	C23H32O15	β-D-Furanofructosyl-α-D-(3-mustard acyl)glucoside	Phenolic acids	Phenolic acids	-	B	13859000	13575000	16686000	594490	400770	848960	1.20135	0.0418001	-4.58035	down	--
pme0257	C4H4N2O2	Uracil	Nucleotides and derivatives	Nucleotides and derivatives	66-22-8	A	466110	642070	511330	173930	259860	280650	1.11605	0.441146	-1.18067	down	ko00240,ko00410,ko00770,ko01100
mws0847	C6H7N5	1-Methyladenine	Nucleotides and derivatives	Nucleotides and derivatives	5142-22-3	B	263710	332730	570220	131010	175680	209820	1.00248	0.442725	-1.17552	down	--
mws0874	C10H14N5O7P	3'-Aenylic acid*	Nucleotides and derivatives	Nucleotides and derivatives	84-21-9	B	36819	71690	27139	10943	11276	14912	1.08827	0.273731	-1.86917	down	ko00230,ko01100
mws2221	C22H18O10	Catechin gallate*	Flavonoids	Flavanols	130405-40-2	A	24108	29924	43349	14184	10855	10667	1.12721	0.366663	-1.44747	down	--
Zmhn003191	C22H22O11	Isoscoparin*	Flavonoids	Flavonoid	20013-23-4	A	37776000	31762000	36529000	8268200	8759000	9395300	1.20512	0.249111	-2.00514	down	--
Hmcn001884	C21H20O12	6-Hydroxyluteolin 5-glucoside	Flavonoids	Flavonoid	-	B	1528300	1838600	892030	228730	224320	385150	1.1472	0.19681	-2.34512	down	--
pmp000585	C24H22O13	Apigenin-7-O-(6-O-Malonyl Glucoside)	Flavonoids	Flavonoid	-	A	245200	129350	115280	72342	39585	60145	1.04912	0.351289	-1.50927	down	--
pmb0608	C25H24O14	Chrysoeriol-O-malonylhexoside*	Flavonoids	Flavonoid	-	B	5378100	3109700	2918000	925110	1193800	1132000	1.14201	0.285023	-1.81085	down	--
pmp000588	C25H24O14	Diosmetin-7-O-(6'-O-malonyl)-β-D-glucoside*	Flavonoids	Flavonoid	-	A	450470	222820	235690	69645	87325	86319	1.13038	0.267651	-1.90158	down	--
pmb2586	C30H26O13	Gallocatechin-catechin	Flavonoids	Flavanols	-	B	594420	379080	355780	4095.5	55571	35322	1.06395	0.0714586	-3.80675	down	--
Lmnp002413	C27H30O15	tetrahydroxyflavone-C-rhamnosyl-glucoside*	Flavonoids	Flavonoid carbonoside	-	A	580880	389510	314560	16693	87949	58911	1.08924	0.127284	-2.97388	down	--
vLmgp04301	C28H32O15	Diosmetin 8-C-(2''-Rhamnosylglucoside)*	Flavonoids	Flavonoid carbonoside	-	A	8184900	7364600	6252300	571970	1176400	1150100	1.17549	0.132946	-2.91108	down	--
pme0001	C28H34O15	Hesperetin 7-O-neohesperidoside(Neohesperidin)*	Flavonoids	Dihydroflavone	13241-33-3	A	5894500	3611900	4123000	484950	819490	904850	1.1688	0.162097	-2.62507	down	ko00941
Zmhp002897	C28H32O16	Isochrysoeriol C-hexosyl-O-hexoside*	Flavonoids	Flavonoid	-	A	637070	781790	579370	126260	110960	87218	1.19573	0.162363	-2.62271	down	--
Hmcp001859	C28H32O16	Isorhamnetin-O-rutinoside*	Flavonoids	Flavonols	-	B	598110	768430	548680	99121	139210	136410	1.19089	0.195665	-2.35354	down	--
mws0704	C2H8NO4P	O-Phosphorylethanolamine	Others	Others	1071-23-4	B	193360	321540	366870	98805	113330	61682	1.0967	0.310531	-1.68719	down	ko00564,ko00600,ko01100
Hmbp001276	C8H8O4	Gallacetophenone*	Others	Others	528-21-2	A	737760	1404900	640470	384630	438410	310300	1.02857	0.407218	-1.29613	down	--
pmb0786	C6H13NO5	Glucosamine	Others	Saccharides and Alcohols	3416-24-8	B	198610	258570	280110	54684	60343	67396	1.19461	0.247424	-2.01494	down	ko00520,ko01100
YC512118	C18H35NO	Octadecenoic amide	Others	Others	-	A	1691500	1231600	1574300	971060	467950	369270	1.02726	0.402072	-1.31447	down	--
mws1080	C12H22O11	Galactinol*	Others	Saccharides and Alcohols	3687-64-7	A	40265000	38945000	37321000	10221000	11941000	12553000	1.20348	0.297904	-1.74708	down	--
mws5038	C12H22O11	Isomaltulose*	Others	Saccharides and Alcohols	13718-94-0	A	2824900	2131900	2524000	1005900	1143900	1178900	1.1764	0.444966	-1.16823	down	--
mws5040	C12H21O11Na	Turanose	Others	Saccharides and Alcohols	547-25-1	A	1190000	1693000	892630	87413	185970	136060	1.17104	0.108444	-3.20498	down	--
mws2523	C12H23O14P	Trehalose 6-phosphate	Others	Saccharides and Alcohols	4484-88-2	A	3013500	3296500	2737800	307320	389420	395950	1.2054	0.120769	-3.04968	down	ko00500,ko01100
pmb1096	C8H7N	Indole	Alkaloids	Plumerane	120-72-9	A	13290000	11630000	17151000	3200800	2862200	2903500	1.19611	0.213128	-2.23021	down	ko00380,ko00400,ko00402,ko01100,ko01110
pmp001198	C6H13NO2	6-Deoxyfagomine*	Alkaloids	Alkaloids	197449-09-5	A	14575000	12302000	22488000	2559500	1075800	1274300	1.16909	0.0994551	-3.32981	down	--
Hmmp001310	C11H9NO2	3-Indoleacrylic acid	Alkaloids	Alkaloids	1204-06-4	B	383530	383750	635060	32697	30341	41628	1.1986	0.0746367	-3.74397	down	--
pmb0818	C11H11NO3	Methoxyindoleacetic acid	Alkaloids	Plumerane	3471-31-6	B	7631200	7142300	13119000	625230	500690	668680	1.19737	0.0643399	-3.95814	down	ko00380
pme3011	C4H9NO2	γ-Aminobutyric acid*	Organic acids	Organic acids	56-12-2	B	56013	203890	66521	9	9	9	1.20655	8.27145e-05	-13.5615	down	ko00250,ko00330,ko00410,ko00650,ko00760,ko01100
mws0671	C4H9NO3	L-Homoserine*	Organic acids	Organic acids	672-15-1	B	29037	198270	68585	4485.1	1285.2	6453.9	1.10029	0.041313	-4.59726	down	ko00260,ko00270,ko00300,ko00920,ko01100,ko01110,ko01230
pme0274	C6H13NO2	6-Aminocaproic acid*	Organic acids	Organic acids	60-32-2	B	4734200	6931100	12334000	935300	474280	463250	1.16534	0.0780369	-3.6797	down	ko01100
pme0286	C6H12O3	2-Hydroxyisocaproic acid	Organic acids	Organic acids	13748-90-8	B	1705300	848930	1432500	397300	352910	423660	1.13595	0.294444	-1.76393	down	--
mws1709	C4H6O5	Malic acid	Organic acids	Organic acids	636-61-3	A	3524400	4473600	2973600	403480	762450	574950	1.17663	0.158671	-2.65589	down	--
pma6281	C6H10O4	Methylglutaric acid	Organic acids	Organic acids	18069-17-5	B	61528	67901	113470	9	9	9	1.20956	0.000111157	-13.1351	down	--
mws0281	C6H8O7	Citric Acid	Organic acids	Organic acids	77-92-9	A	5076900	13384000	5865700	151990	170520	125880	1.19543	0.0184321	-5.76164	down	ko00020,ko00250,ko00630,ko01100,ko01110,ko01200,ko01210,ko01230
mws0396	C18H34O2	Elaidic Acid	Lipids	Free fatty acids	112-79-8	A	1240600	573770	593560	334460	274950	302320	1.04944	0.378636	-1.40111	down	--
pmb2787	C18H30O3	9-KODE*	Lipids	Free fatty acids	54232-59-6	B	31803	33143	28575	14662	12615	19037	1.14583	0.495226	-1.01384	down	--
pmb2789	C18H30O4	13-HpOTrE(r)	Lipids	Glycerol ester	121107-97-9	B	31836	17074	58499	9	9	9	1.20565	0.000251376	-11.9579	down	--
pmb2363	C21H40O4	MAG(18:1)isomer1	Lipids	Glycerol ester	-	A	6227500	4616700	5148500	193390	69029	90173	1.1953	0.0220471	-5.50327	down	--
pmp001271	C33H58O14	2,3-Dihydroxypropyl-9,12-octadecadienoate-hexose-hexose	Lipids	Free fatty acids	-	A	149410	57562	77001	10009	3607.3	6598.5	1.15748	0.0711856	-3.81227	down	--
pme3017	C4H9NO2	2-Aminoisobutyric acid*	Amino acids and derivatives	Amino acids and derivatives	62-57-7	A	15759000	16333000	14288000	34591000	33260000	36416000	1.20082	2.2481	1.16871	up	--
pme3033	C4H9NO2	N,N-Dimethylglycine*	Amino acids and derivatives	Amino acids and derivatives	1118-68-9	A	676880	914360	774240	1623000	1854600	1736300	1.17664	2.20416	1.14023	up	ko00260,ko01100
pme2527	C5H12N2O2	L-Ornithine	Amino acids and derivatives	Amino acids and derivatives	70-26-8	B	9	9	9	233000	256380	170380	1.21059	24435.6	14.5767	up	ko00220,ko00330,ko00472,ko00480,ko00998,ko00999,ko01100,ko01110,ko01210,ko01230,ko02010
pme1002	C8H11NO	L-Tyramine*	Amino acids and derivatives	Amino acids and derivatives	51-67-2	B	9	9	9	732780	664870	711710	1.21041	78124.4	16.2535	up	ko00350,ko00950,ko01100,ko01110
pme0128	C6H12N2O3	D-Alanyl-D-Alanine	Amino acids and derivatives	Amino acids and derivatives	923-16-0	B	6428.3	8014.2	9596.7	79957	103190	94832	1.20291	11.5636	3.53152	up	ko01100,ko01502
pme0181	C7H11N3O2	1-Methylhistidine	Amino acids and derivatives	Amino acids and derivatives	368-16-1	B	376440	649210	567510	1084100	1030800	1151700	1.09876	2.05039	1.0359	up	ko00340,ko01100
mws5041	C8H16N2O3	Glycylisoleucine*	Amino acids and derivatives	Amino acids and derivatives	19461-38-2	B	111410	57681	156390	233810	249340	252790	1.01458	2.26108	1.17701	up	--
pmb2561	C7H13NO3S	N-Acetylmethionine	Amino acids and derivatives	Amino acids and derivatives	65-82-7	B	9	9	9	561300	483950	306800	1.21024	50075.9	15.6118	up	--
mws5037	C9H18N2O3	Alanylleucine	Amino acids and derivatives	Amino acids and derivatives	1999-42-4	B	76957	48795	64733	219040	178960	197300	1.17472	3.12518	1.64394	up	--
pme2566	C8H14N2O5	(5-L-Glutamyl)-L-amino acid	Amino acids and derivatives	Amino acids and derivatives	5875-41-2	B	561260	511060	444970	3890600	4419300	3076700	1.20346	7.50456	2.90777	up	ko00480,ko01100
mws0520	C11H13NO4	N-Acetyl-L-tyrosine	Amino acids and derivatives	Amino acids and derivatives	537-55-3	B	9	9	9	159090	221450	223940	1.21025	22388.1	14.4504	up	--
pmb0962	C10H22N2O4	Lysine butyrate	Amino acids and derivatives	Amino acids and derivatives	80407-71-2	B	9	9	9	893620	822570	999410	1.21026	100578	16.618	up	--
mws1358	C6H6O2	Pyrocatechol	Phenolic acids	Phenolic acids	120-80-9	B	9	9	9	188700	144470	104510	1.21005	16210.4	13.9846	up	ko01100
mws1024	C9H8O2	p-Coumaraldehyde	Phenolic acids	Phenolic acids	2538-87-6	B	27434	13035	14690	74522	36646	75391	1.06045	3.3822	1.75796	up	ko00940,ko01100,ko01110
mws0183	C7H6O4	Protocatechuic acid*	Phenolic acids	Phenolic acids	99-50-3	B	309410	819850	629270	1868800	3328600	3915700	1.10539	5.18223	2.37357	up	ko00400,ko01100,ko01110
pme2598	C8H8O4	3,4-Dihydroxybenzeneacetic acid*	Phenolic acids	Phenolic acids	102-32-9	B	173760	119740	226350	2779700	2652300	2438600	1.2001	15.1401	3.92031	up	ko00350,ko01100
pmf0284	C10H10O3	Riboprine*	Phenolic acids	Phenolic acids	7724-76-7	B	1243200	822600	911350	5562200	2941900	4039600	1.15392	4.21332	2.07496	up	ko00908,ko01110
mws0009	C10H10O3	Coniferaldehyde*	Phenolic acids	Phenolic acids	20649-42-7	A	9	9	9	1158500	758350	837370	1.21005	102008	16.6383	up	ko00940,ko01100,ko01110
mws2212	C9H8O4	Caffeic acid	Phenolic acids	Phenolic acids	331-39-5	B	9	9	9	20233000	15596000	17192000	1.21034	1.96374e+06	20.9052	up	ko00940,ko01100,ko01110
mws0093	C10H12O3	Coniferyl alcohol	Phenolic acids	Phenolic acids	458-35-5	B	85340	45570	34298	1097000	529580	821120	1.17327	14.8159	3.88907	up	ko00940,ko00998,ko01100,ko01110
mws0014	C10H10O4	Ferulic acid	Phenolic acids	Phenolic acids	537-98-4	A	344630	148570	264460	1255900	1550600	1537700	1.16623	5.73371	2.51947	up	ko00940,ko01100,ko01110
mws0853	C11H14O4	Sinapyl alcohol	Phenolic acids	Phenolic acids	537-33-7	A	2371400	1127600	1465400	3408000	3308600	3798000	1.06061	2.118	1.0827	up	ko00940,ko01100,ko01110
mws4085	C11H12O5	Sinapic acid	Phenolic acids	Phenolic acids	530-59-6	B	62497	25682	22639	134710	162640	247540	1.10883	4.91698	2.29777	up	ko00940,ko01100,ko01110
pmn001669	C12H14O5	Methyl sinapate	Phenolic acids	Phenolic acids	20733-94-2	B	24949	16291	19903	216330	199140	132090	1.19436	8.9554	3.16276	up	--
mws1297	C13H18O6	Benzyl β-D-Glucopyranoside	Phenolic acids	Phenolic acids	4304-12-5	B	19221	36983	29129	96947	191160	189010	1.14324	5.59124	2.48317	up	--
Lmhn002926	C13H12O7	p-coumaroylmalic acid	Phenolic acids	Phenolic acids	-	A	626320	283360	390930	4843900	2148600	2527100	1.14574	7.31933	2.87171	up	--
Lmhn002423	C12H12O8	vnilloylmalic acid	Phenolic acids	Phenolic acids	-	A	179040	62431	89483	1936000	1188800	1094700	1.16975	12.7495	3.67237	up	--
Lmhn001876	C13H12O8	cis-p-Coumaroyltartaric acid	Phenolic acids	Phenolic acids	-	A	1234200	837200	1179200	11812000	8411300	9856300	1.19851	9.25355	3.21001	up	--
Zmhn001926	C13H16O8	Salicylic acid O-glycoside	Phenolic acids	Phenolic acids	-	A	462740	555040	598860	2206000	5289100	6791300	1.14665	8.83709	3.14357	up	--
Lmhn003074	C14H14O8	feruloylmalic acid	Phenolic acids	Phenolic acids	-	A	39331	38282	17590	324390	376730	455980	1.18171	12.154	3.60336	up	--
pmb2871	C13H16O9	2,5-Dihydroxy benzoic acid O-hexside*	Phenolic acids	Phenolic acids	-	A	9850400	13387000	10611000	24365000	69155000	76319000	1.08235	5.01764	2.32701	up	--
pmn001553	C14H20O8	Cimidahurinine	Phenolic acids	Phenolic acids	142542-89-0	A	121220	121040	123400	1686000	3225300	3997700	1.19389	24.3642	4.60669	up	--
pme3459	C20H28O3	Caffeyl alcohol	Phenolic acids	Phenolic acids	469-83-0	B	28011	47962	38393	117260	88313	86067	1.12502	2.55006	1.35053	up	--
Lmhn002140	C14H14O9	Feruloyltartaric acid (Fertaric acid)	Phenolic acids	Phenolic acids	-	A	101720	65650	96743	1302000	1505000	1576500	1.20442	16.5971	4.05286	up	--
pmn001419	C15H18O8	1-O-[(E)-p-Cumaroyl]-β-D-glucopyranose	Phenolic acids	Phenolic acids	-	A	559730	1026500	968110	8655900	18438000	20438000	1.17868	18.6083	4.21787	up	--
pmn001714	C16H24O7	3-Hydroxy-4-isopropylbenzylalchol 3-glucoside	Phenolic acids	Phenolic acids	-	B	15042	15969	14640	160640	130160	141970	1.20771	9.47997	3.24488	up	--
pmn001517	C15H22O8	3,4,5-Trimethoxyphenyl-β-D-Glucopyranoside	Phenolic acids	Phenolic acids	-	B	1781700	1370200	1283900	3751700	2979800	3048300	1.1566	2.20474	1.14061	up	--
pmn001627	C13H16O10	Glucogallin	Phenolic acids	Phenolic acids	58511-73-2	A	1380800	1791900	1228100	3895800	6790800	5380300	1.15938	3.6509	1.86825	up	--
pmb3068	C16H18O8	1-O-p-Coumaroyl quinic acid	Phenolic acids	Phenolic acids	-	A	48479	28513	37750	763700	365540	188540	1.13684	11.4847	3.52164	up	--
pme1816	C16H18O9	Neochlorogenic acid(5-O-Caffeoylquinic acid)	Phenolic acids	Phenolic acids	906-33-2	A	127190	175320	178670	7166300	3351700	3223200	1.19219	28.5573	4.83579	up	--
mws0178	C16H18O9	Chlorogenic acid	Phenolic acids	Phenolic acids	327-97-9	A	1250300	4742100	3864600	15451000	16000000	22164000	1.08971	5.43928	2.44342	up	ko00940,ko00941,ko00945,ko01110
mws0748	C16H18O9	1-Caffeoylquinic acid	Phenolic acids	Phenolic acids	1241-87-8	B	183150	285840	225970	8012900	5077400	5553400	1.20126	26.827	4.74561	up	--
mws2108	C16H18O9	Cryptochlorogenic acid	Phenolic acids	Phenolic acids	905-99-7	B	616800	828180	596670	2846700	2423500	2510400	1.1917	3.81094	1.93015	up	--
Zmhn002422	C16H20O9	Feruloyl glucose	Phenolic acids	Phenolic acids	-	B	359920	1191400	909490	5961200	11300000	13552000	1.14338	12.5216	3.64634	up	--
pmb3056	C16H20O9	Homovanilloyl quinic acid	Phenolic acids	Phenolic acids	-	B	166660	135010	98826	1380600	1213800	1667500	1.19637	10.6416	3.41164	up	--
mws0179	C17H20O9	Chlorogenic acid methyl ester	Phenolic acids	Phenolic acids	29708-87-0	B	92819	810210	703990	4565600	11897000	17158000	1.08174	20.9211	4.38689	up	--
pmb0752	C17H20O9	3-O-Feruloyl quinic acid	Phenolic acids	Phenolic acids	1899-29-2	A	139890	1182600	467870	7367200	13069000	13297000	1.12092	18.8416	4.23585	up	--
pmn001695	C16H20O10	Trihydroxycinnamoylquinic acid	Phenolic acids	Phenolic acids	-	A	301580	392120	533230	3049100	4145100	3721300	1.19331	8.8966	3.15325	up	--
pmn001661	C20H30O7	Cinncassiol C1	Phenolic acids	Phenolic acids	73613-35-1	B	192730	253380	189690	1207700	1420000	1413000	1.2019	6.3553	2.66796	up	--
pmb3062	C17H22O10	Eudesmoyl quinic acid	Phenolic acids	Phenolic acids	-	A	363780	454170	349050	4215800	14745000	15744000	1.1692	29.7385	4.89426	up	--
Zmhn002513	C17H22O10	Isosinapic acid-hexoside	Phenolic acids	Phenolic acids	-	A	307420	916950	675880	9130900	20284000	22952000	1.16967	27.5579	4.78439	up	--
Lmnn002886	C23H26O11	1'-O-β-D-(3,4-Dihydroxyphenethyl)-O-caffeoyl-glucoside	Phenolic acids	Phenolic acids	-	B	9	9	9	131030	131970	167640	1.21008	15949.6	13.9612	up	--
pmb3066	C22H26O12	5-O-p-Coumaroyl shikimic acid O-hexoside	Phenolic acids	Phenolic acids	-	B	130450	221140	193820	374600	386480	373570	1.11294	2.08036	1.05683	up	--
pmb3072	C22H26O12	3-O-p-coumaroyl shikimic acid O-hexoside	Phenolic acids	Phenolic acids	-	B	9	9	9	140720	184940	239560	1.20971	20934.1	14.3536	up	--
pmn001712	C22H34O12	3-Hydroxy-4-isopropylbenzylalcohol 3-glucoside-glucoside	Phenolic acids	Phenolic acids	-	B	12837	8709.2	6812.6	82636	71090	80810	1.19226	8.27031	3.04794	up	--
pmb3061	C22H28O13	5-O-p-Coumaroyl quinic acid O-hexoside	Phenolic acids	Phenolic acids	-	B	23046	29299	31351	1120800	832660	976810	1.20641	35.0109	5.12973	up	--
Li512115	C25H24O12	3,4-Dicaffeoylquinic acid	Phenolic acids	Phenolic acids	14534-61-3	A	6413900	5980800	5223600	31058000	25279000	25241000	1.20205	4.6303	2.21111	up	--
pmn001384	C25H24O12	Isochlorogenic acid C*	Phenolic acids	Phenolic acids	57378-72-0	B	7739500	7901000	5281300	33870000	26786000	26911000	1.18425	4.18544	2.06538	up	--
pmn001382	C25H24O12	Isochlorogenic acid A*	Phenolic acids	Phenolic acids	2450-53-5	B	8552200	7205300	5308900	29970000	26202000	23315000	1.18019	3.77316	1.91578	up	--
pmn001710	C24H26O13	Rosmarinyl Glucoside	Phenolic acids	Phenolic acids	-	B	167120	74653	175010	1340600	823450	934110	1.15863	7.43351	2.89404	up	--
pmb2833	C23H30O14	3-O-Feruloyl quinic acid glucoside	Phenolic acids	Phenolic acids	-	A	25258	103840	63523	1080600	2155700	2165100	1.16515	28.0416	4.8095	up	--
pmn001469	C24H34O15	Glomeratose A	Phenolic acids	Phenolic acids	202471-84-9	B	42623	44026	41324	127210	75947	73502	1.08872	2.16185	1.11227	up	--
pmb2936	C28H32O14	Disinapoyl hexoside	Phenolic acids	Phenolic acids	-	B	9	9	9	678980	327680	323940	1.20913	49281.5	15.5888	up	--
pmn001612	C34H42O19	β-D-(3-Mustard acyl)-fructosyl-α-D-(6-mustard acyl)glucoside	Phenolic acids	Phenolic acids	-	B	9	9	9	852460	1393200	1522100	1.20995	139547	17.0904	up	--
pmn001613	C45H52O23	β-D-(3,4-Dimustard acyl)-fructosyl-α-D-(6-mustard acyl)glucoside	Phenolic acids	Phenolic acids	-	B	9	9	9	23211	62232	47014	1.20815	4905.81	12.2603	up	--
mws0251	C5H6N2O2	Thymine	Nucleotides and derivatives	Nucleotides and derivatives	65-71-4	B	9	9	9	443580	384440	572200	1.20982	51860	15.6623	up	ko00240,ko01100
pme1173	C5H4N4O	Allopurinol*	Nucleotides and derivatives	Nucleotides and derivatives	315-30-0	B	53128	21421	37071	28386000	22945000	24333000	1.20696	677.871	9.40487	up	--
pme1109	C5H5N5O	Guanine	Nucleotides and derivatives	Nucleotides and derivatives	73-40-5	A	461210	899530	1045100	6746600	7930100	7693200	1.17975	9.29817	3.21695	up	ko00230,ko01100
mws0248	C9H12N2O6	Uridine	Nucleotides and derivatives	Nucleotides and derivatives	58-96-8	B	34672	62705	41234	115920	92574	174880	1.07153	2.76583	1.46771	up	ko00240,ko01100,ko02010
pme3961	C10H13N5O3	Deoxyadenosine	Nucleotides and derivatives	Nucleotides and derivatives	958-09-8	A	69365	49019	342820	670690	554380	795030	1.00903	4.38006	2.13095	up	ko00230,ko01100,ko02010
pme0230	C10H13N5O4	Adenosine	Nucleotides and derivatives	Nucleotides and derivatives	58-61-7	A	684180	521300	806670	3927100	3869900	4047300	1.19865	5.88639	2.55738	up	ko00230,ko01100,ko02010
mws1060	C10H12N4O5	9-(β-D-Arabinofuranosyl)hypoxanthine	Nucleotides and derivatives	Nucleotides and derivatives	7013-16-3	A	75753	31099	47611	17222000	21485000	20795000	1.20669	385.218	8.58953	up	--
pme1178	C10H13N5O5	Guanosine	Nucleotides and derivatives	Nucleotides and derivatives	118-00-3	A	639220	629290	831140	3166700	2390700	2726300	1.19055	3.94528	1.98013	up	ko00230,ko01100,ko02010
pme1474	C11H15N5O3S	5'-Deoxy-5'-(methylthio)adenosine	Nucleotides and derivatives	Nucleotides and derivatives	2457-80-9	A	4829700	4533900	5539500	30719000	27445000	27060000	1.20653	5.71854	2.51565	up	ko00270,ko00908,ko01100
pmc0281	C15H21N5O8	Adenosine O-ribose	Nucleotides and derivatives	Nucleotides and derivatives	-	B	650430	981970	790580	2123000	4286500	3165900	1.14432	3.95191	1.98255	up	--
pme2746	C27H33N9O15P2	Flavin adenine dinucleotide(FAD)	Nucleotides and derivatives	Nucleotides and derivatives	146-14-5	B	98432	108040	96132	589310	759230	601910	1.20637	6.44555	2.6883	up	ko00740,ko01100,ko01110
mws0042	C15H14O7	Epigallocatechin	Flavonoids	Flavanols	970-74-1	B	9	9	9	42940	84044	82658	1.20918	7764.52	12.9227	up	ko00941,ko01110
Lmzp004885	C17H14O7	Tricin	Flavonoids	Flavonoid	520-32-1	A	16235000	5988200	13154000	45548000	46121000	32664000	1.09372	3.5145	1.81332	up	--
pmb0681	C20H18O9	Apigenin 8-C-pentoside	Flavonoids	Flavonoid	-	A	635990	342740	322570	5058500	2853200	1770200	1.13524	7.44018	2.89534	up	--
Lmlp003201	C21H20O10	5,7,4'-Trihydroxy-8-C-β-D-glucopyranosylflavone*	Flavonoids	Flavonoid carbonoside	-	A	106110	124110	75439	1947800	954390	975380	1.18121	12.6859	3.66516	up	--
pmp000413	C21H20O10	Genistein 8-C-glucoside*	Flavonoids	Flavonoid carbonoside	66026-80-0	A	89807	106020	52023	1964100	982080	848410	1.17455	15.31	3.9364	up	--
mws0048	C21H20O10	Apigenin-8-C-Glucoside (Vitexin)*	Flavonoids	Flavonoid carbonoside	3681-93-4	B	275790	298390	192020	1527900	1075700	716300	1.14182	4.33294	2.11535	up	ko00941,ko00944
mws1434	C21H20O10	Apigenin-6-C-glucoside (Isovitexin)*	Flavonoids	Flavonoid carbonoside	29702-25-8	A	315840	253900	154580	1951300	864040	753360	1.09539	4.92697	2.3007	up	ko00944
pmb0744	C24H18O8	Tricin O-phenylformic acid	Flavonoids	Flavonoid	-	A	1429000	870640	1226900	6597600	5969100	5923000	1.19284	5.24301	2.3904	up	--
pme1611	C21H22O10	Isohemiphloin	Flavonoids	Flavonoid carbonoside	3682-02-8	B	2511000	2116900	1371200	10899000	5620000	4843000	1.08482	3.56087	1.83223	up	--
mws1299	C21H20O11	Luteolin-8-C-Glucoside (Orientin)*	Flavonoids	Flavonoid carbonoside	28608-75-5	A	257850	475840	325460	996650	1446500	1224800	1.14894	3.46311	1.79207	up	--
Lmmp002795	C22H22O11	Pratensein 7-O-glucopyranoside	Flavonoids	Flavonoid	36191-03-4	B	9	9	9	80767	1674800	977070	1.19428	101209	16.627	up	--
pmp000579	C22H22O11	Diosmetin-7-O-galactoside	Flavonoids	Flavonoid	-	B	7092400	10378000	7144100	24391000	24200000	19672000	1.16619	2.77328	1.4716	up	--
pmb0689	C22H22O11	Chrysoeriol-C-hexoside	Flavonoids	Flavonoid	-	B	538990	285270	430920	937560	1257700	1079100	1.12284	2.60868	1.38332	up	--
Lmzn002270	C22H24O11	Hesperetin-5-O-glucoside	Flavonoids	Flavonoid	69651-80-5	B	5828.8	9395.6	10640	352230	85358	84280	1.13552	20.1771	4.33465	up	--
Hmln001933	C21H20O13	Myricetin-3-O-galactoside*	Flavonoids	Flavonols	15648-86-9	B	92070	123900	88310	295320	242390	214190	1.1549	2.47108	1.30514	up	--
pmp001164	C23H24O12	Iristectorin B	Flavonoids	Isoflavones	94396-09-5	A	1805300	3031900	2512800	7849600	9693700	8268000	1.17162	3.51174	1.81219	up	--
pmb0736	C23H24O12	Tricin 7-O-Glucoside	Flavonoids	Flavonoid	32769-01-0	A	765530	1519300	1580600	4945000	5834300	4730200	1.14524	4.01236	2.00445	up	--
pmb0745	C26H24O10	Tricin 4'-O-syringyl alcohol	Flavonoids	Flavonoid	-	A	12268000	11434000	11229000	32845000	28739000	28432000	1.20306	2.57697	1.36567	up	--
pmp000013	C24H26O12	Eupatilin 3-glucoside	Flavonoids	Flavonoid	-	A	2687800	4677700	4146600	15183000	27706000	19958000	1.16482	5.45921	2.44869	up	--
Hmcp002187	C23H24O13	Limocitrin 3-galactoside	Flavonoids	Flavonoid	-	A	82264	279190	309980	1285800	2312900	1648500	1.11464	7.81492	2.96623	up	--
pmb1466	C26H22O11	Tricin 4'-O-syringic acid	Flavonoids	Flavonoid	-	A	91960	23516	70530	1332700	726680	646910	1.14782	14.5495	3.8629	up	--
pmp000235	C27H26O11	Salcolin B*	Flavonoids	Flavonoid	-	A	493660	423680	779490	2556800	2196600	2240700	1.17107	4.12186	2.0433	up	--
pmp000234	C27H26O11	Salcolin A*	Flavonoids	Flavonoid	-	A	464880	436600	599770	2564600	2145600	1844200	1.19127	4.36596	2.1263	up	--
pmb0717	C27H26O11	Tricin 5-O-β-guaiacylglycerol	Flavonoids	Flavonoid	-	B	1545800	1810400	1351400	18625000	12026000	10992000	1.19315	8.84591	3.14501	up	--
pmb0746	C27H26O11	Tricin 4'-O-β-guaiacylglycerol*	Flavonoids	Flavonoid	-	B	415690	370720	568090	1972800	1797100	1823500	1.1908	4.12949	2.04597	up	--
pmp001110	C25H26O13	Apigenin-6-C-β-D-xyloside-8-C-β-Darabinoside	Flavonoids	Flavonoid carbonoside	-	A	647810	581140	550140	5464400	4917500	4699600	1.20867	8.47709	3.08357	up	--
pmp001114	C26H28O13	Hesperetin C-malonylhexoside	Flavonoids	Flavonoid carbonoside	-	A	105660	258690	70757	2906000	2023900	1484400	1.15697	14.7419	3.88185	up	--
pmb3032	C26H26O14	Tricin O-malonyl rhamnoside	Flavonoids	Flavonoid	-	A	34631	35445	51807	115100	85500	92258	1.13814	2.40278	1.2647	up	--
mws1660	C26H28O14	Schaftoside*	Flavonoids	Flavonoid carbonoside	51938-32-0	A	299750	237420	183900	898180	656070	395500	1.0536	2.70397	1.43508	up	--
Lmnp003080	C26H28O14	5,7,4'-trihydroxy-6-methoxyflavone-8-C-Xylosyl-Xyloside	Flavonoids	Flavonoid carbonoside	-	A	5024400	5399200	5061500	20512000	34497000	24802000	1.19173	5.15405	2.36571	up	--
Hmgp003641	C28H32O14	Chrysoeriol-C-rhamnoside-O-rhamnoside*	Flavonoids	Flavonoid	-	A	9	9	9	576690	1591600	956680	1.20959	115740	16.8205	up	--
pmp000591	C28H32O14	Acacetin-7-O-rutinoside*	Flavonoids	Flavonoid	480-36-4	B	23482	9	9	637930	1890700	1446000	1.05384	169.133	7.40202	up	--
pmp001106	C27H30O15	Vitexin-2-O-D-glucopyranoside*	Flavonoids	Flavonoid carbonoside	-	B	1639200	2283000	1690100	5925800	4336200	4087600	1.14659	2.55681	1.35435	up	--
Zmhp002798	C27H30O15	Isosaponarin*	Flavonoids	Flavonoid	19416-87-6	B	3110300	3669000	3393100	21505000	17285000	12229000	1.18479	5.01543	2.32637	up	--
mws1073	C27H30O15	Apigenin 6,8-C-diglucoside*	Flavonoids	Flavonoid	23666-13-9	A	9951400	9729800	8401400	27717000	20921000	18078000	1.15443	2.37571	1.24836	up	--
pmp000594	C28H32O15	Diosmetin-7-O-rutinoside	Flavonoids	Flavonoid	520-27-4	A	661380	510920	168160	4467800	4429300	3765300	1.14269	9.44631	3.23975	up	--
Hmmp002336	C30H26O14	Quercetin-O-feruloyl-Pentoside	Flavonoids	Flavonols	-	B	9	9	9	164190	61883	104530	1.20752	12244.6	13.5799	up	--
Zmhp002574	C27H30O16	Iso-8-C-hexosyl-luteolin O-hexoside	Flavonoids	Flavonoid carbonoside	-	A	2570600	2224800	1924500	5109400	10550000	9259500	1.13624	3.70822	1.89073	up	--
mws0036	C28H34O15	Hesperidin*	Flavonoids	Dihydroflavone	520-26-3	B	9	9	9	45322	37886	41398	1.21027	4615.04	12.1721	up	--
Zmxp002867	C28H32O16	Chrysoeriol-di-O-glucoside*	Flavonoids	Flavonoid	-	A	9	9	9	247710	573260	665230	1.20857	55044.4	15.7483	up	--
pme1540	C28H32O16	Isorhamnetin-3-O-neohesperidoside*	Flavonoids	Flavonols	55033-90-4	B	72351	474010	344360	1706100	7606500	6231100	1.07805	17.4507	4.12521	up	--
Lmmp002963	C28H32O16	methylquercetin glu-rha*	Flavonoids	Flavonols	-	B	97234	635600	375410	1860200	8612800	6767200	1.07191	15.5563	3.95943	up	--
pmp000596	C27H30O17	Quercetin-3,7-O-β-D-diglucoside	Flavonoids	Flavonols	-	B	9	9	9	123070	507620	318950	1.2073	35171.9	15.1021	up	--
pmb2970	C28H34O16	Hesperetin O-hexosyl-O-hexoside	Flavonoids	Dihydroflavonol	-	B	9	9	9	84034	301460	210560	1.20756	22076.1	14.4302	up	--
Hmgp003086	C29H34O16	Tricin-O-rutinoside	Flavonoids	Flavonoid	-	A	911820	878340	850280	1908400	2137100	1752300	1.19932	2.19577	1.13473	up	--
pmb0578	C32H30O15	Luteolin-O-sinapoylhexoside*	Flavonoids	Flavonoid	-	B	4318500	8230900	5648100	11066000	24274000	20024000	1.06079	3.0424	1.60521	up	--
pmb0684	C32H30O15	C-Hexosyl-luteolin O-sinapic acid*	Flavonoids	Flavonoid carbonoside	-	A	3656900	7554100	4188000	8691700	22357000	17107000	1.01997	3.1272	1.64487	up	--
pmb0713	C29H34O17	Tricin 7-O-hexosyl-O-hexoside	Flavonoids	Flavonoid	-	A	1361800	3142900	1860900	14402000	19633000	19881000	1.17454	8.4699	3.08235	up	--
Lmnp002616	C29H34O17	5,3',4'-trihydroxy-6,7-dimethoxyflavone-8-C-[β-D-glucosyl-(1-2)]-β-D-glucoside	Flavonoids	Flavonoid carbonoside	-	B	280450	619280	383850	1343900	1403300	1017700	1.10385	2.93312	1.55244	up	--
pmb0739	C32H34O15	Tricin O-hexosyl-O-syringin alcohol	Flavonoids	Flavonoid	-	A	787590	1357500	1105000	7615400	5077600	5942500	1.17799	5.73384	2.5195	up	--
pmb1312	C33H36O16	Tricin 4'-O-(β-guaiacylglyceryl)ether 7-O-glucoside	Flavonoids	Flavonoid	-	A	729300	1538100	1036800	7327500	5083700	4850200	1.15726	5.22408	2.38518	up	--
pmb0738	C34H34O16	Tricin 7-O-[sinapoyl]-glucoside	Flavonoids	Flavonoid	-	A	227590	555240	386850	11052000	12054000	11366000	1.1958	29.4713	4.88124	up	--
Hmmp002447	C33H40O18	Apigenin-O-rutinoside-O-Hexoside	Flavonoids	Flavonoid	-	A	7840	9	9	322340	167850	184870	1.05164	85.9074	6.42471	up	--
mws1035	C33H40O19	Robinin(Kaempferol-3-O-gal-rham-7-O-rham)	Flavonoids	Flavonols	301-19-9	B	313820	309030	172620	4471200	3143100	1305800	1.14403	11.2136	3.48718	up	--
vLmgp04433	C34H42O19	Diosmetin 7-(2'',6''-Dirhamnosyl)-Glucoside	Flavonoids	Flavonoid	-	A	423060	203810	80705	7969900	4414400	5342800	1.16003	25.0533	4.64693	up	--
pmb0667	C36H36O18	C-hexosyl-luteolin O-feruloylpentoside*	Flavonoids	Flavonoid carbonoside	-	B	9	9	9	1073000	1594000	1199400	1.21058	143200	17.1277	up	--
pmb0660	C36H36O18	C-Hexosyl-luteolin O-p-coumaroylhexoside*	Flavonoids	Flavonoid carbonoside	-	B	9	9	9	387090	1783000	2138300	1.20547	159570	17.2838	up	--
pmp001105	C33H40O20	Kaempferol-3-O-neohesperidoside-7-glucoside*	Flavonoids	Flavonols	-	B	53060	76011	63276	318250	222220	210550	1.17429	3.90451	1.96514	up	--
pmb0639	C33H40O20	8-C-Hexosyl-apigenin O-hexosyl-O-hexoside*	Flavonoids	Flavonoid carbonoside	-	B	79898	79650	117220	817050	264360	387060	1.09938	5.30578	2.40756	up	--
pmp001107	C33H40O20	Kaempferol-3-O-rutinoside-7-glucoside*	Flavonoids	Flavonols	-	B	80466	49042	128140	451060	230670	233540	1.06105	3.5524	1.8288	up	--
Hmgp003540	C36H38O19	Tricin-O-Malonyl-O-guaiacylglycerol-O-Hexoside	Flavonoids	Flavonoid	-	A	4067500	2856100	2284600	13348000	10473000	8458400	1.14998	3.50551	1.80962	up	--
pmb0676	C38H40O19	8-C-Hexosyl-chrysoeriol O-feruloylhexoside	Flavonoids	Flavonoid carbonoside	-	B	9562.4	16030	10713	372420	623140	425010	1.20255	39.1283	5.29014	up	--
pmf0359	C15H16O8	Skimmin	Lignans and Coumarins	Coumarins	93-39-0	B	4371600	6612200	4925300	11860000	12740000	9625200	1.13099	2.1513	1.10521	up	--
pmb1207	C19H14O6	O-Feruloyl 3-hydroxylcoumarin	Lignans and Coumarins	Coumarins	-	B	926530	845320	911240	8980000	4089700	4377100	1.1646	6.5025	2.701	up	--
pmb0382	C19H14O6	O-Feruloyl 4-hydroxylcoumarin	Lignans and Coumarins	Coumarins	-	A	712220	778020	1218200	4202600	3055000	3462900	1.16591	3.95818	1.98484	up	--
pmn001663	C22H26O8	Syringaresinol	Lignans and Coumarins	Lignans	21453-69-0	A	91638	40944	61132	162010	546760	340700	1.07989	5.41763	2.43766	up	--
pma6298	C5H5NO	3-Hydroxypyridine	Others	Others	109-00-2	B	9	9	9	42915	39099	40017	1.21043	4519.67	12.142	up	--
pma0134	C4H8O4	D(-)-Threose	Others	Saccharides and Alcohols	95-43-2	B	105600	235700	208290	6109200	8023800	10580000	1.19463	44.9662	5.49077	up	--
pmb0069	C7H7NO	Benzamide	Others	Others	55-21-0	B	4822	9	9	16199	73658	69880	1.00919	33.0035	5.04455	up	--
mws0133	C6H6N2O	Nicotinamide	Others	Vitamin	98-92-0	B	130200	229900	184860	2867900	3080000	3674700	1.19948	17.6574	4.1422	up	ko00760,ko01100
pmf0141	C8H10O	2-Phenylethanol	Others	Others	60-12-8	B	1000700	810210	1152700	4637200	2554300	3025100	1.14549	3.44735	1.78549	up	ko00360
pmp000509	C6H6O3	Maltol	Others	Others	118-71-8	B	9	9	9	895500	1960900	3046700	1.20816	218633	17.7382	up	--
pme1709	C7H7NO2	Nicotinic Acid Methyl Ester (Methyl Nicotinate)	Others	Vitamin	93-60-7	B	157440	62577	120120	397780	502820	410830	1.12823	3.85559	1.94695	up	--
pmb0764	C6H9NOS	4-Methyl-5-thiazoleethanol	Others	Others	137-00-8	B	9	9	9	929550	463330	776910	1.20908	80362.6	16.2942	up	ko00730,ko01100
pme2165	C5H4N2O4	Orotic acid	Others	Vitamin	65-86-1	B	1995800	2392900	2081300	5206100	5156000	4156100	1.18193	2.24393	1.16602	up	ko00240,ko01100
Hmfn00531	C6H8O6	L-Ascorbic acid*	Others	Vitamin	50-81-7	A	25475	43530	17472	8391800	43484000	46185000	1.19136	1133.95	10.1471	up	ko00053,ko00480,ko01100,ko01110
mws4175	C6H8O6	D-Glucurono-6,3-lactone*	Others	Others	32449-92-6	B	9	9	9	384360	1913200	1872900	1.20584	154461	17.2369	up	ko00053,ko01100
mws1155	C6H14O6	Mannitol*	Others	Saccharides and Alcohols	69-65-8	B	15369	7045.8	7040.9	112610	134000	122880	1.18825	12.5439	3.64892	up	ko00051,ko01100,ko02010
mws0214	C6H14O6	D-Sorbitol*	Others	Saccharides and Alcohols	50-70-4	B	45001	26418	24943	358480	402860	388790	1.19823	11.9355	3.57719	up	ko00051,ko00052,ko01100,ko02010
pme2237	C6H14O6	Dulcitol*	Others	Saccharides and Alcohols	608-66-2	B	68061	34565	22440	522170	811520	673090	1.17883	16.0458	4.00412	up	ko00052,ko01100
pme2596	C8H9NO4	4-Pyridoxic acid	Others	Vitamin	82-82-6	B	471540	551880	527450	1899800	2375800	2526300	1.19913	4.38586	2.13286	up	ko00750,ko01100
mws1611	C12H14O2	Ligustilide	Others	Others	4431-01-0	B	87167	193330	259420	1335400	1331900	1273400	1.15322	7.29871	2.86764	up	--
pmb0801	C14H19NO9	4-Pyridoxic acid O-hexoside	Others	Vitamin	-	A	2945500	3551200	3769600	14294000	17667000	12133000	1.19321	4.29502	2.10267	up	--
mws0232	C17H20N4O6	Riboflavin	Others	Vitamin	83-88-5	A	279790	286920	345400	2818700	2968800	3714600	1.20433	10.4177	3.38097	up	ko00740,ko01100,ko01110,ko02010
Lmln001856	C21H20O13	5,7-Dihydroxy-4-oxo-2-(3,4,5-trihydroxyphenyl)-4H-chromen-3-yl-β-D-allopyranoside*	Others	Others	-	B	44613	64253	67129	175570	107350	134300	1.09902	2.37064	1.24527	up	--
pmb0803	C24H29NO11	Pyridoxine O-feruloyl hexoside	Others	Vitamin	-	B	9	9	9	14598	19607	66759	1.20086	3739.41	11.8686	up	--
mws1593	C24H42O21	Maltotetraose*	Others	Saccharides and Alcohols	34612-38-9	B	14870	21833	16638	36319	49138	36290	1.13818	2.28243	1.19057	up	--
HmLn000873	C13H16O10	2-O-Galloyl-β-D-glucose	Tannins	Tannin	-	B	709040	1016100	743480	5258300	13913000	14075000	1.16748	13.4676	3.75142	up	--
HmLn000659	C13H16O10	3-O-Galloyl-β-D-glucose	Tannins	Tannin	-	A	1517200	1573600	1253200	4232200	6359100	6033500	1.18336	3.82707	1.93624	up	--
pmb0475	C29H34O18	Gallic acid O-feruloyl-O-hexosyl-O-hexoside	Tannins	Tannin	-	A	188260	242540	151600	2339000	1664400	1556800	1.19411	9.54705	3.25505	up	--
mws0191	C5H11NO2	Betaine*	Alkaloids	Alkaloids	107-43-7	B	86353	234500	150230	2689000	2970000	2272100	1.1847	16.8359	4.07347	up	ko00260,ko01100,ko02010
pmb0501	C5H14N4	Agmatine	Alkaloids	Phenolamine	306-60-5	B	46939	62310	45429	268980	346660	378110	1.19549	6.42464	2.68361	up	ko00330,ko01100
pmc0682	C8H8N2	4-Aminoindole	Alkaloids	Plumerane	5192-23-4	B	9	9	9	362650	1350300	723800	1.20857	90250	16.4616	up	--
pmb0374	C5H5N5	Aminopurine	Alkaloids	Alkaloids	452-06-2	A	3817700	2700300	4780900	20908000	18043000	21612000	1.18526	5.36008	2.42225	up	--
pme2723	C9H7NO	Indole-3-carboxaldehyde	Alkaloids	Plumerane	487-89-8	B	59386	131470	114160	270530	230310	278650	1.07281	2.55557	1.35365	up	--
mws0017	C7H19N3	Spermidine	Alkaloids	Phenolamine	124-20-9	B	189090	190340	205880	340940	491260	553770	1.14096	2.36792	1.24362	up	ko00330,ko00410,ko00480,ko00940,ko01100,ko02010
pmb0896	C14H20N2O3	N-Feruloylputrescine	Alkaloids	Phenolamine	501-13-3	B	9	9	9	65336	1314600	222250	1.19586	59340.2	15.8567	up	ko00330,ko01100
pmb2211	C19H38N2O3	Cocamidopropyl betaine	Alkaloids	Alkaloids	4292-10-8	A	377030	310910	371750	782070	867070	1166200	1.16396	2.65676	1.40967	up	--
pmb1912	C20H23N7O7	10-Formyl-THF	Alkaloids	Alkaloids	2800-34-2	A	5987400	4999100	8007500	14510000	16506000	16393000	1.15785	2.496	1.31962	up	ko00670,ko00970,ko01100,ko01200
pme2049	C4H8O3	2-Hydroxybutanoic acid	Organic acids	Organic acids	600-15-7	B	9	9	9	33643	111410	77877	1.20736	8256.67	13.0113	up	ko00640
pme1730	C4H6O4	D-Erythronolactone*	Organic acids	Organic acids	15667-21-7	B	9	9	9	71196	131170	131010	1.2095	12347.3	13.5919	up	--
mws0192	C4H6O4	Succinic acid*	Organic acids	Organic acids	110-15-6	B	9429400	8089700	5178500	24627000	75989000	61865000	1.12187	7.15851	2.83966	up	ko00020,ko00190,ko00250,ko00310,ko00350,ko00360,ko00620,ko00630,ko00640,ko00650,ko00760,ko00920,ko01100,ko01110,ko01200
mws0470	C4H6O4	Methylmalonic acid*	Organic acids	Organic acids	516-05-2	B	8426200	7501500	5505600	23407000	75512000	52682000	1.12894	7.07315	2.82235	up	ko00240,ko00280,ko00640,ko01100
mws0147	C5H10O3	3-Hydroxy-3-methyl butyric acid	Organic acids	Organic acids	625-08-1	B	9	9	9	107320	148360	131860	1.21046	14353.3	13.8091	up	--
pme3096	C3H5NO4	Aminomalonic acid	Organic acids	Organic acids	1068-84-4	B	265520	281170	161630	847860	2368200	1915600	1.13604	7.24483	2.85695	up	--
pme1218	C6H5NO2	2-Picolinic acid	Organic acids	Organic acids	98-98-6	B	58391	39805	29711	231150	205830	237550	1.17857	5.2736	2.39879	up	ko00380,ko01100
mws0373	C6H10O3	4-Methyl-2-oxovalerate	Organic acids	Organic acids	816-66-0	B	9	9	9	265730	187200	199490	1.2101	24163.7	14.5606	up	ko00280,ko00290,ko00966,ko01100,ko01110,ko01210,ko01230
pme0243	C5H8O4	Glutaric acid*	Organic acids	Organic acids	110-94-1	B	113580	106210	129690	300780	460920	440280	1.17787	3.43934	1.78213	up	ko00071,ko00310,ko01100
pme3034	C5H8O4	ethylmalonate*	Organic acids	Organic acids	601-75-2	B	15182	7214.4	10724	33331	40622	54372	1.13476	3.8745	1.95401	up	--
mws0473	C5H8O4	2-Methylsuccinic acid*	Organic acids	Organic acids	498-21-5	B	124310	155260	202990	1025100	625050	508500	1.1453	4.47333	2.16135	up	--
mws0972	C6H12O3	5-Hydroxyhexanoic acid	Organic acids	Organic acids	185956-02-9	B	9	9	9	232050	294290	335490	1.21016	31919.6	14.9622	up	--
pme2380	C5H6O5	A-Ketoglutaric acid	Organic acids	Organic acids	328-50-7	B	51467	285750	139880	782320	516390	704340	1.02027	4.19841	2.06984	up	ko00020,ko00040,ko00053,ko00220,ko00250,ko00300,ko00310,ko00340,ko00430,ko00630,ko00650,ko00660,ko01100,ko01110,ko01200,ko01210,ko01230
pmb2826	C5H8O5	Citramalate	Organic acids	Organic acids	2306-22-1	B	317200	290780	267470	1221700	1861200	1537900	1.19751	5.2782	2.40005	up	--
pmf0425	C4H6O6	D-tartaric acid	Organic acids	Organic acids	147-71-7	B	105020	51332	112880	160240	281560	350690	1.02508	2.94352	1.55754	up	--
pme0413	C8H8O3	Vanillin	Organic acids	Organic acids	121-33-5	B	1642500	2361000	1808000	5543400	5840700	5786400	1.18546	2.95457	1.56295	up	ko00999,ko01100,ko01110
mws0639	C7H6O4	2,3-Dihydroxybenzoic Acid*	Organic acids	Organic acids	303-38-8	B	445640	856760	656300	1390500	2494000	2819000	1.09144	3.42242	1.77502	up	ko01110
pme2589	C6H8O5	Oxoadipic acid	Organic acids	Organic acids	3184-35-8	B	119520	124630	125010	172350	358830	311770	1.05097	2.28343	1.1912	up	ko00300,ko00310,ko00380,ko01100,ko01210,ko01230
mws0242	C8H14O4	SubericAcid	Organic acids	Organic acids	505-48-6	B	360850	523560	561110	2205500	2880700	2017500	1.18408	4.91429	2.29698	up	--
mws2184	C11H12O4	Ethyl caffeate*	Organic acids	Organic acids	102-37-4	B	9	9	9	56491	49163	63875	1.20998	6278.85	12.6163	up	--
pme3434	C10H12O5	Eudesmic acid (3,4,5-trimethoxybenzoic acid)	Organic acids	Organic acids	-	B	52246	56452	55434	249570	276900	253180	1.20937	4.75014	2.24797	up	--
pmb0302	C2H8NO3P	2-Aminoethylphosphonate	Lipids	Glycerol ester	2041-14-7	B	9	9	9	62296	312520	313790	1.20374	25503.9	14.6384	up	ko00440,ko01100,ko02010
pmb2640	C12H24O2	Lauric acid	Lipids	Free fatty acids	143-07-7	B	8643.5	9971.1	6504	16055	28906	28411	1.10967	2.92102	1.54647	up	ko00061,ko01100
pmn001611	C16H30O2	Palmitoleic acid	Lipids	Free fatty acids	373-49-9	B	5349200	4125800	5379700	11754000	12649000	12500000	1.18922	2.48426	1.31282	up	ko00061
YC512117	C18H28O2	Octadecatetraenoic acid	Lipids	Free fatty acids	20290-75-9	B	9	9	9	18358	31141	19671	1.21016	2561.85	11.323	up	ko00592,ko01110
mws0367	C18H30O2	α-Linolenic Acid	Lipids	Free fatty acids	463-40-1	A	4654.1	6127.6	8792.4	36134	42469	33934	1.18257	5.74928	2.52338	up	ko00592,ko01040,ko01100,ko01110
pmb0885	C18H26O3	4-oxo-9Z,11Z,13E,15E-octadecatetraenoic acid	Lipids	Glycerol ester	-	B	9	9	9	43296	48144	44491	1.21059	5034.48	12.2976	up	--
pmb2786	C18H30O3	9-HOTrE	Lipids	Free fatty acids	89886-42-0	B	30472	38872	67763	103130	141790	99089	1.06563	2.50905	1.32714	up	--
pmb0164	C21H38O4	MAG(18:2)isomer1	Lipids	Glycerol ester	-	A	9	9	9	457260	427280	413070	1.21051	48059.6	15.5525	up	--
pmd0158	C19H40NO7P	LysoPE 14:0 (2n isomer)	Lipids	LPE	-	B	11954	15997	18443	36852	32865	25783	1.10239	2.05846	1.04156	up	--
pmb0864	C19H40NO7P	LysoPE 14:0	Lipids	LPE	-	B	9689.5	15062	17355	43008	35766	24608	1.06901	2.45525	1.29587	up	--
pmb0876	C21H44NO7P	LysoPE 16:0	Lipids	LPE	53862-35-4	A	1061300	2327000	2316900	9442400	11244000	7597100	1.1443	4.95749	2.30961	up	--
pmb0866	C22H46NO7P	LysoPC 14:0	Lipids	LPC	-	B	20437	28523	22912	72190	109880	70086	1.1681	3.5084	1.81081	up	--
pmd0130	C22H46NO7P	LysoPC 14:0(2n isomer)	Lipids	LPC	-	B	51618	65078	67916	184680	256850	190760	1.18402	3.42497	1.77609	up	--
Hmyn007168	C22H45O9P	LysoPG(16:0)	Lipids	Glycerol ester	-	B	15459	24415	29753	338650	188430	211950	1.17931	10.6141	3.40791	up	--
pmb0863	C24H46NO7P	LysoPC 16:2(2n isomer)	Lipids	LPC	-	B	22016	36678	27108	100430	45736	65196	1.01998	2.46337	1.30063	up	--
pmb0165	C24H48NO7P	LysoPC 16:1	Lipids	LPC	-	B	9	9	9	64449	504580	180200	1.20336	27749.2	14.7602	up	--
pmd0132	C24H50NO7P	LysoPC 16:0(2n isomer)	Lipids	LPC	-	A	8260400	13483000	13126000	54116000	80451000	55244000	1.178	5.44348	2.44453	up	--
pmb0855	C24H50NO7P	LysoPC 16:0	Lipids	LPC	17364-16-8	A	7002300	12754000	12177000	49305000	73842000	51865000	1.16973	5.48055	2.45432	up	--
pmb0865	C26H48NO7P	LysoPC 18:3(2n isomer)	Lipids	LPC	-	A	54278	111530	258240	2272100	3291900	3539900	1.16105	21.469	4.42419	up	--
pmb0854	C26H48NO7P	LysoPC 18:3	Lipids	LPC	-	A	2158300	1743600	3151400	11306000	23224000	9129000	1.13992	6.18987	2.62991	up	--
mws0126	C26H54NO7P	LysoPC 18:0	Lipids	LPC	19420-57-6	B	70105	110510	147180	1395600	1022900	573400	1.15774	9.12735	3.1902	up	--

## Sheet: Sheet4
Index	Formula	Compounds	Class I	Class II	CAS	Level	FN41S1	FN41S2	FN41S3	FN41L1	FN41L2	FN41L3	VIP	Fold_Change	Log2FC	Type	kegg_map
mws0256	C5H11NO2	L-Valine*	Amino acids and derivatives	Amino acids and derivatives	72-18-4	A	4592800	2373300	2865700	280210	698150	300950	1.24523	0.13012	-2.94209	down	ko00280,ko00290,ko00460,ko00770,ko00966,ko00970,ko01100,ko01110,ko01210,ko01230,ko02010
mws0230	C4H9NO3	L-(-)-Threonine*	Amino acids and derivatives	Amino acids and derivatives	72-19-5	B	1182100	1653800	1335800	455440	479440	400220	1.28798	0.320037	-1.64369	down	ko00260,ko00261,ko00290,ko00860,ko00970,ko01100,ko01110,ko01230,ko02010
mws0227	C6H13NO2	L-Leucine*	Amino acids and derivatives	Amino acids and derivatives	61-90-5	A	6682100	6068600	5692700	757290	1867400	577010	1.22945	0.173596	-2.52619	down	ko00280,ko00290,ko00966,ko00970,ko01100,ko01110,ko01210,ko01230,ko02010
mws0258	C6H13NO2	L-Isoleucine*	Amino acids and derivatives	Amino acids and derivatives	73-32-5	A	4629500	5425300	4398400	570980	1436200	483130	1.23448	0.172302	-2.53699	down	ko00280,ko00290,ko00460,ko00960,ko00966,ko00970,ko01100,ko01110,ko01210,ko01230,ko02010
mws0001	C4H8N2O3	L-Asparagine	Amino acids and derivatives	Amino acids and derivatives	70-47-3	A	7194200	587990	790670	9	9	9	1.30061	3.14947e-06	-18.2765	down	ko00250,ko00460,ko00970,ko01100,ko01110,ko01230
mws0219	C4H7NO4	L-AsparticAcid	Amino acids and derivatives	Amino acids and derivatives	56-84-8	A	38206000	14366000	20337000	424470	780370	687840	1.28937	0.0259595	-5.26759	down	ko00220,ko00250,ko00260,ko00261,ko00270,ko00300,ko00340,ko00410,ko00460,ko00710,ko00760,ko00770,ko00970,ko01100,ko01110,ko01200,ko01210,ko01230,ko02010
pme0057	C4H9NO2S	DL-Homocysteine	Amino acids and derivatives	Amino acids and derivatives	6027-13-0	B	666020	691010	398530	77547	148170	8762.2	1.07994	0.133564	-2.9044	down	ko00270,ko00920,ko01100,ko01110,ko01230
pme0014	C5H9NO4	L-Glutamic acid*	Amino acids and derivatives	Amino acids and derivatives	56-86-0	B	31586000	29978000	45367000	10197000	10495000	9895000	1.28632	0.286044	-1.80569	down	ko00220,ko00250,ko00330,ko00332,ko00340,ko00430,ko00480,ko00630,ko00650,ko00660,ko00860,ko00910,ko00970,ko00998,ko01100,ko01110,ko01200,ko01210,ko01230,ko02010
pme1210	C5H11NO2S	L-Methionine	Amino acids and derivatives	Amino acids and derivatives	63-68-3	A	8259500	8183900	6794300	603470	1151200	924780	1.29088	0.115306	-3.11646	down	ko00270,ko00966,ko00970,ko01100,ko01110,ko01210,ko01230
mws0254	C6H9N3O2	L-Histidine	Amino acids and derivatives	Amino acids and derivatives	71-00-1	A	20572000	12873000	14595000	682160	1192000	411330	1.2843	0.0475747	-4.39366	down	ko00340,ko00410,ko00970,ko01100,ko01110,ko01230,ko02010
mws0260	C6H14N4O2	L-(+)-Arginine	Amino acids and derivatives	Amino acids and derivatives	74-79-3	A	20484000	8374400	32737000	1301200	2808700	1539100	1.22191	0.0917114	-3.44676	down	ko00220,ko00261,ko00330,ko00472,ko00970,ko00998,ko01100,ko01110,ko01230,ko02010
mws0250	C9H11NO3	L-(-)-Tyrosine	Amino acids and derivatives	Amino acids and derivatives	60-18-4	A	6020800	7256700	4404200	1760600	2784300	834890	1.13164	0.304258	-1.71664	down	ko00130,ko00261,ko00350,ko00360,ko00400,ko00460,ko00730,ko00940,ko00950,ko00965,ko00966,ko00970,ko01100,ko01110,ko01210,ko01230
mws0282	C11H12N2O2	L-Tryptophan	Amino acids and derivatives	Amino acids and derivatives	73-22-3	A	34462000	38356000	25412000	1740800	4349300	1234700	1.26199	0.0745679	-3.7453	down	ko00260,ko00380,ko00400,ko00901,ko00966,ko00970,ko01100,ko01110,ko01210,ko01230
pmb0464	C16H27NO14	Aspartic acid di-O-glucoside	Amino acids and derivatives	Amino acids and derivatives	-	B	308840	119880	209840	28889	41044	23652	1.24468	0.146556	-2.77047	down	--
pmp001086	C6H6O3	5-Hydroxymethylfurfural	Phenolic acids	Phenolic acids	67-47-0	A	2868100	2278300	1930400	250000	288800	207610	1.30079	0.105473	-3.24506	down	--
Lmnp001551	C9H10O3	3-methoxy-4-hydroxy-acetophenone	Phenolic acids	Phenolic acids	-	B	4606200	2359800	2871600	624370	449480	194860	1.2295	0.128965	-2.95494	down	--
pme3443	C11H12O4	Sinapinaldehyde	Phenolic acids	Phenolic acids	4206-58-0	A	4877800	5909400	5040100	3100600	2479000	1401700	1.14684	0.441092	-1.18085	down	ko00940,ko01100,ko01110
mws1297	C13H18O6	Benzyl β-D-Glucopyranoside	Phenolic acids	Phenolic acids	4304-12-5	B	13513	10606	51018	9	9	9	1.30337	0.000359344	-11.4423	down	--
mws1521	C13H18O7	Salicin	Phenolic acids	Phenolic acids	138-52-3	B	306390	181840	198890	69251	71700	33459	1.21077	0.253828	-1.97808	down	ko00010
pmp000261	C14H18O10	Methyl 6-O-galloyl-β-D-glucopyranoside	Phenolic acids	Phenolic acids	-	B	119250	38421	89498	9	9	9	1.30894	0.000109237	-13.1603	down	--
Li512113	C20H20O12	Maleoyl-caffeoylquinic acid	Phenolic acids	Phenolic acids	-	B	302600	428040	659200	62149	9	9	1.04906	0.0447296	-4.48263	down	--
pmn001671	C23H32O15	β-D-Furanofructosyl-α-D-(6-mustard acyl)glucoside	Phenolic acids	Phenolic acids	-	A	17967000	22001000	12767000	1136600	5260100	1037000	1.1796	0.140963	-2.82661	down	--
pmn001672	C23H32O15	β-D-Furanofructosyl-α-D-(3-mustard acyl)glucoside	Phenolic acids	Phenolic acids	-	B	17074000	21393000	12765000	1106800	5267600	901920	1.17173	0.142027	-2.81576	down	--
Zmhn003191	C22H22O11	Isoscoparin*	Flavonoids	Flavonoid	20013-23-4	A	22534000	68924000	52655000	17381000	9321500	21808000	1.01977	0.336614	-1.57083	down	--
pmb3053	C27H24O11	Tricin O-eudesmic acid	Flavonoids	Flavonoid	-	A	3185500	2189700	6905300	1642400	1534400	1698200	1.01099	0.396971	-1.3329	down	--
pmn001713	C27H30O15	Luteolin-7-O-rutinoside*	Flavonoids	Flavonoid	3563-98-2	A	2382500	1696400	1358300	378320	1070000	473420	1.10856	0.353443	-1.50045	down	--
pmb0786	C6H13NO5	Glucosamine	Others	Saccharides and Alcohols	3416-24-8	B	352490	269930	409590	205930	69507	164120	1.04623	0.425923	-1.23133	down	ko00520,ko01100
mws1080	C12H22O11	Galactinol*	Others	Saccharides and Alcohols	3687-64-7	A	33634000	38819000	38578000	11539000	12770000	11202000	1.30589	0.31983	-1.64462	down	--
mws5038	C12H22O11	Isomaltulose*	Others	Saccharides and Alcohols	13718-94-0	A	2239700	2400900	2435700	1044500	1164900	1043100	1.30501	0.459633	-1.12145	down	--
mws5040	C12H21O11Na	Turanose	Others	Saccharides and Alcohols	547-25-1	A	1867800	1357300	1468700	258580	169250	214070	1.29575	0.136755	-2.87034	down	--
mws2523	C12H23O14P	Trehalose 6-phosphate	Others	Saccharides and Alcohols	4484-88-2	A	3738000	2834500	3393100	327620	482050	489440	1.29785	0.130359	-2.93943	down	ko00500,ko01100
pme0500	C18H32O16	D-(+)-Melezitose*	Others	Saccharides and Alcohols	597-12-6	A	5983200	5487600	7434400	1651000	1875300	2281600	1.28227	0.307212	-1.70269	down	--
pmb1096	C8H7N	Indole	Alkaloids	Plumerane	120-72-9	A	13746000	13147000	11416000	4028400	5862600	3299500	1.24977	0.344319	-1.53818	down	ko00380,ko00400,ko00402,ko01100,ko01110
pmp001198	C6H13NO2	6-Deoxyfagomine*	Alkaloids	Alkaloids	197449-09-5	A	17987000	16586000	13320000	1782200	4180000	1462600	1.24434	0.155029	-2.68939	down	--
Hmmp001310	C11H9NO2	3-Indoleacrylic acid	Alkaloids	Alkaloids	1204-06-4	B	489040	529400	318470	87168	172600	81945	1.21522	0.255599	-1.96805	down	--
pmb0818	C11H11NO3	Methoxyindoleacetic acid	Alkaloids	Plumerane	3471-31-6	B	8430300	7811700	6455500	1329300	2573100	1156800	1.24705	0.222897	-2.16555	down	ko00380
pme3011	C4H9NO2	γ-Aminobutyric acid*	Organic acids	Organic acids	56-12-2	B	421810	13185	44951	9	9	9	1.27886	5.62563e-05	-14.1176	down	ko00250,ko00330,ko00410,ko00650,ko00760,ko01100
pme0274	C6H13NO2	6-Aminocaproic acid*	Organic acids	Organic acids	60-32-2	B	8709700	7708000	6994400	982480	2247400	794070	1.2421	0.171875	-2.54057	down	ko01100
pme0286	C6H12O3	2-Hydroxyisocaproic acid	Organic acids	Organic acids	13748-90-8	B	1968400	577570	657800	164980	63816	15044	1.14383	0.0761103	-3.71576	down	--
mws1709	C4H6O5	Malic acid	Organic acids	Organic acids	636-61-3	A	3263500	3477800	3662300	808460	361590	1310500	1.17806	0.238432	-2.06835	down	--
pma6281	C6H10O4	Methylglutaric acid	Organic acids	Organic acids	18069-17-5	B	18557	28049	50328	9	9	9	1.30979	0.00027854	-11.8098	down	--
pme2131	C9H10O3	3-(3-hydroxyphenyl)propionate acid	Organic acids	Organic acids	621-54-5	B	45794	56903	111290	20718	32488	24851	1.11934	0.364774	-1.45492	down	--
mws0281	C6H8O7	Citric Acid	Organic acids	Organic acids	77-92-9	A	23529000	10909000	19134000	1432700	791260	682640	1.28228	0.054256	-4.20407	down	ko00020,ko00250,ko00630,ko01100,ko01110,ko01200,ko01210,ko01230
pmb2789	C18H30O4	13-HpOTrE(r)	Lipids	Glycerol ester	121107-97-9	B	17851	39306	34202	9	9	9	1.31021	0.000295537	-11.7244	down	--
pmb2363	C21H40O4	MAG(18:1)isomer1	Lipids	Glycerol ester	-	A	6111200	6519300	5141300	202010	66077	80591	1.29241	0.0196197	-5.67155	down	--
pmb0856	C23H46NO7P	LysoPE 18:1(2n isomer)	Lipids	LPE	-	B	915030	7140400	2005500	300420	442360	120960	1.10886	0.0858509	-3.54202	down	--
pmp001271	C33H58O14	2,3-Dihydroxypropyl-9,12-octadecadienoate-hexose-hexose	Lipids	Free fatty acids	-	A	29813	88423	33122	6672.5	13021	4395.8	1.16651	0.159154	-2.6515	down	--
pme3017	C4H9NO2	2-Aminoisobutyric acid*	Amino acids and derivatives	Amino acids and derivatives	62-57-7	A	16968000	13776000	14265000	28828000	37427000	35924000	1.27253	2.27019	1.18281	up	--
pme3033	C4H9NO2	N,N-Dimethylglycine*	Amino acids and derivatives	Amino acids and derivatives	1118-68-9	A	921390	526290	739860	1413700	1964700	1611800	1.19527	2.28119	1.18979	up	ko00260,ko01100
pme2527	C5H12N2O2	L-Ornithine	Amino acids and derivatives	Amino acids and derivatives	70-26-8	B	9	9	9	239560	242320	151180	1.31147	23446.7	14.5171	up	ko00220,ko00330,ko00472,ko00480,ko00998,ko00999,ko01100,ko01110,ko01210,ko01230,ko02010
pme1002	C8H11NO	L-Tyramine*	Amino acids and derivatives	Amino acids and derivatives	51-67-2	B	9	9	9	58269	532280	328980	1.30063	34056.6	15.0556	up	ko00350,ko00950,ko01100,ko01110
pme0128	C6H12N2O3	D-Alanyl-D-Alanine	Amino acids and derivatives	Amino acids and derivatives	923-16-0	B	9	3239.4	2747.4	61196	46836	91962	1.03349	33.3557	5.05986	up	ko01100,ko01502
mws5041	C8H16N2O3	Glycylisoleucine*	Amino acids and derivatives	Amino acids and derivatives	19461-38-2	B	65954	46688	35723	468700	385710	385660	1.2941	8.35824	3.0632	up	--
mws0736	C8H16N2O3	N-Glycyl-L-leucine*	Amino acids and derivatives	Amino acids and derivatives	869-19-2	B	79441	68446	52738	523700	384870	600810	1.29488	7.52339	2.91138	up	--
pmb2561	C7H13NO3S	N-Acetylmethionine	Amino acids and derivatives	Amino acids and derivatives	65-82-7	B	9	9	9	600590	229320	648980	1.31041	54773.7	15.7412	up	--
mws5037	C9H18N2O3	Alanylleucine	Amino acids and derivatives	Amino acids and derivatives	1999-42-4	B	23381	35440	46518	115740	186830	283810	1.22307	5.5666	2.4768	up	--
pme2566	C8H14N2O5	(5-L-Glutamyl)-L-amino acid	Amino acids and derivatives	Amino acids and derivatives	5875-41-2	B	953210	901510	1264000	9020700	11462000	6233200	1.28578	8.5663	3.09867	up	ko00480,ko01100
pme1228	C11H12N2O3	5-Hydroxy-L-tryptophan	Amino acids and derivatives	Amino acids and derivatives	56-69-9	B	344580	157130	272090	772320	1019800	2012700	1.18855	4.91706	2.2978	up	ko00380,ko01100
mws0520	C11H13NO4	N-Acetyl-L-tyrosine	Amino acids and derivatives	Amino acids and derivatives	537-55-3	B	9	9	9	91287	209840	451150	1.3073	27862.1	14.766	up	--
pmb0962	C10H22N2O4	Lysine butyrate	Amino acids and derivatives	Amino acids and derivatives	80407-71-2	B	9	9	9	10504000	1320000	8634800	1.30664	757733	19.5313	up	--
mws4176	C12H16N2O3	DL-Alanyl-DL-phenylalanine	Amino acids and derivatives	Amino acids and derivatives	1999-45-7	B	36547	39871	24500	96285	63385	47037	1.0583	2.04827	1.0344	up	--
pme1286	C14H20N6O5S	S-(5'-Adenosy)-L-homocysteine	Amino acids and derivatives	Amino acids and derivatives	979-92-0	A	27522	178190	25843	199270	402500	485290	1.06824	4.69461	2.231	up	ko00270,ko01100,ko01230
mws1358	C6H6O2	Pyrocatechol	Phenolic acids	Phenolic acids	120-80-9	B	9	9	9	133810	437320	547450	1.30795	41428.9	15.3383	up	ko01100
mws1336	C7H7NO2	4-Aminobenzoic acid	Phenolic acids	Phenolic acids	150-13-0	B	9	9	9	41824	42749	135380	1.30809	8146.41	12.9919	up	ko00790,ko01100
mws2368	C8H10O2	Tyrosol	Phenolic acids	Phenolic acids	501-94-0	B	10261	9	9	75625	82981	116790	1.08631	26.7921	4.74374	up	ko00350,ko01100
mws1024	C9H8O2	p-Coumaraldehyde	Phenolic acids	Phenolic acids	2538-87-6	B	16344	19823	16377	64826	63377	79747	1.30097	3.95764	1.98464	up	ko00940,ko01100,ko01110
mws0183	C7H6O4	Protocatechuic acid*	Phenolic acids	Phenolic acids	99-50-3	B	399680	560220	481750	4582800	4375500	3916800	1.30574	8.93081	3.15879	up	ko00400,ko01100,ko01110
pme2598	C8H8O4	3,4-Dihydroxybenzeneacetic acid*	Phenolic acids	Phenolic acids	102-32-9	B	314810	781470	913240	7111300	7320900	4769200	1.25136	9.55522	3.25629	up	ko00350,ko01100
pmf0284	C10H10O3	Riboprine*	Phenolic acids	Phenolic acids	7724-76-7	B	1120100	1520700	1587800	4392900	4622200	2975700	1.23801	2.83564	1.50368	up	ko00908,ko01110
mws0009	C10H10O3	Coniferaldehyde*	Phenolic acids	Phenolic acids	20649-42-7	A	119440	9	9	775870	755420	1167800	1.04807	22.5945	4.4979	up	ko00940,ko01100,ko01110
mws2212	C9H8O4	Caffeic acid	Phenolic acids	Phenolic acids	331-39-5	B	9	239630	9	23050000	12963000	37457000	1.1281	306.575	8.26009	up	ko00940,ko01100,ko01110
mws0014	C10H10O4	Ferulic acid	Phenolic acids	Phenolic acids	537-98-4	A	261430	184150	225260	1015400	1538100	2216200	1.27188	7.11004	2.82986	up	ko00940,ko01100,ko01110
pmb2620	C11H12O4	3,4-Dimethoxycinnamic acid*	Phenolic acids	Phenolic acids	14737-89-4	B	27919	59834	42006	118480	248670	342490	1.19172	5.46891	2.45125	up	--
mws4085	C11H12O5	Sinapic acid	Phenolic acids	Phenolic acids	530-59-6	B	19370	64573	44984	151530	276070	342620	1.18848	5.97408	2.57872	up	ko00940,ko01100,ko01110
Lmhn003240	C11H10O6	benzoylmalic acid	Phenolic acids	Phenolic acids	-	B	4903	28970	30400	76542	75645	94668	1.04757	3.84073	1.94138	up	--
pmn001669	C12H14O5	Methyl sinapate	Phenolic acids	Phenolic acids	20733-94-2	B	10335	15010	6336.1	50311	160520	236160	1.21366	14.1091	3.81855	up	--
Lmhn001876	C13H12O8	cis-p-Coumaroyltartaric acid	Phenolic acids	Phenolic acids	-	A	738760	814850	583190	6619500	4326700	3704900	1.28507	6.85656	2.77749	up	--
Zmhn001926	C13H16O8	Salicylic acid O-glycoside	Phenolic acids	Phenolic acids	-	A	689740	486510	1603000	10926000	16341000	23682000	1.26184	18.3319	4.19629	up	--
Lmhn003074	C14H14O8	feruloylmalic acid	Phenolic acids	Phenolic acids	-	A	54063	149390	46957	616540	1896500	365610	1.16361	11.4957	3.52303	up	--
pmn001367	C13H16O9	Protocatechuic acid-4-glucoside*	Phenolic acids	Phenolic acids	-	A	6387600	9176600	8247200	71263000	87277000	175270000	1.28096	14.0189	3.8093	up	--
pmb2871	C13H16O9	2,5-Dihydroxy benzoic acid O-hexside*	Phenolic acids	Phenolic acids	-	A	12969000	13484000	15459000	106510000	98520000	165700000	1.29707	8.84544	3.14493	up	--
pmn001553	C14H20O8	Cimidahurinine	Phenolic acids	Phenolic acids	142542-89-0	A	89492	66485	97847	2784600	3749700	3823900	1.3073	40.8086	5.3508	up	--
Lmhn002140	C14H14O9	Feruloyltartaric acid (Fertaric acid)	Phenolic acids	Phenolic acids	-	A	151710	173410	63092	3037200	3475300	597890	1.186	18.3157	4.19501	up	--
pmn001419	C15H18O8	1-O-[(E)-p-Cumaroyl]-β-D-glucopyranose	Phenolic acids	Phenolic acids	-	A	673340	509040	289860	20769000	19312000	13286000	1.29752	36.2488	5.17986	up	--
pmn001421	C16H18O8	3-O-(E)-p-Coumaroyl quinic acid	Phenolic acids	Phenolic acids	87099-71-6	A	103870	167410	108040	11760000	33895000	18629000	1.30021	169.472	7.4049	up	--
pme1816	C16H18O9	Neochlorogenic acid(5-O-Caffeoylquinic acid)	Phenolic acids	Phenolic acids	906-33-2	A	87232	138190	402190	4470000	3164600	3404900	1.25295	17.5897	4.13666	up	--
mws0178	C16H18O9	Chlorogenic acid	Phenolic acids	Phenolic acids	327-97-9	A	440290	1520400	6274000	13837000	14466000	28485000	1.08752	6.89619	2.7858	up	ko00940,ko00941,ko00945,ko01110
mws0748	C16H18O9	1-Caffeoylquinic acid	Phenolic acids	Phenolic acids	1241-87-8	B	121900	189000	632080	8243300	3948500	7038400	1.24184	20.393	4.35	up	--
mws2108	C16H18O9	Cryptochlorogenic acid	Phenolic acids	Phenolic acids	905-99-7	B	309620	138640	856750	2877500	1406700	2162400	1.11058	4.93989	2.30448	up	--
Zmhn002422	C16H20O9	Feruloyl glucose	Phenolic acids	Phenolic acids	-	B	9	317310	9	7808200	11068000	12667000	1.095	99.4025	6.63521	up	--
pmb3056	C16H20O9	Homovanilloyl quinic acid	Phenolic acids	Phenolic acids	-	B	313360	291530	231990	878680	1363500	817810	1.26067	3.65643	1.87043	up	--
mws0179	C17H20O9	Chlorogenic acid methyl ester	Phenolic acids	Phenolic acids	29708-87-0	B	235250	127280	175560	10742000	14793000	35025000	1.29462	112.546	6.81437	up	--
pmb0752	C17H20O9	3-O-Feruloyl quinic acid	Phenolic acids	Phenolic acids	1899-29-2	A	1274100	498640	4205100	11467000	17063000	26344000	1.15808	9.17957	3.19843	up	--
pmn001695	C16H20O10	Trihydroxycinnamoylquinic acid	Phenolic acids	Phenolic acids	-	A	232620	301450	451590	2094000	2809600	4176400	1.27218	9.2121	3.20353	up	--
pmb3062	C17H22O10	Eudesmoyl quinic acid	Phenolic acids	Phenolic acids	-	A	243550	441300	392750	4308300	29983000	28597000	1.23825	58.3596	5.8669	up	--
Zmhn002513	C17H22O10	Isosinapic acid-hexoside	Phenolic acids	Phenolic acids	-	A	246690	145070	370090	11799000	7776600	12153000	1.29462	41.6468	5.38013	up	--
Lmnn002886	C23H26O11	1'-O-β-D-(3,4-Dihydroxyphenethyl)-O-caffeoyl-glucoside	Phenolic acids	Phenolic acids	-	B	9	9	9	613890	602180	497260	1.31218	63456.7	15.9535	up	--
pmb3072	C22H26O12	3-O-p-coumaroyl shikimic acid O-hexoside	Phenolic acids	Phenolic acids	-	B	9	9	9	192900	176300	343260	1.31163	26387.4	14.6876	up	--
pmn001712	C22H34O12	3-Hydroxy-4-isopropylbenzylalcohol 3-glucoside-glucoside	Phenolic acids	Phenolic acids	-	B	12951	8433.1	12121	108000	130310	68148	1.28125	9.14661	3.19324	up	--
pmb3061	C22H28O13	5-O-p-Coumaroyl quinic acid O-hexoside	Phenolic acids	Phenolic acids	-	B	15289	32038	72166	697740	429530	1281800	1.2362	20.1608	4.33348	up	--
Li512115	C25H24O12	3,4-Dicaffeoylquinic acid	Phenolic acids	Phenolic acids	14534-61-3	A	623990	1189600	1670700	19316000	8474600	17252000	1.25646	12.9273	3.69235	up	--
pmn001384	C25H24O12	Isochlorogenic acid C*	Phenolic acids	Phenolic acids	57378-72-0	B	777430	1242900	1798100	21401000	8229900	18356000	1.25516	12.5672	3.65159	up	--
pmn001382	C25H24O12	Isochlorogenic acid A*	Phenolic acids	Phenolic acids	2450-53-5	B	692740	1177800	1582300	20326000	9242300	17083000	1.26957	13.511	3.75606	up	--
mws1584	C25H24O12	Cynarin	Phenolic acids	Phenolic acids	30964-13-7	B	9	9	124980	1979400	4213400	5740200	1.09057	95.4655	6.57691	up	--
pmn001710	C24H26O13	Rosmarinyl Glucoside	Phenolic acids	Phenolic acids	-	B	187570	265460	260310	2294800	1275300	402570	1.07268	5.56911	2.47745	up	--
pmb2833	C23H30O14	3-O-Feruloyl quinic acid glucoside	Phenolic acids	Phenolic acids	-	A	9509.7	11381	91529	757200	854020	2989400	1.20849	40.9236	5.35486	up	--
pmb2936	C28H32O14	Disinapoyl hexoside	Phenolic acids	Phenolic acids	-	B	9	9	9	70473	109730	299270	1.30778	17758.3	14.1162	up	--
pmn001612	C34H42O19	β-D-(3-Mustard acyl)-fructosyl-α-D-(6-mustard acyl)glucoside	Phenolic acids	Phenolic acids	-	B	39328	9	9	895750	2821000	776380	1.11555	114.195	6.83536	up	--
pmn001613	C45H52O23	β-D-(3,4-Dimustard acyl)-fructosyl-α-D-(6-mustard acyl)glucoside	Phenolic acids	Phenolic acids	-	B	9	9	9	50342	37615	55529	1.31214	5314.3	12.3757	up	--
mws0251	C5H6N2O2	Thymine	Nucleotides and derivatives	Nucleotides and derivatives	65-71-4	B	9	9	9	345090	534200	963130	1.31078	68237.8	16.0583	up	ko00240,ko01100
pme0040	C5H5N5	Adenine	Nucleotides and derivatives	Nucleotides and derivatives	73-24-5	A	4344400	7961600	6175300	9707600	15168000	24627000	1.08735	2.67852	1.42144	up	ko00230,ko00908,ko01100
pme1173	C5H4N4O	Allopurinol*	Nucleotides and derivatives	Nucleotides and derivatives	315-30-0	B	9	9	9	32141000	48381000	39413000	1.31214	4.44204e+06	22.0828	up	--
pme0033	C5H4N4O	Hypoxanthine*	Nucleotides and derivatives	Nucleotides and derivatives	68-94-0	A	128130	182150	185310	7726900	10599000	9927200	1.30815	57.009	5.83312	up	ko00230,ko01100
pme1109	C5H5N5O	Guanine	Nucleotides and derivatives	Nucleotides and derivatives	73-40-5	A	403230	244970	551180	6256600	4798900	7656600	1.28728	15.6015	3.96361	up	ko00230,ko01100
pme3968	C6H7N5O	7-Methylguanine	Nucleotides and derivatives	Nucleotides and derivatives	578-76-7	B	16346	13058	16459	39952	37858	100190	1.16864	3.88112	1.95647	up	--
mws0984	C9H11N5O3	Sepiapterin(L-SEPIAPTERIN)COFACTOR OF NITRIC OX	Nucleotides and derivatives	Nucleotides and derivatives	17094-01-8	B	9	9	9	36122	29934	45432	1.3121	4129.19	12.0116	up	ko00790,ko01100
mws0248	C9H12N2O6	Uridine	Nucleotides and derivatives	Nucleotides and derivatives	58-96-8	B	18796	22130	21017	185910	192940	267710	1.30557	10.438	3.38377	up	ko00240,ko01100,ko02010
pme3961	C10H13N5O3	Deoxyadenosine	Nucleotides and derivatives	Nucleotides and derivatives	958-09-8	A	50769	166000	50043	850100	954580	1626500	1.24861	12.8599	3.68481	up	ko00230,ko01100,ko02010
pme0230	C10H13N5O4	Adenosine	Nucleotides and derivatives	Nucleotides and derivatives	58-61-7	A	357580	364090	339300	2635000	5136400	4544700	1.29354	11.6083	3.53709	up	ko00230,ko01100,ko02010
mws1060	C10H12N4O5	9-(β-D-Arabinofuranosyl)hypoxanthine	Nucleotides and derivatives	Nucleotides and derivatives	7013-16-3	A	20927	9	9	29380000	32568000	25817000	1.21346	4190.26	12.0328	up	--
pme1178	C10H13N5O5	Guanosine	Nucleotides and derivatives	Nucleotides and derivatives	118-00-3	A	401750	488300	440920	1999300	4434800	3689000	1.27275	7.60581	2.9271	up	ko00230,ko01100,ko02010
pme1474	C11H15N5O3S	5'-Deoxy-5'-(methylthio)adenosine	Nucleotides and derivatives	Nucleotides and derivatives	2457-80-9	A	2583700	2795500	2429600	17680000	30763000	40850000	1.28555	11.4349	3.51537	up	ko00270,ko00908,ko01100
pme3967	C12H17N5O5	2-(Dimethylamino)guanosine	Nucleotides and derivatives	Nucleotides and derivatives	2140-67-2	B	10504	31489	36282	64772	48376	82832	1.01196	2.50374	1.32408	up	--
pme3184	C10H14N5O6P	2'-Deoxyadenosine-5'-monophosphate	Nucleotides and derivatives	Nucleotides and derivatives	653-63-4	B	37650	38639	52102	107950	57764	211060	1.0206	2.93458	1.55316	up	ko00230,ko01100
mws0609	C10H12N5O7P	Guanosine 3',5'-cyclic monophosphate	Nucleotides and derivatives	Nucleotides and derivatives	7665-99-8	B	50204	175700	57298	215030	181520	566660	1.00863	3.40114	1.76602	up	ko00230,ko01100
pmc0281	C15H21N5O8	Adenosine O-ribose	Nucleotides and derivatives	Nucleotides and derivatives	-	B	527680	477320	640580	2216800	3070200	2700000	1.29373	4.85361	2.27906	up	--
pme3007	C9H14N2O12P2	Uridine 5'-diphosphate	Nucleotides and derivatives	Nucleotides and derivatives	27821-45-0	B	54471	62214	51830	142650	228430	137460	1.24853	3.01777	1.59348	up	ko00240,ko00908,ko01100
pme2746	C27H33N9O15P2	Flavin adenine dinucleotide(FAD)	Nucleotides and derivatives	Nucleotides and derivatives	146-14-5	B	68723	100950	95305	514350	732740	705150	1.29448	7.36756	2.88119	up	ko00740,ko01100,ko01110
mws0914	C15H12O5	Pinobanksin*	Flavonoids	Dihydroflavonol	548-82-3	B	7723.5	66116	34082	84323	377780	220610	1.03689	6.32601	2.6613	up	ko00941
mws0042	C15H14O7	Epigallocatechin	Flavonoids	Flavanols	970-74-1	B	9	9	9	27076	38754	47129	1.31151	4183.67	12.0306	up	ko00941,ko01110
pmp000008	C19H18O7	5-Hydroxy-6,7,3',4'-tetramethoxyflavone	Flavonoids	Flavonoid	21763-80-4	A	9	9	9	23194	37910	38125	1.31132	3675.15	11.8436	up	--
Hmgp003664	C21H20O9	Apigenin-C-rhamnoside	Flavonoids	Flavonoid	-	B	9	9	9	661270	1670100	8920700	1.30333	416743	18.6688	up	--
mws0919	C21H20O10	Kaempferol-3-O-rhamnoside (Afzelin)(Kaempferin)	Flavonoids	Flavonols	482-39-3	B	9	20074	9	662130	627560	3033300	1.14195	215.16	7.74926	up	ko00944
Lmmp002795	C22H22O11	Pratensein 7-O-glucopyranoside	Flavonoids	Flavonoid	36191-03-4	B	9	9	9	263530	1624500	472590	1.30565	87430.4	16.4158	up	--
Lmzn002270	C22H24O11	Hesperetin-5-O-glucoside	Flavonoids	Flavonoid	69651-80-5	B	6601.8	11610	41313	590740	729090	340730	1.24255	27.8969	4.80204	up	--
pmp000013	C24H26O12	Eupatilin 3-glucoside	Flavonoids	Flavonoid	-	A	1952400	1477900	5458300	11812000	12962000	26623000	1.16619	5.78235	2.53166	up	--
Hmcp002187	C23H24O13	Limocitrin 3-galactoside	Flavonoids	Flavonoid	-	A	380290	98530	204620	1140900	2510700	4121800	1.20115	11.3739	3.50766	up	--
pmb1466	C26H22O11	Tricin 4'-O-syringic acid	Flavonoids	Flavonoid	-	A	16500	75434	182280	209680	568480	1083300	1.02021	6.78835	2.76306	up	--
pmp000235	C27H26O11	Salcolin B*	Flavonoids	Flavonoid	-	A	489530	323360	1266800	1623300	1312500	2661500	1.01253	2.69141	1.42836	up	--
pmp000234	C27H26O11	Salcolin A*	Flavonoids	Flavonoid	-	A	561800	343580	1186300	1553700	1638900	2607600	1.0684	2.77299	1.47144	up	--
pmb0717	C27H26O11	Tricin 5-O-β-guaiacylglycerol	Flavonoids	Flavonoid	-	B	1527200	457390	1043700	6877200	4428600	5204900	1.20858	5.45215	2.44683	up	--
pmb0746	C27H26O11	Tricin 4'-O-β-guaiacylglycerol*	Flavonoids	Flavonoid	-	B	477380	290490	1055300	1452900	1049600	2364900	1.00678	2.66975	1.4167	up	--
pme3227	C27H30O14	Vitexin 2''-O-rhamnoside	Flavonoids	Flavonoid carbonoside	64820-99-1	B	11438000	7640000	12050000	32706000	49793000	75445000	1.23722	5.07402	2.34313	up	ko00944
Hmgp003641	C28H32O14	Chrysoeriol-C-rhamnoside-O-rhamnoside*	Flavonoids	Flavonoid	-	A	9	36754	46309	4489000	5404300	35446000	1.0731	545.783	9.09218	up	--
pmp000591	C28H32O14	Acacetin-7-O-rutinoside*	Flavonoids	Flavonoid	480-36-4	B	11174	37256	27562	6073400	6945500	40804000	1.28105	708.271	9.46816	up	--
Lmbp003230	C27H30O15	Kaempferol-3-O-neohesperidoside*	Flavonoids	Flavonoid	32602-81-6	B	1023000	1242800	4732600	12876000	8497700	43768000	1.11549	9.30808	3.21848	up	--
Lnrp002296	C27H30O15	Kaempferol glc-rha*	Flavonoids	Flavonols	-	B	340720	1173600	3722600	10048000	7036000	40543000	1.07766	11.004	3.45995	up	--
Zmhp002798	C27H30O15	Isosaponarin*	Flavonoids	Flavonoid	19416-87-6	B	1541800	1679900	7713400	17530000	14137000	37056000	1.12926	6.28462	2.65183	up	--
pme1605	C27H30O15	Kaempferol-3-O-robinobioside(Biorobin)*	Flavonoids	Flavonols	17297-56-2	B	995740	119660	1939400	5924100	3060000	24311000	1.01154	10.8993	3.44616	up	--
pme0369	C27H30O15	Kaempferol-3-O-rutinoside(Nicotiflorin)	Flavonoids	Flavonols	17650-84-9	B	942410	299870	1927000	5367100	3012200	22732000	1.05264	9.81652	3.29521	up	ko00944,ko01110
vLmgp04301	C28H32O15	Diosmetin 8-C-(2''-Rhamnosylglucoside)*	Flavonoids	Flavonoid carbonoside	-	A	11598000	14374000	9721300	26400000	22661000	26055000	1.25146	2.10448	1.07347	up	--
pme1540	C28H32O16	Isorhamnetin-3-O-neohesperidoside*	Flavonoids	Flavonols	55033-90-4	B	42553	64394	187690	1054400	4003300	3383800	1.23282	28.6505	4.84049	up	--
Lmmp002963	C28H32O16	methylquercetin glu-rha*	Flavonoids	Flavonols	-	B	81097	45843	164970	1166600	3796900	3754100	1.24885	29.864	4.90034	up	--
pmp000596	C27H30O17	Quercetin-3,7-O-β-D-diglucoside	Flavonoids	Flavonols	-	B	9	9	9	195590	1194800	2420600	1.30159	141148	17.1068	up	--
pmb2970	C28H34O16	Hesperetin O-hexosyl-O-hexoside	Flavonoids	Dihydroflavonol	-	B	9	9	9	103510	128820	123650	1.31222	13184.4	13.6865	up	--
pmb0578	C32H30O15	Luteolin-O-sinapoylhexoside*	Flavonoids	Flavonoid	-	B	844240	3238600	5909100	25682000	24608000	48749000	1.17666	9.91189	3.30916	up	--
pmb0684	C32H30O15	C-Hexosyl-luteolin O-sinapic acid*	Flavonoids	Flavonoid carbonoside	-	A	776130	2547200	5799300	22438000	22563000	45890000	1.17299	9.96325	3.31662	up	--
Lmnp002616	C29H34O17	5,3',4'-trihydroxy-6,7-dimethoxyflavone-8-C-[β-D-glucosyl-(1-2)]-β-D-glucoside	Flavonoids	Flavonoid carbonoside	-	B	412560	141640	265360	785350	831720	579100	1.11307	2.67969	1.42207	up	--
pmb1312	C33H36O16	Tricin 4'-O-(β-guaiacylglyceryl)ether 7-O-glucoside	Flavonoids	Flavonoid	-	A	949960	508530	886150	3808600	3522500	3533600	1.27065	4.63385	2.21221	up	--
pmb0738	C34H34O16	Tricin 7-O-[sinapoyl]-glucoside	Flavonoids	Flavonoid	-	A	349720	33415	285520	2294300	6268000	4588500	1.17578	19.6675	4.29774	up	--
pmb0667	C36H36O18	C-hexosyl-luteolin O-feruloylpentoside*	Flavonoids	Flavonoid carbonoside	-	B	9	9	9	135100	141320	802300	1.30478	39952.6	15.286	up	--
pmb0660	C36H36O18	C-Hexosyl-luteolin O-p-coumaroylhexoside*	Flavonoids	Flavonoid carbonoside	-	B	9	9	9	515310	1450100	1987800	1.30938	146415	17.1597	up	--
pmp001105	C33H40O20	Kaempferol-3-O-neohesperidoside-7-glucoside*	Flavonoids	Flavonols	-	B	588350	720810	1394300	1433700	3410800	7048700	1.0335	4.39925	2.13726	up	--
pmb0691	C33H40O20	Luteolin-C-hexosyl-O-rhamnoside O-hexoside*	Flavonoids	Flavonoid	-	A	436610	502500	1139200	1288600	3070600	6308800	1.06651	5.13302	2.35981	up	--
pmb0672	C37H38O18	6-C-Hexosyl-apigenin O-feruloylhexoside	Flavonoids	Flavonoid carbonoside	-	B	27841	9	9	116560	149470	83251	1.03078	12.5375	3.64817	up	--
pmb0592	C34H42O20	Chrysoeriol-O-hexosyl-O-rutinoside	Flavonoids	Flavonoid	-	B	9	9	9	226600	561910	268780	1.31013	39158.9	15.2571	up	--
pmb0676	C38H40O19	8-C-Hexosyl-chrysoeriol O-feruloylhexoside	Flavonoids	Flavonoid carbonoside	-	B	9	9	11063	446400	119960	1806400	1.12628	214.129	7.74233	up	--
pmf0359	C15H16O8	Skimmin	Lignans and Coumarins	Coumarins	93-39-0	B	3786900	5528200	6281800	17696000	14303000	36323000	1.19754	4.38049	2.13109	up	--
pmb1207	C19H14O6	O-Feruloyl 3-hydroxylcoumarin	Lignans and Coumarins	Coumarins	-	B	876600	765060	1816200	5317800	3565500	6950300	1.20667	4.57902	2.19504	up	--
mws1015	C15H16O9	Esculin(6,7-DihydroxyCoumarin-6-glucoside)	Lignans and Coumarins	Coumarins	531-75-9	A	126040	23078	205760	9845500	15045000	27633000	1.26325	148.004	7.2095	up	--
pmn001663	C22H26O8	Syringaresinol	Lignans and Coumarins	Lignans	21453-69-0	A	49067	149290	49722	1147500	402270	659560	1.21066	8.90575	3.15474	up	--
pma6298	C5H5NO	3-Hydroxypyridine	Others	Others	109-00-2	B	9	9	9	45751	42504	83574	1.31123	6364.04	12.6357	up	--
pma0134	C4H8O4	D(-)-Threose	Others	Saccharides and Alcohols	95-43-2	B	290380	243680	271140	11967000	9288100	3944800	1.28463	31.2964	4.96793	up	--
pmb0069	C7H7NO	Benzamide	Others	Others	55-21-0	B	9	9	9	25289	198890	133500	1.29989	13247.4	13.6934	up	--
mws0133	C6H6N2O	Nicotinamide	Others	Vitamin	98-92-0	B	196370	90229	165340	2845200	3091700	6192000	1.28542	26.8375	4.74618	up	ko00760,ko01100
pmp000509	C6H6O3	Maltol	Others	Others	118-71-8	B	9	9	9	1720200	2972800	8582400	1.30934	491681	18.9074	up	--
pme1709	C7H7NO2	Nicotinic Acid Methyl Ester (Methyl Nicotinate)	Others	Vitamin	93-60-7	B	36134	30835	26731	262660	974140	894100	1.26092	22.7417	4.50727	up	--
pmb0764	C6H9NOS	4-Methyl-5-thiazoleethanol	Others	Others	137-00-8	B	9	9	9	604960	747370	577130	1.31211	71461.5	16.1249	up	ko00730,ko01100
pme2165	C5H4N2O4	Orotic acid	Others	Vitamin	65-86-1	B	2455800	1901300	2941200	11865000	11373000	12956000	1.29404	4.95924	2.31012	up	ko00240,ko01100
Hmfn00531	C6H8O6	L-Ascorbic acid*	Others	Vitamin	50-81-7	A	50634	27466	34964	34412000	47162000	68831000	1.30909	1330.26	10.3775	up	ko00053,ko00480,ko01100,ko01110
mws4175	C6H8O6	D-Glucurono-6,3-lactone*	Others	Others	32449-92-6	B	9	9	9	1345900	1760400	2572000	1.31193	210307	17.6821	up	ko00053,ko01100
pme2253	C6H10O6	L-Gulonic-γ-lactone*	Others	Saccharides and Alcohols	1128-23-0	B	9	43502	9	194700	216750	300430	1.043	16.3575	4.03188	up	ko00053,ko01100
mws1155	C6H14O6	Mannitol*	Others	Saccharides and Alcohols	69-65-8	B	3974.8	8001.2	13045	70241	75322	104640	1.25338	9.99972	3.32189	up	ko00051,ko01100,ko02010
mws0214	C6H14O6	D-Sorbitol*	Others	Saccharides and Alcohols	50-70-4	B	20490	25288	40142	211380	317130	321590	1.28284	9.89409	3.30657	up	ko00051,ko00052,ko01100,ko02010
pme2237	C6H14O6	Dulcitol*	Others	Saccharides and Alcohols	608-66-2	B	15985	37614	53152	508670	474480	552950	1.26872	14.3896	3.84695	up	ko00052,ko01100
pme2596	C8H9NO4	4-Pyridoxic acid	Others	Vitamin	82-82-6	B	2319600	532090	440010	4314100	2981000	2321600	1.01223	2.9215	1.54671	up	ko00750,ko01100
mws1611	C12H14O2	Ligustilide	Others	Others	4431-01-0	B	54155	106940	158780	1074100	1385900	788160	1.25451	10.1545	3.34404	up	--
pme3705	C6H10O7	D-Glucoronic acid*	Others	Saccharides and Alcohols	6556-12-3	B	97535	262100	188680	558030	306870	480760	1.06498	2.45417	1.29524	up	ko00040,ko00053,ko00520,ko00562,ko01100
pme2266	C10H16N2O3S	Biotin	Others	Vitamin	58-85-5	B	105340	129060	186930	394590	487710	311080	1.2117	2.83241	1.50203	up	ko00780,ko01100,ko02010
pme1306	C8H12NO6P	Pyridoxine 5'-phosphate	Others	Vitamin	447-05-2	B	51107	38817	34413	90198	89595	76006	1.23833	2.0573	1.04075	up	ko00750,ko01100
pme3313	C6H13O9P	D-Fructose 6-phosphate*	Others	Saccharides and Alcohols	643-13-0	B	1755500	1013600	1757200	3906200	2540700	3357600	1.14231	2.16612	1.11511	up	ko00052,ko00500,ko00710,ko01100,ko01200
mws0866	C6H13O9P	D-Glucose 6-phosphate*	Others	Saccharides and Alcohols	56-73-5	A	5139800	3064500	5133400	11069000	7592800	10071000	1.16057	2.15425	1.10719	up	ko00500,ko00562,ko00998,ko01100
mws1090	C6H13O9P	Glucose-1-phosphate*	Others	Saccharides and Alcohols	59-56-3	A	4893200	2929100	4897000	10856000	7584400	9747500	1.17479	2.21615	1.14806	up	ko00010,ko00040,ko00052,ko00500,ko00520,ko00561,ko01100,ko01110
pma1751	C12H15NO7	Nicotinic acid-hexoside	Others	Vitamin	-	B	697300	139760	444740	2036200	2006100	1482100	1.12522	4.30988	2.10765	up	--
mws0232	C17H20N4O6	Riboflavin	Others	Vitamin	83-88-5	A	321420	203730	271820	2909000	4005300	4198000	1.30072	13.9432	3.80149	up	ko00740,ko01100,ko01110,ko02010
pmb0803	C24H29NO11	Pyridoxine O-feruloyl hexoside	Others	Vitamin	-	B	9	9	9	81247	76679	451170	1.30401	22559.1	14.4614	up	--
HmLn000873	C13H16O10	2-O-Galloyl-β-D-glucose	Tannins	Tannin	-	B	847470	668330	980130	7742400	10320000	12514000	1.29875	12.2505	3.61477	up	--
pmb0475	C29H34O18	Gallic acid O-feruloyl-O-hexosyl-O-hexoside	Tannins	Tannin	-	A	249890	136270	468360	1283400	1375300	1693600	1.20677	5.09327	2.34859	up	--
mws0191	C5H11NO2	Betaine*	Alkaloids	Alkaloids	107-43-7	B	173930	57028	138960	9800100	5341100	12066000	1.28898	73.5493	6.20064	up	ko00260,ko01100,ko02010
pmb0501	C5H14N4	Agmatine	Alkaloids	Phenolamine	306-60-5	B	124390	12673	43873	966700	359880	511730	1.14977	10.16	3.34483	up	ko00330,ko01100
pmc0682	C8H8N2	4-Aminoindole	Alkaloids	Plumerane	5192-23-4	B	9	9	9	1257500	1190000	4580100	1.30962	260281	17.9897	up	--
pmb0374	C5H5N5	Aminopurine	Alkaloids	Alkaloids	452-06-2	A	1922100	1988100	1820400	13715000	28785000	23549000	1.29008	11.5257	3.52678	up	--
pme2723	C9H7NO	Indole-3-carboxaldehyde	Alkaloids	Plumerane	487-89-8	B	110140	131060	93772	216240	314880	298440	1.24556	2.47651	1.30831	up	--
pme2607	C10H9NO3	5-Hydroxyindole-3-acetic acid	Alkaloids	Plumerane	54-16-0	B	59610	88817	110690	241120	275980	395450	1.23057	3.52177	1.8163	up	ko00380,ko01100
pmb0896	C14H20N2O3	N-Feruloylputrescine	Alkaloids	Phenolamine	501-13-3	B	9	9	9	186980	134240	1030200	1.30391	50052.6	15.6112	up	ko00330,ko01100
pmb2211	C19H38N2O3	Cocamidopropyl betaine	Alkaloids	Alkaloids	4292-10-8	A	345440	516650	470380	1441400	1806500	930070	1.21057	3.13551	1.6487	up	--
pmb1912	C20H23N7O7	10-Formyl-THF	Alkaloids	Alkaloids	2800-34-2	A	1695200	2844700	4769500	9056200	11050000	15397000	1.18052	3.81369	1.93119	up	ko00670,ko00970,ko01100,ko01200
vLmgp04137	C11H16O3	Loliolid	Terpenoids	Terpene	5989-02-6	A	3692700	740100	1572900	11438000	3227100	8599300	1.00797	3.87372	1.95372	up	--
pme2049	C4H8O3	2-Hydroxybutanoic acid	Organic acids	Organic acids	600-15-7	B	9	9	9	63481	77335	112000	1.31173	9363.56	13.1928	up	ko00640
pme1730	C4H6O4	D-Erythronolactone*	Organic acids	Organic acids	15667-21-7	B	9	9	9	89056	166570	148720	1.31125	14975.8	13.8703	up	--
mws0192	C4H6O4	Succinic acid*	Organic acids	Organic acids	110-15-6	B	7251200	9777800	5310700	35396000	35443000	83231000	1.24022	6.89669	2.7859	up	ko00020,ko00190,ko00250,ko00310,ko00350,ko00360,ko00620,ko00630,ko00640,ko00650,ko00760,ko00920,ko01100,ko01110,ko01200
mws0470	C4H6O4	Methylmalonic acid*	Organic acids	Organic acids	516-05-2	B	6878300	9698200	5081600	39716000	30862000	83568000	1.23538	7.11724	2.83132	up	ko00240,ko00280,ko00640,ko01100
mws0147	C5H10O3	3-Hydroxy-3-methyl butyric acid	Organic acids	Organic acids	625-08-1	B	9	9	9	129200	1049300	264260	1.30275	53435.6	15.7055	up	--
pme3096	C3H5NO4	Aminomalonic acid	Organic acids	Organic acids	1068-84-4	B	265090	308180	161860	1160500	1033100	2684000	1.22731	6.63502	2.7301	up	--
pme1218	C6H5NO2	2-Picolinic acid	Organic acids	Organic acids	98-98-6	B	36073	28980	29776	206190	574380	255560	1.26256	10.9263	3.44973	up	ko00380,ko01100
mws0373	C6H10O3	4-Methyl-2-oxovalerate	Organic acids	Organic acids	816-66-0	B	9031.2	9	9	257080	105620	162010	1.11974	57.9841	5.85759	up	ko00280,ko00290,ko00966,ko01100,ko01110,ko01210,ko01230
pme0243	C5H8O4	Glutaric acid*	Organic acids	Organic acids	110-94-1	B	161620	94181	107570	367340	328150	395110	1.25705	3.00134	1.58561	up	ko00071,ko00310,ko01100
pme3034	C5H8O4	ethylmalonate*	Organic acids	Organic acids	601-75-2	B	12300	6185.9	10768	35545	16824	32861	1.12738	2.91346	1.54273	up	--
mws0473	C5H8O4	2-Methylsuccinic acid*	Organic acids	Organic acids	498-21-5	B	223800	118990	119620	370450	514820	606160	1.20999	3.22534	1.68945	up	--
mws0972	C6H12O3	5-Hydroxyhexanoic acid	Organic acids	Organic acids	185956-02-9	B	9	9	9	141330	73585	270890	1.30917	17992.8	14.1351	up	--
mws0567	C5H11N3O2	4-Guanidinobutyric acid	Organic acids	Organic acids	463-00-3	B	397570	338820	640970	1149400	1797800	1653600	1.22126	3.3403	1.73998	up	ko00330,ko01100
pme2380	C5H6O5	A-Ketoglutaric acid	Organic acids	Organic acids	328-50-7	B	55575	34055	84779	466760	129790	150180	1.06351	4.28149	2.09811	up	ko00020,ko00040,ko00053,ko00220,ko00250,ko00300,ko00310,ko00340,ko00430,ko00630,ko00650,ko00660,ko01100,ko01110,ko01200,ko01210,ko01230
pmf0425	C4H6O6	D-tartaric acid	Organic acids	Organic acids	147-71-7	B	71349	86806	69730	256270	234050	387630	1.27419	3.8526	1.94583	up	--
pme0413	C8H8O3	Vanillin	Organic acids	Organic acids	121-33-5	B	2276200	2076100	1908000	5814000	5151400	4271700	1.27797	2.43392	1.28328	up	ko00999,ko01100,ko01110
mws0639	C7H6O4	2,3-Dihydroxybenzoic Acid*	Organic acids	Organic acids	303-38-8	B	278530	638750	664250	3515700	3197500	2927100	1.25251	6.09555	2.60776	up	ko01110
mws1189	C6H10O7	D-Galacturonic acid(Gal A)*	Organic acids	Organic acids	685-73-4	B	120790	273960	162520	428370	332440	451280	1.11715	2.17505	1.12105	up	ko00040,ko00053,ko00520,ko01100,ko02010
pma2681	C10H7NO4	Xanthurenic acid	Organic acids	Organic acids	59-00-7	B	9	9	9	32534	61232	78197	1.31017	6369	12.6369	up	ko00380
mws2184	C11H12O4	Ethyl caffeate*	Organic acids	Organic acids	102-37-4	B	9	9	9	150860	66106	90904	1.31081	11402.6	13.4771	up	--
pmb0302	C2H8NO3P	2-Aminoethylphosphonate	Lipids	Glycerol ester	2041-14-7	B	7740.7	9	9	174610	256960	266620	1.14201	89.988	6.49166	up	ko00440,ko01100,ko02010
pmb2640	C12H24O2	Lauric acid	Lipids	Free fatty acids	143-07-7	B	12363	10088	7030	25709	23160	36005	1.22467	2.87894	1.52554	up	ko00061,ko01100
pmn001611	C16H30O2	Palmitoleic acid	Lipids	Free fatty acids	373-49-9	B	3938100	4782000	6074100	28272000	16869000	8829900	1.12195	3.64811	1.86715	up	ko00061
pmb1574	C18H28O2	Octadecadien-6-ynoic acid	Lipids	Glycerol ester	-	B	60688	67370	138390	198400	177800	172820	1.08742	2.06051	1.043	up	--
YC512117	C18H28O2	Octadecatetraenoic acid	Lipids	Free fatty acids	20290-75-9	B	9	9	9	13946	49903	29961	1.30646	3474.44	11.7626	up	ko00592,ko01110
pmb0885	C18H26O3	4-oxo-9Z,11Z,13E,15E-octadecatetraenoic acid	Lipids	Glycerol ester	-	B	9	9	9	21578	49180	50937	1.30944	4507.22	12.138	up	--
pmb2786	C18H30O3	9-HOTrE	Lipids	Free fatty acids	89886-42-0	B	23719	25555	66778	130550	152680	151900	1.18324	3.74944	1.90668	up	--
pmb2791	C18H30O4	9-HpOTrE	Lipids	Glycerol ester	111004-08-1	B	32574	18099	40307	75443	47628	63391	1.05799	2.04948	1.03526	up	ko00592,ko01110
pmn001689	C18H32O4	9-Hydroxy-12-oxo-10-octadecenoic acid*	Lipids	Free fatty acids	-	B	17711	11826	17639	44571	45296	37628	1.25758	2.70254	1.43432	up	--
pmb0164	C21H38O4	MAG(18:2)isomer1	Lipids	Glycerol ester	-	A	9	9	9	339330	495840	276880	1.31138	41187	15.3299	up	--
pmb0864	C19H40NO7P	LysoPE 14:0	Lipids	LPE	-	B	22354	11343	7840.6	34547	25226	45515	1.08053	2.53476	1.34185	up	--
pmd0160	C21H44NO7P	LysoPE 16:0(2n isomer)	Lipids	LPE	-	A	3456300	2849900	2630300	7327800	3454600	9374100	1.0109	2.25553	1.17346	up	--
pmb0876	C21H44NO7P	LysoPE 16:0	Lipids	LPE	53862-35-4	A	2554900	2191100	1559500	7923900	5443600	9152400	1.24907	3.57147	1.83652	up	--
pmb0866	C22H46NO7P	LysoPC 14:0	Lipids	LPC	-	B	32925	27398	22163	90337	82723	108320	1.28325	3.41125	1.7703	up	--
pmd0130	C22H46NO7P	LysoPC 14:0(2n isomer)	Lipids	LPC	-	B	78560	63170	45050	244690	226340	301200	1.27529	4.13444	2.04769	up	--
Hmyn007168	C22H45O9P	LysoPG(16:0)	Lipids	Glycerol ester	-	B	26489	19980	15808	137130	272500	86744	1.2303	7.97042	2.99466	up	--
pmb0165	C24H48NO7P	LysoPC 16:1	Lipids	LPC	-	B	9	9	9	55814	151030	108860	1.30957	11692.7	13.5133	up	--
pmd0132	C24H50NO7P	LysoPC 16:0(2n isomer)	Lipids	LPC	-	A	11266000	19056000	12226000	69866000	65546000	66518000	1.28603	4.74593	2.24669	up	--
pmb0855	C24H50NO7P	LysoPC 16:0	Lipids	LPC	17364-16-8	A	10305000	18200000	12474000	67474000	58159000	60805000	1.28131	4.5496	2.18574	up	--
pmb0865	C26H48NO7P	LysoPC 18:3(2n isomer)	Lipids	LPC	-	A	32050	295670	224220	1299800	2010300	786860	1.09402	7.42284	2.89197	up	--
pmb0854	C26H48NO7P	LysoPC 18:3	Lipids	LPC	-	A	1726800	2962200	1220700	15466000	24802000	20067000	1.27595	10.2095	3.35184	up	--
mws0126	C26H54NO7P	LysoPC 18:0	Lipids	LPC	19420-57-6	B	103830	168810	93959	557110	1100500	583220	1.2505	6.11248	2.61176	up	--
