# Supplementary material for: Integrated Metabolomics and Transcriptome Analyses Unveil Pathways Involved in Sugar Content and Rind Color of Two Sugarcane Varieties
Source: Front Plant Sci. 2022 Jun 16;13:921536. doi: 10.3389/fpls.2022.921536 (PMC9244704; doi:10.3389/fpls.2022.921536)
Supplement: Supplementary file 9 [file Table_4.XLSX]

## Sheet: Coversheet
Table S4 KEGG enrichment analysis of DEMs for different comparison groups.
Sheet	Explanation
Sheet 1	KEGG enrichment analysis of DEMs in the comparison 165204S vs. FN41S.
Sheet 2	KEGG enrichment analysis of DEMs in the comparison 165204L vs. FN41L.
Sheet 3	KEGG enrichment analysis of DEMs in the comparison 165204S vs. 165204L.
Sheet 4	KEGG enrichment analysis of DEMs in the comparison FN41S vs. FN41L.

## Sheet: Sheet1
#Kegg_pathway	ko_id	Cluter_frequency	Metabolome_frequency	P-value	Corrected_P-value	Unique compound	compound	Uni_all	compound_all	compound_Index
Alanine, aspartate and glutamate metabolism	ko00250	5 out of 30 16.6666666666667%	12 out of 251 4.7808764940239%	0.00760683	0.3347	5	12	30	251	mws0281+pme1988+mws0001+pme2380+pmb2855
Vancomycin resistance	ko01502	2 out of 30 6.66666666666667%	3 out of 251 1.19521912350598%	0.0384755	1	2	3	30	251	pme1988+pme0128
Carbon metabolism	ko01200	4 out of 30 13.3333333333333%	12 out of 251 4.7808764940239%	0.0416496	1	4	12	30	251	pme2380+pme1988+pmb1912+mws0281
Citrate cycle (TCA cycle)	ko00020	2 out of 30 6.66666666666667%	4 out of 251 1.59362549800797%	0.0712239	1	2	4	30	251	mws0281+pme2380
Taurine and hypotaurine metabolism	ko00430	2 out of 30 6.66666666666667%	4 out of 251 1.59362549800797%	0.0712239	1	2	4	30	251	pme2380+pme1988
Flavone and flavonol biosynthesis	ko00944	7 out of 30 23.3333333333333%	33 out of 251 13.1474103585657%	0.0766616	1	7	33	30	251	pmb0713+pmb0691+pme3227+pmb3002+pmb0592+pmb0639+pmb0676
Glyoxylate and dicarboxylate metabolism	ko00630	3 out of 30 10%	9 out of 251 3.58565737051793%	0.0788761	1	3	9	30	251	pme2380+pmb2855+mws0281
Selenocompound metabolism	ko00450	1 out of 30 3.33333333333333%	1 out of 251 0.398406374501992%	0.119522	1	1	1	30	251	pme1988
One carbon pool by folate	ko00670	1 out of 30 3.33333333333333%	1 out of 251 0.398406374501992%	0.119522	1	1	1	30	251	pmb1912
Flavonoid biosynthesis	ko00941	6 out of 30 20%	31 out of 251 12.3505976095618%	0.144505	1	6	31	30	251	pmb0713+pmb0691+mws0046+pme0001+mws0914+pmb0639
Purine metabolism	ko00230	4 out of 30 13.3333333333333%	19 out of 251 7.56972111553785%	0.1777	1	4	19	30	251	mws0609+pme1109+pmb2855+pme1173
Phenylalanine metabolism	ko00360	2 out of 30 6.66666666666667%	7 out of 251 2.78884462151394%	0.198405	1	2	7	30	251	pme2598+pmf0141
Glycolysis / Gluconeogenesis	ko00010	1 out of 30 3.33333333333333%	2 out of 251 0.796812749003984%	0.225179	1	1	2	30	251	mws1521
Benzoxazinoid biosynthesis	ko00402	1 out of 30 3.33333333333333%	2 out of 251 0.796812749003984%	0.225179	1	1	2	30	251	pme0543
Sulfur relay system	ko04122	1 out of 30 3.33333333333333%	2 out of 251 0.796812749003984%	0.225179	1	1	2	30	251	pme1988
Lysine degradation	ko00310	2 out of 30 6.66666666666667%	8 out of 251 3.18725099601594%	0.24548	1	2	8	30	251	pma6281+pme2380
Folate biosynthesis	ko00790	1 out of 30 3.33333333333333%	3 out of 251 1.19521912350598%	0.318531	1	1	3	30	251	mws1336
Aminoacyl-tRNA biosynthesis	ko00970	4 out of 30 13.3333333333333%	25 out of 251 9.9601593625498%	0.347757	1	4	25	30	251	pmb1912+pme1988+mws0001+pmb2855
Pyrimidine metabolism	ko00240	2 out of 30 6.66666666666667%	11 out of 251 4.38247011952191%	0.386941	1	2	11	30	251	mws0248+pmb2855
Phenylalanine, tyrosine and tryptophan biosynthesis	ko00400	2 out of 30 6.66666666666667%	11 out of 251 4.38247011952191%	0.386941	1	2	11	30	251	pmb3056+pme0543
Fatty acid degradation	ko00071	1 out of 30 3.33333333333333%	4 out of 251 1.59362549800797%	0.400967	1	1	4	30	251	pma6281
C5-Branched dibasic acid metabolism	ko00660	1 out of 30 3.33333333333333%	4 out of 251 1.59362549800797%	0.400967	1	1	4	30	251	pme2380
Carbon fixation in photosynthetic organisms	ko00710	1 out of 30 3.33333333333333%	4 out of 251 1.59362549800797%	0.400967	1	1	4	30	251	pme1988
Biosynthesis of amino acids	ko01230	5 out of 30 16.6666666666667%	37 out of 251 14.7410358565737%	0.462984	1	5	37	30	251	pme1988+mws0281+pme2380+mws0001+pmb2855
Lysine biosynthesis	ko00300	1 out of 30 3.33333333333333%	5 out of 251 1.99203187250996%	0.473724	1	1	5	30	251	pme2380
Butanoate metabolism	ko00650	1 out of 30 3.33333333333333%	5 out of 251 1.99203187250996%	0.473724	1	1	5	30	251	pme2380
Nitrogen metabolism	ko00910	1 out of 30 3.33333333333333%	5 out of 251 1.99203187250996%	0.473724	1	1	5	30	251	pmb2855
Ascorbate and aldarate metabolism	ko00053	1 out of 30 3.33333333333333%	6 out of 251 2.39043824701195%	0.537904	1	1	6	30	251	pme2380
Isoflavonoid biosynthesis	ko00943	1 out of 30 3.33333333333333%	6 out of 251 2.39043824701195%	0.537904	1	1	6	30	251	pmb0639
Pentose and glucuronate interconversions	ko00040	1 out of 30 3.33333333333333%	7 out of 251 2.78884462151394%	0.594487	1	1	7	30	251	pme2380
Arginine biosynthesis	ko00220	1 out of 30 3.33333333333333%	7 out of 251 2.78884462151394%	0.594487	1	1	7	30	251	pme2380
Tyrosine metabolism	ko00350	1 out of 30 3.33333333333333%	7 out of 251 2.78884462151394%	0.594487	1	1	7	30	251	pme2598
Cyanoamino acid metabolism	ko00460	1 out of 30 3.33333333333333%	7 out of 251 2.78884462151394%	0.594487	1	1	7	30	251	mws0001
Tropane, piperidine and pyridine alkaloid biosynthesis	ko00960	1 out of 30 3.33333333333333%	8 out of 251 3.18725099601594%	0.644345	1	1	8	30	251	pme1709
2-Oxocarboxylic acid metabolism	ko01210	2 out of 30 6.66666666666667%	18 out of 251 7.17131474103586%	0.661896	1	2	18	30	251	mws0281+pme2380
Histidine metabolism	ko00340	1 out of 30 3.33333333333333%	9 out of 251 3.58565737051793%	0.688253	1	1	9	30	251	pme2380
Tryptophan metabolism	ko00380	1 out of 30 3.33333333333333%	9 out of 251 3.58565737051793%	0.688253	1	1	9	30	251	pme0543
Glutathione metabolism	ko00480	1 out of 30 3.33333333333333%	9 out of 251 3.58565737051793%	0.688253	1	1	9	30	251	pme2566
Nicotinate and nicotinamide metabolism	ko00760	1 out of 30 3.33333333333333%	10 out of 251 3.98406374501992%	0.7269	1	1	10	30	251	pme1709
Cysteine and methionine metabolism	ko00270	1 out of 30 3.33333333333333%	12 out of 251 4.7808764940239%	0.790784	1	1	12	30	251	pme1988
Arginine and proline metabolism	ko00330	1 out of 30 3.33333333333333%	13 out of 251 5.1792828685259%	0.817045	1	1	13	30	251	pmb2855
ABC transporters	ko02010	3 out of 30 10%	41 out of 251 16.3346613545817%	0.9035	1	3	41	30	251	pme1988+mws0248+pmb2855
Metabolic pathways	ko01100	18 out of 30 60%	189 out of 251 75.2988047808765%	0.986411	1	18	189	30	251	pme1173+pme1709+mws0248+pme1109+pme2566+pme0543+pme1988+pmb1912+mws1336+pmb2855+mws0609+pme2598+mws0281+mws0001+pmb0691+pmb0639+pme2380+pme0128
Biosynthesis of secondary metabolites	ko01110	7 out of 30 23.3333333333333%	104 out of 251 41.4342629482072%	0.992069	1	7	104	30	251	mws0281+pme1709+mws0001+pme0543+pmb0691+pmb0639+pme2380

## Sheet: Sheet2
#Kegg_pathway	ko_id	Cluter_frequency	Metabolome_frequency	P-value	Corrected_P-value	Unique compound	compound	Uni_all	compound_all	compound_Index
Phenylalanine metabolism	ko00360	5 out of 52 9.61538461538461%	7 out of 265 2.64150943396226%	0.00375647	0.229145	5	7	52	265	mws0250+pma0948+pmf0141+pme0021+pme2598
Flavone and flavonol biosynthesis	ko00944	13 out of 52 25%	35 out of 265 13.2075471698113%	0.00734661	0.448143	13	35	52	265	pmb0691+pmb0667+pme3227+pmb0717+pmb0624+mws0919+pmb0713+pmb0639+pme0369+pme1605+pme0368+pmb0738+pmb3002
Tryptophan metabolism	ko00380	6 out of 52 11.5384615384615%	11 out of 265 4.15094339622642%	0.00907549	0.553605	6	11	52	265	pmb0818+pme2589+pmc0682+pme2607+pmb0770+mws0282
Lysine biosynthesis	ko00300	4 out of 52 7.69230769230769%	6 out of 265 2.26415094339623%	0.0147164	0.897701	4	6	52	265	pme2589+mws0671+pmb0962+pme2380
Flavonoid biosynthesis	ko00941	12 out of 52 23.0769230769231%	35 out of 265 13.2075471698113%	0.0211794	1	12	35	52	265	mws0046+pmb0639+pme0368+pme1605+pme0369+pmb0738+pmb0624+pmb0713+pmb0717+pmb0667+pmb2586+pmb0691
2-Oxocarboxylic acid metabolism	ko01210	8 out of 52 15.3846153846154%	20 out of 265 7.54716981132075%	0.0238699	1	8	20	52	265	mws0282+pmb0962+pme2380+pme2589+mws0250+pme0076+mws0281+pme0021
Glycine, serine and threonine metabolism	ko00260	4 out of 52 7.69230769230769%	8 out of 265 3.0188679245283%	0.0501451	1	4	8	52	265	pme3382+mws0191+mws0671+mws0282
Tyrosine metabolism	ko00350	4 out of 52 7.69230769230769%	8 out of 265 3.0188679245283%	0.0501451	1	4	8	52	265	pme2598+mws0180+mws0250+pme1002
Biosynthesis of amino acids	ko01230	11 out of 52 21.1538461538462%	38 out of 265 14.3396226415094%	0.0927986	1	11	38	52	265	mws0281+pme0076+mws0250+pme0021+pmb2855+pme2380+pmb0962+mws0671+mws0282+pme3382+pme2589
Thiamine metabolism	ko00730	2 out of 52 3.84615384615385%	3 out of 265 1.13207547169811%	0.0993087	1	2	3	52	265	pmb0530+mws0250
Citrate cycle (TCA cycle)	ko00020	2 out of 52 3.84615384615385%	4 out of 265 1.50943396226415%	0.173834	1	2	4	52	265	mws0281+pme2380
Isoquinoline alkaloid biosynthesis	ko00950	2 out of 52 3.84615384615385%	4 out of 265 1.50943396226415%	0.173834	1	2	4	52	265	pme1002+mws0250
Phenylalanine, tyrosine and tryptophan biosynthesis	ko00400	4 out of 52 7.69230769230769%	12 out of 265 4.52830188679245%	0.191205	1	4	12	52	265	mws0250+mws0282+pmc0682+pme0021
Lysine degradation	ko00310	3 out of 52 5.76923076923077%	8 out of 265 3.0188679245283%	0.1922	1	3	8	52	265	pme2589+pmb0962+pme2380
Terpenoid backbone biosynthesis	ko00900	1 out of 52 1.92307692307692%	1 out of 265 0.377358490566038%	0.196226	1	1	1	52	265	pme0286
Indole alkaloid biosynthesis	ko00901	1 out of 52 1.92307692307692%	1 out of 265 0.377358490566038%	0.196226	1	1	1	52	265	mws0282
Glyoxylate and dicarboxylate metabolism	ko00630	3 out of 52 5.76923076923077%	9 out of 265 3.39622641509434%	0.249685	1	3	9	52	265	pmb2855+pme2380+mws0281
Glucosinolate biosynthesis	ko00966	3 out of 52 5.76923076923077%	9 out of 265 3.39622641509434%	0.249685	1	3	9	52	265	pme0021+mws0282+mws0250
Alanine, aspartate and glutamate metabolism	ko00250	3 out of 52 5.76923076923077%	10 out of 265 3.77358490566038%	0.309447	1	3	10	52	265	pmb2855+pme2380+mws0281
Cyanoamino acid metabolism	ko00460	2 out of 52 3.84615384615385%	6 out of 265 2.26415094339623%	0.335269	1	2	6	52	265	pme0021+mws0250
Isoflavonoid biosynthesis	ko00943	2 out of 52 3.84615384615385%	6 out of 265 2.26415094339623%	0.335269	1	2	6	52	265	pme0368+pmb0639
Oxidative phosphorylation	ko00190	1 out of 52 1.92307692307692%	2 out of 265 0.754716981132076%	0.354545	1	1	2	52	265	pmb0530
Betalain biosynthesis	ko00965	1 out of 52 1.92307692307692%	2 out of 265 0.754716981132076%	0.354545	1	1	2	52	265	mws0250
Aminoacyl-tRNA biosynthesis	ko00970	6 out of 52 11.5384615384615%	25 out of 265 9.43396226415094%	0.361899	1	6	25	52	265	mws0282+mws0250+pmb0962+pme0021+pmb2855+pme3382
Pentose and glucuronate interconversions	ko00040	2 out of 52 3.84615384615385%	7 out of 265 2.64150943396226%	0.413804	1	2	7	52	265	mws0344+pme2380
Monobactam biosynthesis	ko00261	2 out of 52 3.84615384615385%	7 out of 265 2.64150943396226%	0.413804	1	2	7	52	265	pme3382+mws0250
Biosynthesis of secondary metabolites	ko01110	23 out of 52 44.2307692307692%	112 out of 265 42.2641509433962%	0.433175	1	23	112	52	265	pme2122+mws0282+pmb0624+pme0368+pme0369+pme1605+pmb0639+pme1002+pme0076+pmb0667+mws0281+pme0021+mws0671+pmc0682+pmb0962+pme2380+pmb2586+pme3382+pme0286+mws0250+pmb0691+mws0668+pmb0865
Ubiquinone and other terpenoid-quinone biosynthesis	ko00130	1 out of 52 1.92307692307692%	3 out of 265 1.13207547169811%	0.482164	1	1	3	52	265	mws0250
Benzoxazinoid biosynthesis	ko00402	1 out of 52 1.92307692307692%	3 out of 265 1.13207547169811%	0.482164	1	1	3	52	265	pmc0682
Ether lipid metabolism	ko00565	1 out of 52 1.92307692307692%	3 out of 265 1.13207547169811%	0.482164	1	1	3	52	265	mws0120
Biotin metabolism	ko00780	1 out of 52 1.92307692307692%	3 out of 265 1.13207547169811%	0.482164	1	1	3	52	265	pmb0962
Folate biosynthesis	ko00790	1 out of 52 1.92307692307692%	3 out of 265 1.13207547169811%	0.482164	1	1	3	52	265	mws1336
Arginine biosynthesis	ko00220	2 out of 52 3.84615384615385%	8 out of 265 3.0188679245283%	0.487673	1	2	8	52	265	pme0076+pme2380
Histidine metabolism	ko00340	2 out of 52 3.84615384615385%	9 out of 265 3.39622641509434%	0.555669	1	2	9	52	265	pme2122+pme2380
Caffeine metabolism	ko00232	1 out of 52 1.92307692307692%	4 out of 265 1.50943396226415%	0.58494	1	1	4	52	265	mws0668
Taurine and hypotaurine metabolism	ko00430	1 out of 52 1.92307692307692%	4 out of 265 1.50943396226415%	0.58494	1	1	4	52	265	pme2380
Butanoate metabolism	ko00650	1 out of 52 1.92307692307692%	4 out of 265 1.50943396226415%	0.58494	1	1	4	52	265	pme2380
C5-Branched dibasic acid metabolism	ko00660	1 out of 52 1.92307692307692%	4 out of 265 1.50943396226415%	0.58494	1	1	4	52	265	pme2380
Porphyrin and chlorophyll metabolism	ko00860	1 out of 52 1.92307692307692%	4 out of 265 1.50943396226415%	0.58494	1	1	4	52	265	pme3382
Tropane, piperidine and pyridine alkaloid biosynthesis	ko00960	2 out of 52 3.84615384615385%	10 out of 265 3.77358490566038%	0.617225	1	2	10	52	265	pme0021+pmb0962
Metabolic pathways	ko01100	39 out of 52 75%	201 out of 265 75.8490566037736%	0.639338	1	39	201	52	265	pmb0667+mws0281+mws0344+pmb0803+pme0021+pmb0770+pme2566+pme2122+mws0282+pmb0639+pmb0530+pme0368+pmb0691+mws0250+pme2598+pmc0682+pmb0962+pme2607+mws0671+pme0274+pme0286+pme3382+mws0191+pme0076+mws0180+pme1002+pmb0624+pme0040+mws1358+pme0369+pme1605+pme2589+mws1336+pmb0865+pmb2855+mws0668+pme2380+pmb0786+pme2165
Nitrogen metabolism	ko00910	1 out of 52 1.92307692307692%	5 out of 265 1.88679245283019%	0.667634	1	1	5	52	265	pmb2855
Sulfur metabolism	ko00920	1 out of 52 1.92307692307692%	5 out of 265 1.88679245283019%	0.667634	1	1	5	52	265	mws0671
Glycerophospholipid metabolism	ko00564	3 out of 52 5.76923076923077%	17 out of 265 6.41509433962264%	0.684861	1	3	17	52	265	pmb0863+mws0120+pmb0865
Pyrimidine metabolism	ko00240	2 out of 52 3.84615384615385%	12 out of 265 4.52830188679245%	0.720786	1	2	12	52	265	pmb2855+pme2165
Carbon metabolism	ko01200	2 out of 52 3.84615384615385%	12 out of 265 4.52830188679245%	0.720786	1	2	12	52	265	mws0281+pme2380
Valine, leucine and isoleucine biosynthesis	ko00290	1 out of 52 1.92307692307692%	6 out of 265 2.26415094339623%	0.734107	1	1	6	52	265	pme3382
Amino sugar and nucleotide sugar metabolism	ko00520	1 out of 52 1.92307692307692%	6 out of 265 2.26415094339623%	0.734107	1	1	6	52	265	pmb0786
Vitamin B6 metabolism	ko00750	1 out of 52 1.92307692307692%	6 out of 265 2.26415094339623%	0.734107	1	1	6	52	265	pmb0803
Zeatin biosynthesis	ko00908	1 out of 52 1.92307692307692%	6 out of 265 2.26415094339623%	0.734107	1	1	6	52	265	pme0040
Purine metabolism	ko00230	3 out of 52 5.76923076923077%	19 out of 265 7.16981132075472%	0.760693	1	3	19	52	265	mws0668+pmb2855+pme0040
Ascorbate and aldarate metabolism	ko00053	1 out of 52 1.92307692307692%	7 out of 265 2.64150943396226%	0.787491	1	1	7	52	265	pme2380
Arachidonic acid metabolism	ko00590	1 out of 52 1.92307692307692%	7 out of 265 2.64150943396226%	0.787491	1	1	7	52	265	pmb0865
Linoleic acid metabolism	ko00591	1 out of 52 1.92307692307692%	9 out of 265 3.39622641509434%	0.864654	1	1	9	52	265	pmb0865
alpha-Linolenic acid metabolism	ko00592	1 out of 52 1.92307692307692%	10 out of 265 3.77358490566038%	0.892146	1	1	10	52	265	pmb0865
Nicotinate and nicotinamide metabolism	ko00760	1 out of 52 1.92307692307692%	10 out of 265 3.77358490566038%	0.892146	1	1	10	52	265	pmb0530
ABC transporters	ko02010	6 out of 52 11.5384615384615%	44 out of 265 16.6037735849057%	0.90793	1	6	44	52	265	mws0668+pmb2855+pme0021+mws0191+pme3382+pmb0962
Glutathione metabolism	ko00480	1 out of 52 1.92307692307692%	11 out of 265 4.15094339622642%	0.91414	1	1	11	52	265	pme2566
Phenylpropanoid biosynthesis	ko00940	2 out of 52 3.84615384615385%	19 out of 265 7.16981132075472%	0.919039	1	2	19	52	265	mws0250+pme0021
Cysteine and methionine metabolism	ko00270	1 out of 52 1.92307692307692%	12 out of 265 4.52830188679245%	0.931718	1	1	12	52	265	mws0671
Arginine and proline metabolism	ko00330	1 out of 52 1.92307692307692%	14 out of 265 5.28301886792453%	0.956946	1	1	14	52	265	pmb2855

## Sheet: Sheet3
#Kegg_pathway	ko_id	Cluter_frequency	Metabolome_frequency	P-value	Corrected_P-value	Unique compound	compound	Uni_all	compound_all	compound_Index
Phenylpropanoid biosynthesis	ko00940	15 out of 138 10.8695652173913%	19 out of 271 7.01107011070111%	0.00956504	0.813029	15	19	138	271	mws0093+mws2212+pmb3066+pmb3061+mws4085+pmb1207+mws1024+mws0250+mws0014+pmb0382+pmb2833+mws0009+mws0853+mws0017+mws0178
Valine, leucine and isoleucine degradation	ko00280	5 out of 138 3.6231884057971%	5 out of 271 1.8450184501845%	0.0330252	1	5	5	138	271	mws0227+mws0470+mws0258+mws0373+mws0256
2-Oxocarboxylic acid metabolism	ko01210	14 out of 138 10.1449275362319%	20 out of 271 7.38007380073801%	0.0605455	1	14	20	138	271	pme2380+mws0250+mws0258+mws0227+pme1210+pme0014+mws0373+pme2527+mws0282+mws0219+pmb0962+mws0281+pme2589+mws0256
Alanine, aspartate and glutamate metabolism	ko00250	9 out of 138 6.52173913043478%	12 out of 271 4.4280442804428%	0.077601	1	9	12	138	271	pme0014+mws0219+mws0281+pme3011+pme2380+pmb2855+mws0001+mws0192+pme1988
Flavonoid biosynthesis	ko00941	22 out of 138 15.9420289855072%	35 out of 271 12.9151291512915%	0.0909777	1	22	35	138	271	pmb0745+pmb1466+pmb2586+pmb0739+pme0001+pmb1312+mws0048+mws0178+pmb0681+pmb0713+pmb0738+pmb0578+pmb0746+mws0042+pmb0744+pmb0684+pmb0736+pmb0667+pmb0660+pmb0717+pmb2970+pmb0639
Flavone and flavonol biosynthesis	ko00944	22 out of 138 15.9420289855072%	35 out of 271 12.9151291512915%	0.0909777	1	22	35	138	271	pmb0713+pmb0681+pmb0608+pmb0578+pmb1466+pmb0739+pmb0736+pmb0660+pmb0717+pmb0689+pmb0684+pmb0738+pmb0746+pmb0745+pmb0676+mws1434+mws0048+pmb1312+pmb3032+pmb0667+pmb0639+pmb0744
Lysine degradation	ko00310	7 out of 138 5.07246376811594%	9 out of 271 3.3210332103321%	0.0954641	1	7	9	138	271	pme0243+pma6281+pme2589+pmb0962+pme2380+pme0122+mws0192
Glucosinolate biosynthesis	ko00966	7 out of 138 5.07246376811594%	9 out of 271 3.3210332103321%	0.0954641	1	7	9	138	271	mws0227+mws0258+mws0250+mws0256+mws0282+pme1210+mws0373
Valine, leucine and isoleucine biosynthesis	ko00290	5 out of 138 3.6231884057971%	6 out of 271 2.2140221402214%	0.115588	1	5	6	138	271	mws0256+mws0373+mws0230+mws0258+mws0227
Lysine biosynthesis	ko00300	5 out of 138 3.6231884057971%	6 out of 271 2.2140221402214%	0.115588	1	5	6	138	271	pme2380+pmb0962+pme2589+mws0671+mws0219
Arginine biosynthesis	ko00220	6 out of 138 4.34782608695652%	8 out of 271 2.9520295202952%	0.153256	1	6	8	138	271	pme0008+pme2527+pme0014+mws0260+pme2380+mws0219
Glycine, serine and threonine metabolism	ko00260	6 out of 138 4.34782608695652%	8 out of 271 2.9520295202952%	0.153256	1	6	8	138	271	mws0282+mws0671+mws0219+pme3033+mws0230+mws0191
Aminoacyl-tRNA biosynthesis	ko00970	16 out of 138 11.5942028985507%	26 out of 271 9.59409594095941%	0.175695	1	16	26	138	271	mws0254+mws0260+mws0230+pmb2855+mws0258+mws0250+mws0227+pme0014+pme1210+mws0219+mws0282+pmb0962+mws0256+mws0001+pmb1912+pme1988
Biosynthesis of amino acids	ko01230	23 out of 138 16.6666666666667%	39 out of 271 14.3911439114391%	0.180469	1	23	39	138	271	pme1988+mws0001+mws0256+mws0281+pme2589+pmb0962+pme0008+pme1210+mws0230+pme0057+mws0260+mws0254+mws0282+mws0671+mws0219+pme2527+mws0373+pme0014+mws0227+mws0258+mws0250+pmb2855+pme2380
Butanoate metabolism	ko00650	4 out of 138 2.89855072463768%	5 out of 271 1.8450184501845%	0.196919	1	4	5	138	271	pme0014+mws0192+pme3011+pme2380
Biosynthesis of secondary metabolites	ko01110	62 out of 138 44.9275362318841%	114 out of 271 42.0664206642066%	0.198035	1	62	114	138	271	mws0093+mws0183+mws0232+pmb1096+mws0256+mws0281+pmb0962+pme0008+YC512117+mws0014+pme0057+mws0260+mws0254+mws0178+pme1709+pmb0660+pmb3066+pmb3061+pmb0684+mws0671+mws0219+pme2527+pmb0865+pmb0876+mws1024+pmb0896+pmb0578+mws0367+mws0258+mws0250+mws0639+pmb0681+pme2380+pmb0639+mws0001+pmb0667+Hmfn00531+mws0042+pme1210+mws0192+pmb0382+mws0230+mws0009+pmb2833+pmb0165+pme0413+pmb2586+pmb0866+mws2212+pmf0…
Cyanoamino acid metabolism	ko00460	5 out of 138 3.6231884057971%	7 out of 271 2.5830258302583%	0.238966	1	5	7	138	271	mws0219+mws0250+mws0258+mws0256+mws0001
Riboflavin metabolism	ko00740	2 out of 138 1.44927536231884%	2 out of 271 0.738007380073801%	0.258385	1	2	2	138	271	mws0232+pme2746
Citrate cycle (TCA cycle)	ko00020	3 out of 138 2.17391304347826%	4 out of 271 1.4760147601476%	0.32512	1	3	4	138	271	mws0192+mws0281+pme2380
Taurine and hypotaurine metabolism	ko00430	3 out of 138 2.17391304347826%	4 out of 271 1.4760147601476%	0.32512	1	3	4	138	271	pme0014+pme1988+pme2380
Propanoate metabolism	ko00640	3 out of 138 2.17391304347826%	4 out of 271 1.4760147601476%	0.32512	1	3	4	138	271	mws0192+mws0470+pme2049
Pantothenate and CoA biosynthesis	ko00770	3 out of 138 2.17391304347826%	4 out of 271 1.4760147601476%	0.32512	1	3	4	138	271	mws0219+mws0256+pme0257
Glycerophospholipid metabolism	ko00564	10 out of 138 7.2463768115942%	17 out of 271 6.27306273062731%	0.337342	1	10	17	138	271	pmb0866+pmd0130+mws0704+pmb0863+pmd0132+pmb0854+pmb0165+pmb0864+pmb0876+pmb0865
beta-Alanine metabolism	ko00410	5 out of 138 3.6231884057971%	8 out of 271 2.9520295202952%	0.381815	1	5	8	138	271	pme0257+mws0254+mws0017+mws0219+pme3011
alpha-Linolenic acid metabolism	ko00592	6 out of 138 4.34782608695652%	10 out of 271 3.690036900369%	0.397878	1	6	10	138	271	mws0367+pmb0866+YC512117+pmb0165+pmb0865+pmb0876
Phenylalanine, tyrosine and tryptophan biosynthesis	ko00400	7 out of 138 5.07246376811594%	12 out of 271 4.4280442804428%	0.410306	1	7	12	138	271	mws0183+mws0250+pmb3056+pmb1096+pmc0682+pmb3062+mws0282
Carbon metabolism	ko01200	7 out of 138 5.07246376811594%	12 out of 271 4.4280442804428%	0.410306	1	7	12	138	271	mws0192+pmb1912+pme1988+pme0014+mws0219+mws0281+pme2380
ABC transporters	ko02010	23 out of 138 16.6666666666667%	44 out of 271 16.2361623616236%	0.487926	1	23	44	138	271	pmb0302+mws0248+pme2527+pme0014+pme0230+mws0219+mws0214+pme3961+mws1155+pmb2855+pmb0896+mws0191+mws0227+mws0258+mws0256+pme1988+mws0232+pmb0962+mws0230+pme1178+mws0260+mws0017+mws0254
Phosphonate and phosphinate metabolism	ko00440	1 out of 138 0.72463768115942%	1 out of 271 0.3690036900369%	0.509225	1	1	1	138	271	pmb0302
Selenocompound metabolism	ko00450	1 out of 138 0.72463768115942%	1 out of 271 0.3690036900369%	0.509225	1	1	1	138	271	pme1988
Pyruvate metabolism	ko00620	1 out of 138 0.72463768115942%	1 out of 271 0.3690036900369%	0.509225	1	1	1	138	271	mws0192
One carbon pool by folate	ko00670	1 out of 138 0.72463768115942%	1 out of 271 0.3690036900369%	0.509225	1	1	1	138	271	pmb1912
Terpenoid backbone biosynthesis	ko00900	1 out of 138 0.72463768115942%	1 out of 271 0.3690036900369%	0.509225	1	1	1	138	271	pme0286
Indole alkaloid biosynthesis	ko00901	1 out of 138 0.72463768115942%	1 out of 271 0.3690036900369%	0.509225	1	1	1	138	271	mws0282
Stilbenoid, diarylheptanoid and gingerol biosynthesis	ko00945	1 out of 138 0.72463768115942%	1 out of 271 0.3690036900369%	0.509225	1	1	1	138	271	mws0178
Fructose and mannose metabolism	ko00051	2 out of 138 1.44927536231884%	3 out of 271 1.1070110701107%	0.513888	1	2	3	138	271	mws1155+mws0214
Fatty acid biosynthesis	ko00061	2 out of 138 1.44927536231884%	3 out of 271 1.1070110701107%	0.513888	1	2	3	138	271	pmn001611+pmb2640
Benzoxazinoid biosynthesis	ko00402	2 out of 138 1.44927536231884%	3 out of 271 1.1070110701107%	0.513888	1	2	3	138	271	pmb1096+pmc0682
D-Arginine and D-ornithine metabolism	ko00472	2 out of 138 1.44927536231884%	3 out of 271 1.1070110701107%	0.513888	1	2	3	138	271	pme2527+mws0260
Ether lipid metabolism	ko00565	2 out of 138 1.44927536231884%	3 out of 271 1.1070110701107%	0.513888	1	2	3	138	271	pmd0132+pmd0130
Thiamine metabolism	ko00730	2 out of 138 1.44927536231884%	3 out of 271 1.1070110701107%	0.513888	1	2	3	138	271	mws0250+pmb0764
Vancomycin resistance	ko01502	2 out of 138 1.44927536231884%	3 out of 271 1.1070110701107%	0.513888	1	2	3	138	271	pme1988+pme0128
Sulfur metabolism	ko00920	3 out of 138 2.17391304347826%	5 out of 271 1.8450184501845%	0.517423	1	3	5	138	271	mws0671+mws0192+pme0057
Monobactam biosynthesis	ko00261	4 out of 138 2.89855072463768%	7 out of 271 2.5830258302583%	0.520401	1	4	7	138	271	mws0230+mws0250+mws0219+mws0260
Phenylalanine metabolism	ko00360	4 out of 138 2.89855072463768%	7 out of 271 2.5830258302583%	0.520401	1	4	7	138	271	mws0192+mws0250+pmf0141+pme2598
Arachidonic acid metabolism	ko00590	4 out of 138 2.89855072463768%	7 out of 271 2.5830258302583%	0.520401	1	4	7	138	271	pmb0866+pmb0165+pmb0865+pmb0876
Histidine metabolism	ko00340	5 out of 138 3.6231884057971%	9 out of 271 3.3210332103321%	0.523035	1	5	9	138	271	pme0014+mws0254+mws0219+pme0181+pme2380
Glyoxylate and dicarboxylate metabolism	ko00630	5 out of 138 3.6231884057971%	9 out of 271 3.3210332103321%	0.523035	1	5	9	138	271	pme2380+mws0281+mws0192+pmb2855+pme0014
Tryptophan metabolism	ko00380	6 out of 138 4.34782608695652%	11 out of 271 4.0590405904059%	0.525433	1	6	11	138	271	pmb1096+mws0282+pme2589+pmb0818+pme1218+pmc0682
Glutathione metabolism	ko00480	6 out of 138 4.34782608695652%	11 out of 271 4.0590405904059%	0.525433	1	6	11	138	271	pme2566+pmb0896+mws0017+Hmfn00531+pme0014+pme2527
Nicotinate and nicotinamide metabolism	ko00760	6 out of 138 4.34782608695652%	11 out of 271 4.0590405904059%	0.525433	1	6	11	138	271	pme3011+mws0133+pma6298+mws0219+mws0192+pme1709
Arginine and proline metabolism	ko00330	8 out of 138 5.79710144927536%	15 out of 271 5.53505535055351%	0.529743	1	8	15	138	271	pmb0896+pmb2855+mws0260+pme3011+mws0017+pmb0501+pme2527+pme0014
Pyrimidine metabolism	ko00240	6 out of 138 4.34782608695652%	12 out of 271 4.4280442804428%	0.64056	1	6	12	138	271	pme2165+mws0470+mws0248+pmb2855+pme0257+mws0251
Cysteine and methionine metabolism	ko00270	6 out of 138 4.34782608695652%	12 out of 271 4.4280442804428%	0.64056	1	6	12	138	271	pme1474+pme0057+pme1988+pme1210+mws0671+mws0219
Tyrosine metabolism	ko00350	4 out of 138 2.89855072463768%	8 out of 271 2.9520295202952%	0.658986	1	4	8	138	271	mws0250+pme1002+mws0192+pme2598
Biosynthesis of secondary metabolites - other antibiotics	ko00998	4 out of 138 2.89855072463768%	8 out of 271 2.9520295202952%	0.658986	1	4	8	138	271	mws0093+mws0260+pme2527+pme0014
Vitamin B6 metabolism	ko00750	3 out of 138 2.17391304347826%	6 out of 271 2.2140221402214%	0.675264	1	3	6	138	271	pmb0803+pmb0801+pme2596
Fatty acid degradation	ko00071	2 out of 138 1.44927536231884%	4 out of 271 1.4760147601476%	0.702655	1	2	4	138	271	pma6281+pme0243
Glycerolipid metabolism	ko00561	2 out of 138 1.44927536231884%	4 out of 271 1.4760147601476%	0.702655	1	2	4	138	271	pmb0164+pmb2363
C5-Branched dibasic acid metabolism	ko00660	2 out of 138 1.44927536231884%	4 out of 271 1.4760147601476%	0.702655	1	2	4	138	271	pme0014+pme2380
Carbon fixation in photosynthetic organisms	ko00710	2 out of 138 1.44927536231884%	4 out of 271 1.4760147601476%	0.702655	1	2	4	138	271	pme1988+mws0219
Porphyrin and chlorophyll metabolism	ko00860	2 out of 138 1.44927536231884%	4 out of 271 1.4760147601476%	0.702655	1	2	4	138	271	mws0230+pme0014
Isoquinoline alkaloid biosynthesis	ko00950	2 out of 138 1.44927536231884%	4 out of 271 1.4760147601476%	0.702655	1	2	4	138	271	pme1002+mws0250
Biosynthesis of secondary metabolites - unclassified	ko00999	2 out of 138 1.44927536231884%	4 out of 271 1.4760147601476%	0.702655	1	2	4	138	271	pme2527+pme0413
Oxidative phosphorylation	ko00190	1 out of 138 0.72463768115942%	2 out of 271 0.738007380073801%	0.760066	1	1	2	138	271	mws0192
Sphingolipid metabolism	ko00600	1 out of 138 0.72463768115942%	2 out of 271 0.738007380073801%	0.760066	1	1	2	138	271	mws0704
Betalain biosynthesis	ko00965	1 out of 138 0.72463768115942%	2 out of 271 0.738007380073801%	0.760066	1	1	2	138	271	mws0250
Sulfur relay system	ko04122	1 out of 138 0.72463768115942%	2 out of 271 0.738007380073801%	0.760066	1	1	2	138	271	pme1988
Linoleic acid metabolism	ko00591	4 out of 138 2.89855072463768%	9 out of 271 3.3210332103321%	0.767747	1	4	9	138	271	pmb0165+pmb0866+pmb0865+pmb0876
Ascorbate and aldarate metabolism	ko00053	3 out of 138 2.17391304347826%	7 out of 271 2.5830258302583%	0.791412	1	3	7	138	271	Hmfn00531+mws4175+pme2380
Nitrogen metabolism	ko00910	2 out of 138 1.44927536231884%	5 out of 271 1.8450184501845%	0.826143	1	2	5	138	271	pme0014+pmb2855
Tropane, piperidine and pyridine alkaloid biosynthesis	ko00960	4 out of 138 2.89855072463768%	10 out of 271 3.690036900369%	0.847449	1	4	10	138	271	pme1709+mws0258+pmb0896+pmb0962
Ubiquinone and other terpenoid-quinone biosynthesis	ko00130	1 out of 138 0.72463768115942%	3 out of 271 1.1070110701107%	0.883155	1	1	3	138	271	mws0250
Carbapenem biosynthesis	ko00332	1 out of 138 0.72463768115942%	3 out of 271 1.1070110701107%	0.883155	1	1	3	138	271	pme0014
Glycosylphosphatidylinositol (GPI)-anchor biosynthesis	ko00563	1 out of 138 0.72463768115942%	3 out of 271 1.1070110701107%	0.883155	1	1	3	138	271	pmb0864
Biotin metabolism	ko00780	1 out of 138 0.72463768115942%	3 out of 271 1.1070110701107%	0.883155	1	1	3	138	271	pmb0962
Zeatin biosynthesis	ko00908	2 out of 138 1.44927536231884%	6 out of 271 2.2140221402214%	0.901582	1	2	6	138	271	pme1474+pmf0284
Isoflavonoid biosynthesis	ko00943	2 out of 138 1.44927536231884%	6 out of 271 2.2140221402214%	0.901582	1	2	6	138	271	pmb0681+pmb0639
Purine metabolism	ko00230	7 out of 138 5.07246376811594%	19 out of 271 7.01107011070111%	0.93532	1	7	19	138	271	pme3961+pme0230+pme1178+pme1173+mws0874+pmb2855+pme1109
Biosynthesis of unsaturated fatty acids	ko01040	1 out of 138 0.72463768115942%	4 out of 271 1.4760147601476%	0.943321	1	1	4	138	271	mws0367
Galactose metabolism	ko00052	2 out of 138 1.44927536231884%	8 out of 271 2.9520295202952%	0.970577	1	2	8	138	271	pme2237+mws0214
Metabolic pathways	ko01100	97 out of 138 70.2898550724638%	203 out of 271 74.9077490774908%	0.97327	1	97	203	138	271	mws0014+pme0057+mws0260+pmb0501+mws0254+pme1709+mws0183+pmb1096+mws0256+pmb0962+pmb0896+pmb0578+mws0250+mws0258+pmb2855+pme3011+pme0128+pmb0302+mws0248+pmb0660+pme0230+pme3033+pmb0684+pme3961+pme2527+pme0243+mws0704+mws0230+pmb0165+pme1988+pmb0639+mws0874+mws0001+mws1358+pme0286+pmb0803+pme2237+pmb0864+pme1109+pmb0866+pme2165+pmb2363+mws0133+pme1002+pme0014+pme2598+mws0093+mws0470+mws0232+pme0274…
Starch and sucrose metabolism	ko00500	1 out of 138 0.72463768115942%	6 out of 271 2.2140221402214%	0.986823	1	1	6	138	271	mws2523
Amino sugar and nucleotide sugar metabolism	ko00520	1 out of 138 0.72463768115942%	6 out of 271 2.2140221402214%	0.986823	1	1	6	138	271	pmb0786
Pentose and glucuronate interconversions	ko00040	1 out of 138 0.72463768115942%	7 out of 271 2.5830258302583%	0.993685	1	1	7	138	271	pme2380

## Sheet: Sheet4
#Kegg_pathway	ko_id	Cluter_frequency	Metabolome_frequency	P-value	Corrected_P-value	Unique compound	compound	Uni_all	compound_all	compound_Index
Valine, leucine and isoleucine degradation	ko00280	5 out of 143 3.4965034965035%	5 out of 271 1.8450184501845%	0.0395599	1	5	5	143	271	mws0470+mws0227+mws0258+mws0373+mws0256
Propanoate metabolism	ko00640	4 out of 143 2.7972027972028%	4 out of 271 1.4760147601476%	0.0759891	1	4	4	143	271	mws0192+mws0470+pme2049+pme2131
Ascorbate and aldarate metabolism	ko00053	6 out of 143 4.1958041958042%	7 out of 271 2.5830258302583%	0.0800031	1	6	7	143	271	Hmfn00531+pme3705+pme2253+mws4175+mws1189+pme2380
Glucosinolate biosynthesis	ko00966	7 out of 143 4.89510489510489%	9 out of 271 3.3210332103321%	0.116178	1	7	9	143	271	mws0227+mws0258+mws0250+mws0373+mws0256+mws0282+pme1210
Valine, leucine and isoleucine biosynthesis	ko00290	5 out of 143 3.4965034965035%	6 out of 271 2.2140221402214%	0.134742	1	5	6	143	271	mws0227+mws0230+mws0373+mws0256+mws0258
Tryptophan metabolism	ko00380	8 out of 143 5.59440559440559%	11 out of 271 4.0590405904059%	0.147871	1	8	11	143	271	pme1228+pmb0818+mws0282+pme1218+pmb1096+pma2681+pmc0682+pme2607
Nicotinate and nicotinamide metabolism	ko00760	8 out of 143 5.59440559440559%	11 out of 271 4.0590405904059%	0.147871	1	8	11	143	271	pma1751+mws0219+mws0192+pma6298+mws0133+pme2131+pme3011+pme1709
2-Oxocarboxylic acid metabolism	ko01210	13 out of 143 9.09090909090909%	20 out of 271 7.38007380073801%	0.182906	1	13	20	143	271	mws0281+mws0256+mws0227+pme1210+pme0014+mws0219+mws0282+mws0373+pmb0962+mws0258+mws0250+pme2527+pme2380
Butanoate metabolism	ko00650	4 out of 143 2.7972027972028%	5 out of 271 1.8450184501845%	0.221706	1	4	5	143	271	pme2380+pme0014+pme3011+mws0192
Cyanoamino acid metabolism	ko00460	5 out of 143 3.4965034965035%	7 out of 271 2.5830258302583%	0.271588	1	5	7	143	271	mws0001+mws0258+mws0250+mws0256+mws0219
Glycolysis / Gluconeogenesis	ko00010	2 out of 143 1.3986013986014%	2 out of 271 0.738007380073801%	0.277518	1	2	2	143	271	mws1521+mws1090
Riboflavin metabolism	ko00740	2 out of 143 1.3986013986014%	2 out of 271 0.738007380073801%	0.277518	1	2	2	143	271	mws0232+pme2746
Metabolic pathways	ko01100	109 out of 143 76.2237762237762%	203 out of 271 74.9077490774908%	0.348746	1	109	203	143	271	pmb0501+mws0248+mws0250+pme2746+mws4085+pme2566+pme1210+mws0260+mws0133+pmb0684+pme1286+pmb0896+pmb0962+pmb0578+pme0230+pme0413+mws0183+pme2237+mws2523+pme1002+mws0191+pme0128+Hmfn00531+mws0214+pme3443+pme2253+pme3967+mws0282+mws2368+mws1155+pmb2640+pmb0803+mws1024+mws0230+pmb1912+pme3313+pme2527+pmb1096+mws0001+pme0040+pme1178+pmc0682+mws0232+pme0243+pmb0876+mws0009+pme3033+pmb0865+mws0258+pme25…
Citrate cycle (TCA cycle)	ko00020	3 out of 143 2.0979020979021%	4 out of 271 1.4760147601476%	0.353892	1	3	4	143	271	pme2380+mws0281+mws0192
Glycerolipid metabolism	ko00561	3 out of 143 2.0979020979021%	4 out of 271 1.4760147601476%	0.353892	1	3	4	143	271	pmb2363+mws1090+pmb0164
Starch and sucrose metabolism	ko00500	4 out of 143 2.7972027972028%	6 out of 271 2.2140221402214%	0.395635	1	4	6	143	271	mws2523+mws0866+pme3313+mws1090
Amino sugar and nucleotide sugar metabolism	ko00520	4 out of 143 2.7972027972028%	6 out of 271 2.2140221402214%	0.395635	1	4	6	143	271	pmb0786+mws1090+mws1189+pme3705
Zeatin biosynthesis	ko00908	4 out of 143 2.7972027972028%	6 out of 271 2.2140221402214%	0.395635	1	4	6	143	271	pme0040+pme3007+pme1474+pmf0284
Phenylpropanoid biosynthesis	ko00940	11 out of 143 7.69230769230769%	19 out of 271 7.01107011070111%	0.412393	1	11	19	143	271	mws0014+pmb2833+pmb1207+mws0178+pmb3061+mws4085+mws2212+mws0250+pme3443+mws1024+mws0009
Arginine biosynthesis	ko00220	5 out of 143 3.4965034965035%	8 out of 271 2.9520295202952%	0.423984	1	5	8	143	271	pme2527+pme2380+mws0260+pme0014+mws0219
Glycine, serine and threonine metabolism	ko00260	5 out of 143 3.4965034965035%	8 out of 271 2.9520295202952%	0.423984	1	5	8	143	271	mws0191+pme3033+mws0230+mws0219+mws0282
Tyrosine metabolism	ko00350	5 out of 143 3.4965034965035%	8 out of 271 2.9520295202952%	0.423984	1	5	8	143	271	mws0250+pme1002+pme2598+mws0192+mws2368
alpha-Linolenic acid metabolism	ko00592	6 out of 143 4.1958041958042%	10 out of 271 3.690036900369%	0.445438	1	6	10	143	271	pmb0865+pmb2791+YC512117+pmb0165+pmb0876+pmb0866
Alanine, aspartate and glutamate metabolism	ko00250	7 out of 143 4.89510489510489%	12 out of 271 4.4280442804428%	0.462754	1	7	12	143	271	pme3011+mws0281+mws0001+mws0192+pme0014+pme2380+mws0219
Phenylalanine, tyrosine and tryptophan biosynthesis	ko00400	7 out of 143 4.89510489510489%	12 out of 271 4.4280442804428%	0.462754	1	7	12	143	271	pmb3056+pmb3062+pmc0682+mws0250+pmb1096+mws0282+mws0183
Carbon metabolism	ko01200	7 out of 143 4.89510489510489%	12 out of 271 4.4280442804428%	0.462754	1	7	12	143	271	mws0281+pme0014+pme2380+mws0219+pme3313+pmb1912+mws0192
Biosynthesis of secondary metabolites	ko01110	61 out of 143 42.6573426573427%	114 out of 271 42.0664206642066%	0.46627	1	61	114	143	271	pme1210+mws0260+pmb0165+pmb0896+mws0227+pmb0684+YC512117+mws0009+pmb0876+pmb0865+pmb2791+pme2746+mws0250+mws0258+mws4085+pme1605+mws0219+pmb0660+pme0014+mws0183+pmb3061+pmb1207+mws0281+pme1002+Hmfn00531+mws0042+pme0057+pmb0962+mws0373+mws1090+pme0413+pmb0691+pmb0578+mws0178+mws0282+mws0192+pmb0672+pme0369+pme2380+pma1751+pme3443+pmb0866+mws0639+pmb0864+mws0001+pme0286+mws0232+mws0256+pmc0682+pmf0…
Phosphonate and phosphinate metabolism	ko00440	1 out of 143 0.699300699300699%	1 out of 271 0.3690036900369%	0.527675	1	1	1	143	271	pmb0302
Pyruvate metabolism	ko00620	1 out of 143 0.699300699300699%	1 out of 271 0.3690036900369%	0.527675	1	1	1	143	271	mws0192
One carbon pool by folate	ko00670	1 out of 143 0.699300699300699%	1 out of 271 0.3690036900369%	0.527675	1	1	1	143	271	pmb1912
Terpenoid backbone biosynthesis	ko00900	1 out of 143 0.699300699300699%	1 out of 271 0.3690036900369%	0.527675	1	1	1	143	271	pme0286
Indole alkaloid biosynthesis	ko00901	1 out of 143 0.699300699300699%	1 out of 271 0.3690036900369%	0.527675	1	1	1	143	271	mws0282
Stilbenoid, diarylheptanoid and gingerol biosynthesis	ko00945	1 out of 143 0.699300699300699%	1 out of 271 0.3690036900369%	0.527675	1	1	1	143	271	mws0178
Aminoacyl-tRNA biosynthesis	ko00970	14 out of 143 9.79020979020979%	26 out of 271 9.59409594095941%	0.537274	1	14	26	143	271	mws0001+pme0014+mws0282+mws0260+mws0219+pme1210+mws0254+mws0227+mws0256+pmb1912+mws0230+mws0258+mws0250+pmb0962
Fructose and mannose metabolism	ko00051	2 out of 143 1.3986013986014%	3 out of 271 1.1070110701107%	0.541625	1	2	3	143	271	mws1155+mws0214
Fatty acid biosynthesis	ko00061	2 out of 143 1.3986013986014%	3 out of 271 1.1070110701107%	0.541625	1	2	3	143	271	pmn001611+pmb2640
Benzoxazinoid biosynthesis	ko00402	2 out of 143 1.3986013986014%	3 out of 271 1.1070110701107%	0.541625	1	2	3	143	271	pmb1096+pmc0682
D-Arginine and D-ornithine metabolism	ko00472	2 out of 143 1.3986013986014%	3 out of 271 1.1070110701107%	0.541625	1	2	3	143	271	mws0260+pme2527
Inositol phosphate metabolism	ko00562	2 out of 143 1.3986013986014%	3 out of 271 1.1070110701107%	0.541625	1	2	3	143	271	mws0866+pme3705
Glycosylphosphatidylinositol (GPI)-anchor biosynthesis	ko00563	2 out of 143 1.3986013986014%	3 out of 271 1.1070110701107%	0.541625	1	2	3	143	271	pmb0864+pmb0856
Ether lipid metabolism	ko00565	2 out of 143 1.3986013986014%	3 out of 271 1.1070110701107%	0.541625	1	2	3	143	271	pmd0130+pmd0132
Thiamine metabolism	ko00730	2 out of 143 1.3986013986014%	3 out of 271 1.1070110701107%	0.541625	1	2	3	143	271	mws0250+pmb0764
Biotin metabolism	ko00780	2 out of 143 1.3986013986014%	3 out of 271 1.1070110701107%	0.541625	1	2	3	143	271	pmb0962+pme2266
Folate biosynthesis	ko00790	2 out of 143 1.3986013986014%	3 out of 271 1.1070110701107%	0.541625	1	2	3	143	271	mws0984+mws1336
Pentose and glucuronate interconversions	ko00040	4 out of 143 2.7972027972028%	7 out of 271 2.5830258302583%	0.561032	1	4	7	143	271	mws1090+pme2380+pme3705+mws1189
Monobactam biosynthesis	ko00261	4 out of 143 2.7972027972028%	7 out of 271 2.5830258302583%	0.561032	1	4	7	143	271	mws0260+mws0219+mws0230+mws0250
Arachidonic acid metabolism	ko00590	4 out of 143 2.7972027972028%	7 out of 271 2.5830258302583%	0.561032	1	4	7	143	271	pmb0865+pmb0866+pmb0165+pmb0876
Lysine degradation	ko00310	5 out of 143 3.4965034965035%	9 out of 271 3.3210332103321%	0.568848	1	5	9	143	271	pme2380+pma6281+pmb0962+pme0243+mws0192
Linoleic acid metabolism	ko00591	5 out of 143 3.4965034965035%	9 out of 271 3.3210332103321%	0.568848	1	5	9	143	271	pmb0876+pmb0165+pmb1574+pmb0866+pmb0865
Glycerophospholipid metabolism	ko00564	9 out of 143 6.29370629370629%	17 out of 271 6.27306273062731%	0.594435	1	9	17	143	271	pmb0864+pmb0865+pmd0130+pmb0866+pmb0165+pmb0876+pmb0854+pmd0132+pmb0856
Purine metabolism	ko00230	10 out of 143 6.99300699300699%	19 out of 271 7.01107011070111%	0.599961	1	10	19	143	271	pme0230+pme3967+pme1173+pme3184+pme0033+pme1109+mws0609+pme0040+pme1178+pme3961
Flavone and flavonol biosynthesis	ko00944	18 out of 143 12.5874125874126%	35 out of 271 12.9151291512915%	0.637978	1	18	35	143	271	pme1605+pmb0667+pmb0578+pmb0691+pme3227+pmb0717+pmb0592+mws0919+pmb1466+pmb0738+pmb0684+pme0369+pmb0672+pmb0746+pmb0676+pmb3053+pmb0660+pmb1312
Tropane, piperidine and pyridine alkaloid biosynthesis	ko00960	5 out of 143 3.4965034965035%	10 out of 271 3.690036900369%	0.692259	1	5	10	143	271	pmb0962+mws0258+pma1751+pmb0896+pme1709
Galactose metabolism	ko00052	4 out of 143 2.7972027972028%	8 out of 271 2.9520295202952%	0.698079	1	4	8	143	271	mws0214+mws1090+pme3313+pme2237
Biosynthesis of secondary metabolites - other antibiotics	ko00998	4 out of 143 2.7972027972028%	8 out of 271 2.9520295202952%	0.698079	1	4	8	143	271	mws0260+pme0014+mws0866+pme2527
Lysine biosynthesis	ko00300	3 out of 143 2.0979020979021%	6 out of 271 2.2140221402214%	0.708707	1	3	6	143	271	mws0219+pme2380+pmb0962
Vitamin B6 metabolism	ko00750	3 out of 143 2.0979020979021%	6 out of 271 2.2140221402214%	0.708707	1	3	6	143	271	pmb0803+pme2596+pme1306
ABC transporters	ko02010	22 out of 143 15.3846153846154%	44 out of 271 16.2361623616236%	0.714854	1	22	44	143	271	mws0232+mws0256+pmb0896+mws0227+mws0254+mws0191+mws0260+pme0014+mws0219+mws1189+pme1178+pmb0302+mws1155+pme2266+pmb0962+mws0258+pme2527+pme0230+mws0230+mws0214+pme3961+mws0248
Fatty acid degradation	ko00071	2 out of 143 1.3986013986014%	4 out of 271 1.4760147601476%	0.729357	1	2	4	143	271	pma6281+pme0243
Taurine and hypotaurine metabolism	ko00430	2 out of 143 1.3986013986014%	4 out of 271 1.4760147601476%	0.729357	1	2	4	143	271	pme2380+pme0014
C5-Branched dibasic acid metabolism	ko00660	2 out of 143 1.3986013986014%	4 out of 271 1.4760147601476%	0.729357	1	2	4	143	271	pme2380+pme0014
Carbon fixation in photosynthetic organisms	ko00710	2 out of 143 1.3986013986014%	4 out of 271 1.4760147601476%	0.729357	1	2	4	143	271	mws0219+pme3313
Pantothenate and CoA biosynthesis	ko00770	2 out of 143 1.3986013986014%	4 out of 271 1.4760147601476%	0.729357	1	2	4	143	271	mws0219+mws0256
Porphyrin and chlorophyll metabolism	ko00860	2 out of 143 1.3986013986014%	4 out of 271 1.4760147601476%	0.729357	1	2	4	143	271	mws0230+pme0014
Isoquinoline alkaloid biosynthesis	ko00950	2 out of 143 1.3986013986014%	4 out of 271 1.4760147601476%	0.729357	1	2	4	143	271	mws0250+pme1002
Biosynthesis of secondary metabolites - unclassified	ko00999	2 out of 143 1.3986013986014%	4 out of 271 1.4760147601476%	0.729357	1	2	4	143	271	pme0413+pme2527
Flavonoid biosynthesis	ko00941	17 out of 143 11.8881118881119%	35 out of 271 12.9151291512915%	0.762638	1	17	35	143	271	pme0369+pmb0672+pmb0684+pmb0660+mws0178+pmb1312+mws0914+pmb0746+pmb0717+pme1605+pmb0578+pmb0667+pmb0691+pmb1466+mws0042+pmb0738+pmb2970
Biosynthesis of amino acids	ko01230	19 out of 143 13.2867132867133%	39 out of 271 14.3911439114391%	0.764653	1	19	39	143	271	mws0001+pme1210+mws0260+mws0282+mws0219+pme0014+pme1286+mws0227+mws0254+mws0281+mws0256+pme0057+mws0230+pme2380+pme2527+pmb0962+mws0373+mws0258+mws0250
Arginine and proline metabolism	ko00330	7 out of 143 4.89510489510489%	15 out of 271 5.53505535055351%	0.774292	1	7	15	143	271	mws0567+pmb0501+mws0260+pme0014+pmb0896+pme3011+pme2527
Oxidative phosphorylation	ko00190	1 out of 143 0.699300699300699%	2 out of 271 0.738007380073801%	0.777832	1	1	2	143	271	mws0192
Betalain biosynthesis	ko00965	1 out of 143 0.699300699300699%	2 out of 271 0.738007380073801%	0.777832	1	1	2	143	271	mws0250
Glutathione metabolism	ko00480	5 out of 143 3.4965034965035%	11 out of 271 4.0590405904059%	0.789191	1	5	11	143	271	pme0014+pme2566+Hmfn00531+pmb0896+pme2527
Histidine metabolism	ko00340	4 out of 143 2.7972027972028%	9 out of 271 3.3210332103321%	0.801464	1	4	9	143	271	mws0254+pme0014+pme2380+mws0219
Glyoxylate and dicarboxylate metabolism	ko00630	4 out of 143 2.7972027972028%	9 out of 271 3.3210332103321%	0.801464	1	4	9	143	271	mws0281+pme0014+pme2380+mws0192
Phenylalanine metabolism	ko00360	3 out of 143 2.0979020979021%	7 out of 271 2.5830258302583%	0.819464	1	3	7	143	271	mws0250+mws0192+pme2598
Sulfur metabolism	ko00920	2 out of 143 1.3986013986014%	5 out of 271 1.8450184501845%	0.847481	1	2	5	143	271	pme0057+mws0192
Pyrimidine metabolism	ko00240	5 out of 143 3.4965034965035%	12 out of 271 4.4280442804428%	0.860665	1	5	12	143	271	mws0251+pme3007+mws0470+pme2165+mws0248
Cysteine and methionine metabolism	ko00270	5 out of 143 3.4965034965035%	12 out of 271 4.4280442804428%	0.860665	1	5	12	143	271	pme1286+pme0057+pme1474+pme1210+mws0219
beta-Alanine metabolism	ko00410	3 out of 143 2.0979020979021%	8 out of 271 2.9520295202952%	0.892295	1	3	8	143	271	mws0219+mws0254+pme3011
Ubiquinone and other terpenoid-quinone biosynthesis	ko00130	1 out of 143 0.699300699300699%	3 out of 271 1.1070110701107%	0.895936	1	1	3	143	271	mws0250
Carbapenem biosynthesis	ko00332	1 out of 143 0.699300699300699%	3 out of 271 1.1070110701107%	0.895936	1	1	3	143	271	pme0014
Vancomycin resistance	ko01502	1 out of 143 0.699300699300699%	3 out of 271 1.1070110701107%	0.895936	1	1	3	143	271	pme0128
Nitrogen metabolism	ko00910	1 out of 143 0.699300699300699%	5 out of 271 1.8450184501845%	0.977458	1	1	5	143	271	pme0014
Isoflavonoid biosynthesis	ko00943	1 out of 143 0.699300699300699%	6 out of 271 2.2140221402214%	0.989577	1	1	6	143	271	pmb0672
