# Supplementary material for: Integrated Metabolomics and Transcriptome Analyses Unveil Pathways Involved in Sugar Content and Rind Color of Two Sugarcane Varieties
Source: Front Plant Sci. 2022 Jun 16;13:921536. doi: 10.3389/fpls.2022.921536 (PMC9244704; doi:10.3389/fpls.2022.921536)
Supplement: Supplementary file 10 [file Table_5.XLSX]

## Sheet: Sheet1
Table S5 Statistical results for RNA sequencing data.
Sample	Raw Reads	Clean Reads	Clean Base(G)	Error Rate(%)	Q20(%)	Q30(%)	GC Content(%)
DckL1	57527616	56440002	8.47	0.02	97.95	94.34	55.12
DckL2	56321160	55088866	8.26	0.02	98.02	94.49	54.27
DckL3	58487010	57274034	8.59	0.03	97.9	94.26	54.86
DckS1	51938230	51223980	7.68	0.03	97.88	94.13	53.95
DckS2	63112588	62171156	9.33	0.02	98.04	94.48	51.78
DckS3	57363598	54869316	8.23	0.03	97.92	94.27	51.02
GckL1	62337390	60988872	9.15	0.02	97.95	94.31	52.12
GckL2	63286930	61894190	9.28	0.03	97.75	93.92	54.74
GckL3	63896350	62721018	9.41	0.03	97.83	94.03	53.21
GckS1	63308940	62465538	9.37	0.02	98.04	94.51	51.9
GckS2	53730812	52868450	7.93	0.03	97.9	94.23	53.85
GckS3	59514634	58797846	8.82	0.03	97.76	93.87	52.3
