# Supplementary material for: Integrated Metabolomics and Transcriptome Analyses Unveil Pathways Involved in Sugar Content and Rind Color of Two Sugarcane Varieties
Source: Front Plant Sci. 2022 Jun 16;13:921536. doi: 10.3389/fpls.2022.921536 (PMC9244704; doi:10.3389/fpls.2022.921536)
Supplement: Supplementary file 11 [file Table_6.XLSX]

## Sheet: Coversheet
Table S6 Statistics of DEGs for different comparison groups.
Sheet	Explanation
Sheet 1	The DEGs between 165204S and FN41S.
Sheet 2	The DEGs between 165204L and FN41L.
Sheet 3	The DEGs between 165204S and 165204L.
Sheet 4	The DEGs between FN41S and FN41L.

## Sheet: Sheet1
ID	165204S1_fpkm	165204S2_fpkm	165204S3_fpkm	FN41S1_fpkm	FN41S2_fpkm	FN41S3_fpkm	165204S_fpkm	FN41S_fpkm	165204S1_count	165204S2_count	165204S3_count	FN41S1_count	FN41S2_count	FN41S3_count	FoldChange	log2FoldChange	pvalue	padj	regulated	chr	start	end	strand	gene_name	gene_description	KEGG	NR	Swissprot	Tremble	KOG	GO	Pfam
Sspon.01G0000050-1P	13.43	4.41	10.99	39.13	16.82	28.84	9.61	28.2633	364	136	281	1171	440	847	2.844	1.508	0.00210147	0.0439518	up	Chr1A	1037403	1042740	-	Sspon.01G0000050-1P	--	K02985 small subunit ribosomal protein S3e | (RefSeq) uncharacterized protein LOC107639128 isoform X2 (A)	uncharacterized protein LOC110431917 [Sorghum bicolor]	RecName: Full=P-loop NTPase domain-containing protein LPA1 homolog 2 {ECO:0000305}; AltName: Full=Protein LOW PHYTIC ACID 1 homolog 2 {ECO:0000305};	SubName: Full=Uncharacterized protein {ECO:0000313|EMBL:KXG40418.1};	--	--	Chromatin associated protein KTI12
Sspon.01G0000150-1A	6.9	5.68	6.37	2.3	1.2	1.64	6.31667	1.71333	155	145	135	57	26	40	0.263	-1.927	5.66248e-05	0.00310331	down	Chr1A	792323	796834	-	Sspon.01G0000150-1A	--	K08150 MFS transporter, SP family, solute carrier family 2 (myo-inositol transporter), member 13 | (RefSeq) inositol transporter 1-like (A)	hexose carrier protein HEX6 [Zea mays]	RecName: Full=Hexose carrier protein HEX6;	SubName: Full=Hexose carrier protein HEX6 {ECO:0000313|EMBL:ACG35804.1}; SubName: Full=Sugar transport protein 3 {ECO:0000313|EMBL:ONL92503.1};	Predicted transporter (major facilitator superfamily)	GO:0016021,integral component of membrane; GO:0015293,symporter activity; GO:0008643,carbohydrate transport	Fungal trichothecene efflux pump (TRI12)
Sspon.01G0000320-1A	5.71	11.08	9.36	3.48	1.42	3.34	8.71667	2.74667	150	331	232	101	36	95	0.303	-1.722	0.000573476	0.0172179	down	Chr1A	1306321	1308793	+	Sspon.01G0000320-1A	--	K08994 ion channel-forming bestrophin family protein | (RefSeq) UPF0187 protein At3g61320, chloroplastic (A)	UPF0187 protein At3g61320, chloroplastic [Sorghum bicolor]	RecName: Full=UPF0187 protein At3g61320, chloroplastic; Flags: Precursor;	SubName: Full=Uncharacterized protein {ECO:0000313|EMBL:OQU93465.1};	--	GO:0009507,chloroplast; GO:0031969,chloroplast membrane; GO:0009533,chloroplast stromal thylakoid; GO:0016021,integral component of membrane; GO:0042651,thylakoid membrane; GO:0005247,voltage-gated chloride channel activity; GO:0019684,photosynthesis, light reaction; GO:0042548,regulation of photosynthesis, light reaction; GO:0010027,thylakoid membrane organization	Bestrophin, RFP-TM, chloride channel
Sspon.01G0000690-1P	6.79	0.87	5.44	0.08	0.26	0.23	4.36667	0.19	82	12	62	1	3	3	0.042	-4.583	7.35935e-06	0.000614739	down	Chr1A	2367990	2369585	-	Sspon.01G0000690-1P	--	K11883 RNA-binding protein NOB1 | (RefSeq) RNA-binding protein NOB1 isoform X1 (A)	heavy metal-associated isoprenylated plant protein 39 [Sorghum bicolor]	RecName: Full=Heavy metal-associated isoprenylated plant protein 39 {ECO:0000303|PubMed:21072340, ECO:0000303|PubMed:23368984}; Short=AtHIP39 {ECO:0000303|PubMed:21072340, ECO:0000303|PubMed:23368984}; Flags: Precursor;	SubName: Full=Uncharacterized protein {ECO:0000313|EMBL:KXG40367.1};	Copper chaperone	GO:0005737,cytoplasm; GO:0046914,transition metal ion binding; GO:0046916,cellular transition metal ion homeostasis; GO:0030001,metal ion transport	Heavy-metal-associated domain
Sspon.01G0000720-2B	19.66	17.71	27.04	9.73	8.42	11.99	21.47	10.0467	639	654	829	349	264	422	0.454	-1.139	0.0018066	0.0396281	down	Chr1B	1491531	1495465	-	Sspon.01G0000720-2B	--	--	hypothetical protein SORBI_3001G534600 [Sorghum bicolor]	--	SubName: Full=Uncharacterized protein {ECO:0000313|EMBL:OQU93399.1};	Uncharacterized conserved protein	GO:0016021,integral component of membrane	Alpha/beta hydrolase of unknown function (DUF900)
Sspon.01G0000820-1A	38.67	23.91	27.25	78.34	59.69	100.22	29.9433	79.4167	525	369	349	1174	782	1474	2.571	1.362	0.000290869	0.0104717	up	Chr1A	2768216	2770456	-	Sspon.01G0000820-1A	--	K17777 mitochondrial import inner membrane translocase subunit TIM9 | (RefSeq) mitochondrial import inner membrane translocase subunit Tim9 (A)	mitochondrial import inner membrane translocase subunit Tim9 [Setaria italica]	RecName: Full=Mitochondrial import inner membrane translocase subunit Tim9;	SubName: Full=Uncharacterized protein {ECO:0000313|EMBL:KQK88656.1, ECO:0000313|EnsemblPlants:Si038227m};	Mitochondrial import inner membrane translocase, subunit TIM9	GO:0042721,TIM22 mitochondrial import inner membrane insertion complex; GO:0042719,mitochondrial intermembrane space protein transporter complex; GO:0046872,metal ion binding; GO:0008565,protein transporter activity; GO:0072321,chaperone-mediated protein transport; GO:0045039,protein import into mitochondrial inner membrane	Tim10/DDP family zinc finger
Sspon.01G0000820-4D	21.05	92.91	29.62	1.46	6.22	5.37	47.86	4.35	235	1179	312	18	67	65	0.089	-3.493	7.31203e-08	1.35231e-05	down	Chr1D	2750264	2752427	-	Sspon.01G0000820-4D	--	K17777 mitochondrial import inner membrane translocase subunit TIM9 | (RefSeq) mitochondrial import inner membrane translocase subunit Tim9 (A)	mitochondrial import inner membrane translocase subunit Tim9 [Setaria italica]	RecName: Full=Mitochondrial import inner membrane translocase subunit Tim9;	SubName: Full=Uncharacterized protein {ECO:0000313|EMBL:KQK88656.1, ECO:0000313|EnsemblPlants:Si038227m};	Mitochondrial import inner membrane translocase, subunit TIM9	GO:0042721,TIM22 mitochondrial import inner membrane insertion complex; GO:0042719,mitochondrial intermembrane space protein transporter complex; GO:0046872,metal ion binding; GO:0008565,protein transporter activity; GO:0072321,chaperone-mediated protein transport; GO:0045039,protein import into mitochondrial inner membrane	Tim10/DDP family zinc finger
Sspon.01G0000830-3D	2.11	1.77	10.38	0.3	1.21	0.35	4.75333	0.62	45	43	209	7	25	8	0.129	-2.96	0.000421368	0.0137808	down	Chr1D	2761935	2765278	+	Sspon.01G0000830-3D	--	K15104 solute carrier family 25 (mitochondrial oxoglutarate transporter), member 11 | (RefSeq) Putative 2-oxoglutarate/malatecarrier protein (A)	molybdate-anion transporter-like isoform X1 [Sorghum bicolor]	--	SubName: Full=Uncharacterized protein {ECO:0000313|EMBL:KXG40346.1};	Predicted sugar transporter	GO:0016021,integral component of membrane; GO:0015098,molybdate ion transmembrane transporter activity	Sugar-tranasporters, 12 TM
Sspon.01G0000870-1A	1.56	1.25	1.46	8.83	6.69	2.63	1.42333	6.05	35	32	31	219	145	64	4.143	2.051	0.000375904	0.0125904	up	Chr1A	2864223	2865731	+	Sspon.01G0000870-1A	--	--	uncharacterized protein LOC8059484 [Sorghum bicolor]	--	SubName: Full=Uncharacterized protein {ECO:0000313|EMBL:EER95647.1};	--	GO:0016021,integral component of membrane	--
Sspon.01G0001010-2B	17.63	26.7	14.03	7.23	7.37	7.36	19.4533	7.32	305	525	229	138	123	138	0.365	-1.452	0.000457476	0.0145723	down	Chr1B	1901451	1903496	-	Sspon.01G0001010-2B	--	K13352 peroxin-11B | (RefSeq) peroxisomal membrane protein 11D (A)	peroxisomal membrane protein 11-1 [Sorghum bicolor]	RecName: Full=Peroxisomal membrane protein 11-1; AltName: Full=OsPEX11-1; AltName: Full=Peroxin-11-1;	SubName: Full=Uncharacterized protein {ECO:0000313|EMBL:EER92978.1};	Peroxisomal biogenesis protein (peroxin)	GO:0005779,integral component of peroxisomal membrane; GO:0016559,peroxisome fission	Peroxisomal biogenesis factor 11 (PEX11)
Sspon.01G0001040-3C	6.76	6.32	2.98	0.33	0.87	0.11	5.35333	0.436667	113	120	47	6	14	2	0.079	-3.656	2.00303e-06	0.000210979	down	Chr1C	2678684	2681495	+	Sspon.01G0001040-3C	--	K15523 protein-ribulosamine 3-kinase [EC:2.7.1.172] | (RefSeq) protein-ribulosamine 3-kinase, chloroplastic (A)	protein-ribulosamine 3-kinase, chloroplastic [Sorghum bicolor]	RecName: Full=Protein-ribulosamine 3-kinase, chloroplastic; EC=2.7.1.172; AltName: Full=Fructosamine 3-kinase-related protein; Flags: Precursor;	SubName: Full=Uncharacterized protein {ECO:0000313|EMBL:OQU93377.1};	Predicted kinase	GO:0009507,chloroplast; GO:0016301,kinase activity; GO:0102193,protein-ribulosamine 3-kinase activity	Phosphotransferase enzyme family
Sspon.01G0001040-4D	0.37	0.93	12.93	0.24	0.71	0.54	4.74333	0.496667	7	20	230	5	13	11	0.103	-3.282	0.00173644	0.0384888	down	Chr1D	3101233	3104253	+	Sspon.01G0001040-4D	--	K15523 protein-ribulosamine 3-kinase [EC:2.7.1.172] | (RefSeq) protein-ribulosamine 3-kinase, chloroplastic (A)	protein-ribulosamine 3-kinase, chloroplastic [Sorghum bicolor]	RecName: Full=Protein-ribulosamine 3-kinase, chloroplastic; EC=2.7.1.172; AltName: Full=Fructosamine 3-kinase-related protein; Flags: Precursor;	SubName: Full=Uncharacterized protein {ECO:0000313|EMBL:OQU93377.1};	Predicted kinase	GO:0009507,chloroplast; GO:0016301,kinase activity; GO:0102193,protein-ribulosamine 3-kinase activity	Phosphotransferase enzyme family
Sspon.01G0001060-3D	5.94	4.7	7.33	2.66	2.03	1.42	5.99	2.03667	170	153	198	84	56	44	0.331	-1.597	0.000688641	0.0197206	down	Chr1D	3156176	3160829	+	Sspon.01G0001060-3D	--	K09496 T-complex protein 1 subunit delta | (RefSeq) T-complex protein 1 subunit delta (A)	T-complex protein 1 subunit delta [Sorghum bicolor]	RecName: Full=T-complex protein 1 subunit delta {ECO:0000303|PubMed:11599560}; Short=TCP-1-delta {ECO:0000303|PubMed:11599560}; AltName: Full=CCT-delta {ECO:0000303|PubMed:11599560}; AltName: Full=Chaperonin CCT4 {ECO:0000305};	RecName: Full=T-complex protein 1 subunit delta {ECO:0000256|RuleBase:RU004192};	Chaperonin complex component, TCP-1 delta subunit (CCT4)	GO:0005832,chaperonin-containing T-complex; GO:0005829,cytosol; GO:0005524,ATP binding; GO:0044183,protein binding involved in protein folding; GO:0051082,unfolded protein binding; GO:0006458,'de novo' protein folding; GO:0061077,chaperone-mediated protein folding; GO:0046686,response to cadmium ion	TCP-1/cpn60 chaperonin family
Sspon.01G0001090-1T	0.18	0.22	0.42	1.05	1.24	7.06	0.273333	3.11667	5	7	11	32	33	211	10.912	3.448	5.73599e-05	0.00312798	up	Chr1B	2435623	2440196	+	Sspon.01G0001090-1T	--	K01641 hydroxymethylglutaryl-CoA synthase [EC:2.3.3.10] | (RefSeq) putative hydroxymethylglutaryl-CoA synthase family protein (A)	hypothetical protein SORBI_3001G530100 [Sorghum bicolor]	RecName: Full=Hydroxymethylglutaryl-CoA synthase; Short=HMG-CoA synthase; EC=2.3.3.10; AltName: Full=3-hydroxy-3-methylglutaryl coenzyme A synthase; AltName: Full=Protein EMBRYO DEFECTIVE 2778; AltName: Full=Protein FLAKY POLLEN 1;	RecName: Full=3-hydroxy-3-methylglutaryl coenzyme A synthase {ECO:0000256|RuleBase:RU364071}; Short=HMG-CoA synthase {ECO:0000256|RuleBase:RU364071}; EC=2.3.3.10 {ECO:0000256|RuleBase:RU364071};	Hydroxymethylglutaryl-CoA synthase	GO:0005829,cytosol; GO:0009506,plasmodesma; GO:0004421,hydroxymethylglutaryl-CoA synthase activity; GO:0019287,isopentenyl diphosphate biosynthetic process, mevalonate pathway; GO:0016126,sterol biosynthetic process	3-Oxoacyl-[acyl-carrier-protein (ACP)] synthase III C terminal
Sspon.01G0001220-1A	73.01	76.78	42.14	34.52	24.14	29.22	63.9767	29.2933	1188	1420	647	620	379	515	0.444	-1.173	0.00210184	0.0439518	down	Chr1A	3973841	3975284	+	Sspon.01G0001220-1A	--	K03626 nascent polypeptide-associated complex subunit alpha | (RefSeq) nascent polypeptide-associated complex alpha subunit-like protein (A)	nascent polypeptide-associated complex alpha subunit-like protein [Zea mays]	RecName: Full=Nascent polypeptide-associated complex subunit alpha-like protein 2; Short=NAC-alpha-like protein 2; AltName: Full=Alpha-NAC-like protein 2;	SubName: Full=Nascent polypeptide-associated complex alpha subunit-like protein {ECO:0000313|EMBL:ACG28422.1};	Transcription factor containing NAC and TS-N domains	GO:0005829,cytosol; GO:0005854,nascent polypeptide-associated complex; GO:0015031,protein transport	Protein trafficking PGA2
Sspon.01G0001230-2C	1.08	0.31	1.56	5	4.33	1.94	0.983333	3.75667	62	20	84	316	239	120	3.748	1.906	0.0020937	0.0438718	up	Chr1C	3602189	3613520	-	Sspon.01G0001230-2C	--	K11592 endoribonuclease Dicer [EC:3.1.26.-] | (RefSeq) uncharacterized LOC100381417 isoform X1 (A)	uncharacterized protein LOC100381417 isoform X1 [Zea mays]	RecName: Full=Endoribonuclease Dicer homolog 1; AltName: Full=Dicer-like protein 1; Short=OsDCL1; EC=3.1.26.-;	SubName: Full=Dicer-like 101 {ECO:0000313|EMBL:ONL93082.1}; SubName: Full=Dicer-like protein 1 {ECO:0000313|EMBL:AKT74387.1};	dsRNA-specific nuclease Dicer and related ribonucleases	GO:0005737,cytoplasm; GO:0005634,nucleus; GO:0016442,RISC complex; GO:0005524,ATP binding; GO:0004386,helicase activity; GO:0046872,metal ion binding; GO:0004525,ribonuclease III activity; GO:0003723,RNA binding; GO:0007275,multicellular organism development; GO:0035196,production of miRNAs involved in gene silencing by miRNA; GO:0030422,production of siRNA involved in RNA interference	DEAD/DEAH box helicase
Sspon.01G0001310-2P	0	0	0	0.56	0.44	2.67	0	1.22333	0	0	0	16	11	75	169.578	7.406	5.19957e-06	0.00045639	up	Chr1C	37641323	37646603	-	Sspon.01G0001310-2P	--	K05278 flavonol synthase [EC:1.14.11.23] | (RefSeq) flavonol synthase/flavanone 3-hydroxylase (A)	protein DOWNY MILDEW RESISTANCE 6 [Sorghum bicolor]	RecName: Full=Flavanone 3-dioxygenase 2 {ECO:0000305}; EC=1.14.11.9 {ECO:0000269|PubMed:18413994}; AltName: Full=Flavanone 3-beta-hydroxylase 2 {ECO:0000305}; AltName: Full=Flavanone 3-hydroxylase 2 {ECO:0000303|PubMed:18413994}; Short=OsF3H-2 {ECO:0000303|PubMed:18413994};	SubName: Full=Uncharacterized protein {ECO:0000313|EMBL:EER94585.1};	Iron/ascorbate family oxidoreductases	GO:0031418,L-ascorbic acid binding; GO:0046872,metal ion binding; GO:0045486,naringenin 3-dioxygenase activity; GO:0009813,flavonoid biosynthetic process	non-haem dioxygenase in morphine synthesis N-terminal
Sspon.01G0001330-1A	1.15	0.81	0.61	9.69	2.74	18.79	0.856667	10.4067	10	8	5	93	23	177	11.646	3.542	6.2097e-06	0.000529097	up	Chr1A	4229838	4232260	+	Sspon.01G0001330-1A	--	K10577 ubiquitin-conjugating enzyme E2 I | (RefSeq) SUMO-conjugating enzyme SCE1 (A)	SUMO-conjugating enzyme SCE1 [Sorghum bicolor]	RecName: Full=SUMO-conjugating enzyme SCE1; EC=2.3.2.-; AltName: Full=Protein EMBRYO DEFECTIVE 1637; AltName: Full=Protein hus5 homolog; AltName: Full=SUMO-conjugating enzyme 1; Short=AtSCE1;	SubName: Full=Uncharacterized protein {ECO:0000313|EMBL:EER95612.1};	Ubiquitin-protein ligase	GO:0005737,cytoplasm; GO:0005634,nucleus; GO:0005524,ATP binding; GO:0016874,ligase activity; GO:0019789,SUMO transferase activity; GO:0009793,embryo development ending in seed dormancy; GO:0016925,protein sumoylation; GO:0009737,response to abscisic acid	Prokaryotic E2 family B
Sspon.01G0001460-2B	35.43	29.9	20.9	7.79	2.6	11.94	28.7433	7.44333	663	636	369	161	47	242	0.249	-2.007	0.00012371	0.00557533	down	Chr1B	3247764	3249345	-	Sspon.01G0001460-2B	--	K02931 large subunit ribosomal protein L5 | (RefSeq) 50S ribosomal protein L5, chloroplastic (A)	50S ribosomal protein L5, chloroplastic [Sorghum bicolor]	RecName: Full=50S ribosomal protein L5, chloroplastic; Flags: Precursor;	SubName: Full=Uncharacterized protein {ECO:0000313|EMBL:KXG40296.1};	Mitochondrial/chloroplast ribosomal protein L5/L7	GO:0009941,chloroplast envelope; GO:0009570,chloroplast stroma; GO:0022626,cytosolic ribosome; GO:0016020,membrane; GO:0003723,RNA binding; GO:0019843,rRNA binding; GO:0003735,structural constituent of ribosome; GO:0009735,response to cytokinin; GO:0000027,ribosomal large subunit assembly; GO:0006412,translation	Ribosomal protein L5
Sspon.01G0001480-2B	4.08	14.79	14.19	2.75	3.48	4.12	11.02	3.45	74	305	243	55	61	81	0.304	-1.719	0.00215264	0.0444664	down	Chr1B	3256449	3261018	-	Sspon.01G0001480-2B	--	K20884 riboflavin kinase / FMN hydrolase [EC:2.7.1.26 3.1.3.102] | (RefSeq) bifunctional riboflavin kinase/FMN phosphatase isoform X1 (A)	bifunctional riboflavin kinase/FMN phosphatase isoform X1 [Sorghum bicolor]	RecName: Full=Bifunctional riboflavin kinase/FMN phosphatase; Includes: RecName: Full=FMN phosphatase {ECO:0000303|PubMed:16183635}; EC=3.1.3.102 {ECO:0000269|PubMed:16183635, ECO:0000269|PubMed:22002057}; AltName: Full=FMN phosphohydrolase {ECO:0000303|PubMed:16183635}; Includes: RecName: Full=Riboflavin kinase {ECO:0000303|PubMed:16183635}; EC=2.7.1.26 {ECO:0000269|PubMed:16183635, ECO:0000269|…	SubName: Full=Uncharacterized protein {ECO:0000313|EMBL:EER92955.1};	Riboflavin kinase	GO:0005524,ATP binding; GO:0003919,FMN adenylyltransferase activity; GO:0016787,hydrolase activity; GO:0000287,magnesium ion binding; GO:0008531,riboflavin kinase activity; GO:0009398,FMN biosynthetic process; GO:0009231,riboflavin biosynthetic process	HAD-hyrolase-like
Sspon.01G0001580-2B	22.95	4.13	29.8	0.61	2.29	0.5	18.96	1.13333	342	70	419	10	33	8	0.059	-4.08	5.166e-08	1.00588e-05	down	Chr1B	3484912	3486008	-	Sspon.01G0001580-2B	--	K04733 interleukin-1 receptor-associated kinase 4 [EC:2.7.11.1] | (RefSeq) probable LRR receptor-like serine/threonine-protein kinase At1g51880 (A)	uncharacterized protein LOC107403160 isoform X1 [Zea mays]	RecName: Full=Heavy metal-associated isoprenylated plant protein 39 {ECO:0000303|PubMed:21072340, ECO:0000303|PubMed:23368984}; Short=AtHIP39 {ECO:0000303|PubMed:21072340, ECO:0000303|PubMed:23368984}; Flags: Precursor;	SubName: Full=Uncharacterized protein {ECO:0000313|EMBL:EER95593.1};	Copper chaperone	GO:0005737,cytoplasm; GO:0046914,transition metal ion binding; GO:0046916,cellular transition metal ion homeostasis; GO:0030001,metal ion transport	Heavy-metal-associated domain
Sspon.01G0001590-2D	85.09	9.95	75.45	6.24	11.2	2.48	56.83	6.64	1866	248	1561	151	237	59	0.116	-3.11	5.9104e-06	0.000510802	down	Chr1D	1217765	1219319	+	Sspon.01G0001590-2D	--	K04733 interleukin-1 receptor-associated kinase 4 [EC:2.7.11.1] | (RefSeq) probable LRR receptor-like serine/threonine-protein kinase At1g51880 (A)	uncharacterized protein LOC107403160 isoform X1 [Zea mays]	RecName: Full=Heavy metal-associated isoprenylated plant protein 39 {ECO:0000303|PubMed:21072340, ECO:0000303|PubMed:23368984}; Short=AtHIP39 {ECO:0000303|PubMed:21072340, ECO:0000303|PubMed:23368984}; Flags: Precursor;	SubName: Full=Heavy metal transport/detoxification superfamily protein {ECO:0000313|EMBL:ONL93196.1};	Copper chaperone	GO:0005737,cytoplasm; GO:0046914,transition metal ion binding; GO:0046916,cellular transition metal ion homeostasis; GO:0030001,metal ion transport	Heavy-metal-associated domain
Sspon.01G0001600-1A	17.37	13.7	19.89	60.73	31.48	30.25	16.9867	40.82	501	449	541	1933	876	945	2.327	1.218	0.00246674	0.048543	up	Chr1A	4574822	4579297	-	Sspon.01G0001600-1A	--	K07198 5'-AMP-activated protein kinase, catalytic alpha subunit [EC:2.7.11.11] | (RefSeq) hypothetical protein (A)	CIPK9 [Saccharum hybrid cultivar ROC22]	RecName: Full=CBL-interacting protein kinase 9; EC=2.7.11.1; AltName: Full=OsCIPK09;	RecName: Full=Non-specific serine/threonine protein kinase {ECO:0000256|SAAS:SAAS00351747}; EC=2.7.11.1 {ECO:0000256|SAAS:SAAS00351747};	Serine/threonine protein kinase	GO:0005622,intracellular; GO:0005524,ATP binding; GO:0004674,protein serine/threonine kinase activity; GO:0035556,intracellular signal transduction; GO:0018105,peptidyl-serine phosphorylation; GO:0018107,peptidyl-threonine phosphorylation	Kinase associated domain 1
Sspon.01G0001700-1A	30.56	11.86	28.15	2.64	11.66	2.48	23.5233	5.59333	535	236	465	51	197	47	0.237	-2.076	0.00119236	0.0292526	down	Chr1A	4914312	4915487	+	Sspon.01G0001700-1A	--	K19519 transforming growth factor-beta-induced protein | (RefSeq) fasciclin-like arabinogalactan protein 4 (A)	fasciclin-like arabinogalactan protein 8 [Sorghum bicolor]	RecName: Full=Fasciclin-like arabinogalactan protein 8; Short=AtAGP8; Flags: Precursor;	SubName: Full=Uncharacterized protein {ECO:0000313|EMBL:EES20418.1};	--	GO:0031225,anchored component of membrane; GO:0046658,anchored component of plasma membrane; GO:0048046,apoplast; GO:0009505,plant-type cell wall; GO:0005886,plasma membrane	Fasciclin domain
Sspon.01G0001710-2C	6.04	6.66	14.9	37.38	50.41	24.84	9.2	37.5433	269	337	626	1837	2166	1198	4.001	2	2.14267e-05	0.00142754	up	Chr1C	4252701	4258882	-	Sspon.01G0001710-2C	--	K11000 callose synthase [EC:2.4.1.-] | (RefSeq) callose synthase 3 (A)	callose synthase 3 [Sorghum bicolor]	RecName: Full=Callose synthase 3; EC=2.4.1.34; AltName: Full=1,3-beta-glucan synthase; AltName: Full=Protein GLUCAN SYNTHASE-LIKE 12;	SubName: Full=Uncharacterized protein {ECO:0000313|EMBL:OQU93328.1};	1,3-beta-glucan synthase/callose synthase catalytic subunit	GO:0000148,1,3-beta-D-glucan synthase complex; GO:0016021,integral component of membrane; GO:0005886,plasma membrane; GO:0003843,1,3-beta-D-glucan synthase activity; GO:0006075,(1->3)-beta-D-glucan biosynthetic process; GO:0071555,cell wall organization; GO:0008360,regulation of cell shape	1,3-beta-glucan synthase component
Sspon.01G0001860-1A	2	1.37	0.83	7.5	6.31	4.58	1.4	6.13	41	32	16	170	125	102	4.269	2.094	0.00011973	0.00543583	up	Chr1A	5344175	5345554	+	Sspon.01G0001860-1A	--	K18081 myotubularin-related protein 1/2 [EC:3.1.3.64 3.1.3.95] | (RefSeq) phosphatidylinositol-3-phosphatase myotubularin-2-like (A)	uncharacterized protein LOC8084943 [Sorghum bicolor]	--	SubName: Full=Uncharacterized protein {ECO:0000313|EMBL:EER92488.1};	--	--	Domain of unknown function (DUF3475)
Sspon.01G0001890-3C	12.63	9.74	10.37	18.71	36.15	26.56	10.9133	27.14	244	214	189	399	674	556	2.44	1.287	0.0016394	0.0370326	up	Chr1C	5621111	5623055	+	Sspon.01G0001890-3C	--	K20628 expansin | (RefSeq) putative expansin-B2 (A)	expansin 80 [Saccharum hybrid cultivar]	RecName: Full=Expansin-like A1; AltName: Full=OsEXLA1; AltName: Full=OsEXPL1; AltName: Full=OsaEXPb2.1; Flags: Precursor;	SubName: Full=Expansin 25 {ECO:0000313|EMBL:AUE24147.1}; SubName: Full=Expansin 80 {ECO:0000313|EMBL:AUE24109.1};	--	GO:0005576,extracellular region	Lytic transglycolase
Sspon.01G0001920-1A	5.54	9.08	1.93	0	0.31	0	5.51667	0.103333	73	136	24	0	4	0	0.018	-5.806	1.77857e-07	2.87577e-05	down	Chr1A	5609075	5610113	+	Sspon.01G0001920-1A	--	K20547 basic endochitinase B [EC:3.2.1.14] | (RefSeq) chitinase 11 (A)	unknown [Zea mays]	RecName: Full=Chitinase 11; EC=3.2.1.14; AltName: Full=Pathogenesis related (PR)-3 chitinase 11; Flags: Precursor;	SubName: Full=Basic endochitinase B {ECO:0000313|EMBL:ONL93373.1};	Predicted chitinase	GO:0004568,chitinase activity; GO:0016998,cell wall macromolecule catabolic process; GO:0006032,chitin catabolic process; GO:0000272,polysaccharide catabolic process	Chitinase class I
Sspon.01G0002010-1A	15.95	15.84	12.85	3.04	6.19	4.74	14.88	4.65667	171	193	130	36	64	55	0.306	-1.709	0.000400299	0.0132868	down	Chr1A	5875878	5876893	-	Sspon.01G0002010-1A	--	K00799 glutathione S-transferase [EC:2.5.1.18] | (RefSeq) gst10; glutathione transferase10 (A)	glutathione transferase10 [Zea mays]	RecName: Full=Glutathione S-transferase F11; Short=AtGSTF11; EC=2.5.1.18; AltName: Full=AtGSTF6; AltName: Full=GST class-phi; AltName: Full=GST class-phi member 11;	SubName: Full=Glutathione transferase10 {ECO:0000313|EMBL:ONL93404.1};	Glutathione S-transferase	GO:0005737,cytoplasm; GO:0005829,cytosol; GO:0004364,glutathione transferase activity; GO:0006749,glutathione metabolic process; GO:0006979,response to oxidative stress; GO:0009407,toxin catabolic process	Glutathione S-transferase, C-terminal domain
Sspon.01G0002380-4D	11.58	7.43	8.77	2.84	0.74	1.5	9.26	1.69333	277	202	198	75	17	39	0.177	-2.502	3.40527e-06	0.000325224	down	Chr1D	6447625	6453556	-	Sspon.01G0002380-4D	--	K00465 carotenoid 9,10(9',10')-cleavage dioxygenase 1 [EC:1.13.11.-] | (RefSeq) carotenoid 9,10(9',10')-cleavage dioxygenase (A)	carotenoid cleavage dioxygenase [Saccharum hybrid cultivar R570]	RecName: Full=Carotenoid 9,10(9',10')-cleavage dioxygenase; EC=1.14.99.n4; AltName: Full=CsCCD;	SubName: Full=Carotenoid cleavage dioxygenase {ECO:0000313|EMBL:AGT17077.1};	Beta, beta-carotene 15,15'-dioxygenase and related enzymes	GO:0005737,cytoplasm; GO:0046872,metal ion binding; GO:0016702,oxidoreductase activity, acting on single donors with incorporation of molecular oxygen, incorporation of two atoms of oxygen	Retinal pigment epithelial membrane protein
Sspon.01G0002440-3C	0	0	0	0.76	0.21	0.31	0	0.426667	0	0	0	25	6	10	68.016	6.088	0.00129476	0.0311294	up	Chr1C	6830949	6832937	+	Sspon.01G0002440-3C	--	--	hypothetical protein SHCRBa_185_C01_F_430 [Saccharum hybrid cultivar R570]	--	SubName: Full=Uncharacterized protein {ECO:0000313|EMBL:AGT17081.1};	--	--	PHD-finger
Sspon.01G0002580-1A	6.79	8.08	5.77	0.2	1.7	0.83	6.88	0.91	91	123	73	3	22	12	0.13	-2.947	4.3941e-05	0.00253637	down	Chr1A	6848267	6851075	+	Sspon.01G0002580-1A	--	K01166 ribonuclease T2 [EC:3.1.27.1] | (RefSeq) ribonuclease 2 (A)	putative ribonuclease [Saccharum hybrid cultivar R570]	RecName: Full=Ribonuclease 2; EC=3.1.27.1; Flags: Precursor;	SubName: Full=Putative ribonuclease {ECO:0000313|EMBL:AGT16979.1};	Ribonuclease, T2 family	GO:0005783,endoplasmic reticulum; GO:0010168,ER body; GO:0005622,intracellular; GO:0005773,vacuole; GO:0004521,endoribonuclease activity; GO:0033897,ribonuclease T2 activity; GO:0003723,RNA binding; GO:0010507,negative regulation of autophagy; GO:0016075,rRNA catabolic process	--
Sspon.01G0002640-1A	24.11	20.04	19.68	8.15	3.57	5.48	21.2767	5.73333	126	119	97	47	18	31	0.261	-1.939	0.000226124	0.00875645	down	Chr1A	7126713	7129839	+	Sspon.01G0002640-1A	--	K09060 plant G-box-binding factor | (RefSeq) bZIP transcription factor 16-like (A)	hypothetical protein SORBI_3001G112900 [Sorghum bicolor]	RecName: Full=UV-B-induced protein At3g17800, chloroplastic {ECO:0000305}; Flags: Precursor;	SubName: Full=Uncharacterized protein {ECO:0000313|EMBL:KXG37709.1};	--	GO:0009507,chloroplast; GO:0010193,response to ozone; GO:0010224,response to UV-B; GO:0009611,response to wounding	Protein of unknown function (DUF760)
Sspon.01G0002710-2B	3.64	3.9	2.84	7.37	10.15	12.4	3.46	9.97333	114	139	84	255	307	421	2.804	1.488	0.000317151	0.011121	up	Chr1B	6182957	6186653	-	Sspon.01G0002710-2B	--	K13071 pheophorbide a oxygenase [EC:1.14.15.17] | (RefSeq) pheophorbide a oxygenase, chloroplastic (A)	pheophorbide a oxygenase, chloroplastic [Sorghum bicolor]	RecName: Full=Pheophorbide a oxygenase, chloroplastic; Short=AtPaO; Short=Pheide a oxygenase; EC=1.14.15.17 {ECO:0000269|PubMed:14657372}; AltName: Full=Accelerated cell death 1; AltName: Full=Lethal leaf-spot 1 homolog; Short=Lls1; Flags: Precursor;	SubName: Full=Uncharacterized protein {ECO:0000313|EMBL:EER95507.1};	--	GO:0009507,chloroplast; GO:0009941,chloroplast envelope; GO:0009706,chloroplast inner membrane; GO:0009534,chloroplast thylakoid; GO:0009535,chloroplast thylakoid membrane; GO:0051537,2 iron, 2 sulfur cluster binding; GO:0010277,chlorophyllide a oxygenase [overall] activity; GO:0051536,iron-sulfur cluster binding; GO:0046872,metal ion binding; GO:0032441,pheophorbide a oxygenase activity; GO:0008…	Pheophorbide a oxygenase
Sspon.01G0002820-3C	9.09	7.65	5.95	2.76	1.31	0.51	7.56333	1.52667	230	220	142	77	32	14	0.196	-2.352	8.12056e-05	0.00400581	down	Chr1C	7675066	7679064	-	Sspon.01G0002820-3C	--	K04733 interleukin-1 receptor-associated kinase 4 [EC:2.7.11.1] | (RefSeq) calmodulin-binding receptor-like cytoplasmic kinase 2 isoform X1 (A)	Calmodulin-binding receptor-like cytoplasmic kinase 1 [Zea mays]	RecName: Full=Calmodulin-binding receptor-like cytoplasmic kinase 1; EC=2.7.11.1;	SubName: Full=Calmodulin-binding receptor-like cytoplasmic kinase 1 {ECO:0000313|EMBL:ONL93672.1};	Serine/threonine protein kinase	GO:0005737,cytoplasm; GO:0005524,ATP binding; GO:0005516,calmodulin binding; GO:0004683,calmodulin-dependent protein kinase activity; GO:0004674,protein serine/threonine kinase activity; GO:0009737,response to abscisic acid; GO:0009409,response to cold; GO:0042542,response to hydrogen peroxide; GO:0009651,response to salt stress	Protein kinase domain
Sspon.01G0002820-4D	0.74	0.52	0.1	7.43	5.24	2.9	0.453333	5.19	15	12	2	167	103	64	11.095	3.472	1.36012e-06	0.000155719	up	Chr1D	7401645	7404931	-	Sspon.01G0002820-4D	--	K04733 interleukin-1 receptor-associated kinase 4 [EC:2.7.11.1] | (RefSeq) calmodulin-binding receptor-like cytoplasmic kinase 2 isoform X1 (A)	calmodulin-binding receptor-like cytoplasmic kinase 2 [Sorghum bicolor]	RecName: Full=Calmodulin-binding receptor-like cytoplasmic kinase 2; EC=2.7.11.1;	SubName: Full=Uncharacterized protein {ECO:0000313|EMBL:EER95499.1};	Serine/threonine protein kinase	GO:0005737,cytoplasm; GO:0005524,ATP binding; GO:0004674,protein serine/threonine kinase activity; GO:0009555,pollen development	Fungal protein kinase
Sspon.01G0002860-2B	64.02	26.41	26.55	112.61	120.03	84.47	38.9933	105.703	529	248	207	1027	957	756	2.653	1.407	0.00180237	0.0396134	up	Chr1B	6413967	6417721	+	Sspon.01G0002860-2B	--	--	uncharacterized protein LOC8080552 [Sorghum bicolor]	--	SubName: Full=Uncharacterized protein {ECO:0000313|EMBL:EER92848.1};	--	GO:0016021,integral component of membrane	HR-like lesion-inducing
Sspon.01G0002890-2P	1.74	4.14	2.76	71.19	36.82	11.75	2.88	39.92	42	114	63	1902	860	308	13.407	3.745	2.6738e-10	1.19238e-07	up	Chr1C	71475085	71476710	+	Sspon.01G0002890-2P	--	K08176 MFS transporter, PHS family, inorganic phosphate transporter | (RefSeq) probable inorganic phosphate transporter 1-8 (A)	probable inorganic phosphate transporter 1-8 [Sorghum bicolor]	RecName: Full=Probable inorganic phosphate transporter 1-8; Short=OsPT8; Short=OsPht1;8; AltName: Full=H(+)/Pi cotransporter;	SubName: Full=Uncharacterized protein {ECO:0000313|EMBL:EER91556.1};	Inorganic phosphate transporter	GO:0005887,integral component of plasma membrane; GO:0005315,inorganic phosphate transmembrane transporter activity; GO:0015293,symporter activity; GO:0006817,phosphate ion transport	Major Facilitator Superfamily
Sspon.01G0003000-1A	4.13	4.85	4.29	23.26	6.74	10.4	4.42333	13.4667	104	139	102	647	164	284	2.926	1.549	0.00200798	0.0426902	up	Chr1A	8073848	8075674	-	Sspon.01G0003000-1A	--	--	metal ion binding protein isoform X1 [Zea mays]	RecName: Full=Heavy metal-associated isoprenylated plant protein 6 {ECO:0000303|PubMed:21072340, ECO:0000303|PubMed:23368984}; Short=AtHIP06 {ECO:0000303|PubMed:21072340, ECO:0000303|PubMed:23368984}; AltName: Full=Cadmium induced protein CdI19 {ECO:0000303|PubMed:12383082}; Flags: Precursor;	SubName: Full=Metal ion binding protein {ECO:0000313|EMBL:ONL93732.1};	Copper chaperone	GO:0005737,cytoplasm; GO:0005886,plasma membrane; GO:0046914,transition metal ion binding; GO:0046916,cellular transition metal ion homeostasis; GO:0030001,metal ion transport	Heavy-metal-associated domain
Sspon.01G0003000-3D	178.65	43.36	86.39	505.04	504.27	165.63	102.8	391.647	3266	901	1490	10191	8896	3280	3.744	1.904	0.000634928	0.0185278	up	Chr1D	66315711	66317186	+	Sspon.01G0003000-3D	--	--	heavy metal-associated isoprenylated plant protein 3 isoform X2 [Sorghum bicolor]	RecName: Full=Heavy metal-associated isoprenylated plant protein 6 {ECO:0000303|PubMed:21072340, ECO:0000303|PubMed:23368984}; Short=AtHIP06 {ECO:0000303|PubMed:21072340, ECO:0000303|PubMed:23368984}; AltName: Full=Cadmium induced protein CdI19 {ECO:0000303|PubMed:12383082}; Flags: Precursor;	SubName: Full=Uncharacterized protein {ECO:0000313|EMBL:EER94175.1};	Copper chaperone	GO:0005737,cytoplasm; GO:0005886,plasma membrane; GO:0046914,transition metal ion binding; GO:0046916,cellular transition metal ion homeostasis; GO:0030001,metal ion transport	Heavy-metal-associated domain
Sspon.01G0003030-1A	0.28	1.47	0.84	2.66	4.75	7.11	0.863333	4.84	9	53	25	93	145	244	5.41	2.436	0.000187959	0.00764809	up	Chr1A	8096666	8101347	-	Sspon.01G0003030-1A	--	K01904 4-coumarate--CoA ligase [EC:6.2.1.12] | (RefSeq) 4-coumarate--CoA ligase-like 1 (A)	4-coumarate--CoA ligase-like 1 [Sorghum bicolor]	RecName: Full=4-coumarate--CoA ligase-like 1; EC=6.2.1.-;	SubName: Full=Uncharacterized protein {ECO:0000313|EMBL:KXG40154.1};	Acyl-CoA synthetase	GO:0005777,peroxisome; GO:0005524,ATP binding; GO:0004321,fatty-acyl-CoA synthase activity; GO:0016874,ligase activity; GO:0009695,jasmonic acid biosynthetic process	AMP-binding enzyme C-terminal domain
Sspon.01G0003120-2B	0.17	0	0	3.44	1.43	1.27	0.0566667	2.04667	3	0	0	69	25	25	36.564	5.192	4.25616e-05	0.00246447	up	Chr1B	7211878	7213693	+	Sspon.01G0003120-2B	--	K09838 zeaxanthin epoxidase [EC:1.14.15.21] | (RefSeq) zeaxanthin epoxidase, chloroplastic (A)	uncharacterized protein LOC8080538 isoform X1 [Sorghum bicolor]	RecName: Full=Monooxygenase 2 {ECO:0000303|PubMed:10216258}; Short=AtMO2 {ECO:0000303|PubMed:10216258}; EC=1.14.13.-;	SubName: Full=Uncharacterized protein {ECO:0000313|EMBL:EER95483.1};	Kynurenine 3-monooxygenase and related flavoprotein monooxygenases	GO:0071949,FAD binding; GO:0004497,monooxygenase activity; GO:0002239,response to oomycetes; GO:0044550,secondary metabolite biosynthetic process	Squalene epoxidase
Sspon.01G0003120-4D	0.26	0.84	0	11.63	6.07	8.09	0.366667	8.59667	5	18	0	243	111	166	22.125	4.468	6.65539e-09	1.85874e-06	up	Chr1D	8144643	8146443	-	Sspon.01G0003120-4D	--	K09838 zeaxanthin epoxidase [EC:1.14.15.21] | (RefSeq) zeaxanthin epoxidase, chloroplastic (A)	uncharacterized protein LOC8080538 isoform X1 [Sorghum bicolor]	RecName: Full=Monooxygenase 2 {ECO:0000303|PubMed:10216258}; Short=AtMO2 {ECO:0000303|PubMed:10216258}; EC=1.14.13.-;	SubName: Full=Uncharacterized protein {ECO:0000313|EMBL:EER95483.1};	Kynurenine 3-monooxygenase and related flavoprotein monooxygenases	GO:0071949,FAD binding; GO:0004497,monooxygenase activity; GO:0002239,response to oomycetes; GO:0044550,secondary metabolite biosynthetic process	Lycopene cyclase protein
Sspon.01G0003160-1P	2.94	2.32	2.15	0.34	1.08	0.12	2.47	0.513333	116	104	80	15	41	5	0.206	-2.283	0.00201419	0.042773	down	Chr1A	8741597	8747029	+	Sspon.01G0003160-1P	--	K12591 exosome complex exonuclease RRP6 [EC:3.1.13.-] | (RefSeq) protein RRP6-like 1 (A)	hypothetical protein SORBI_3001G498600 [Sorghum bicolor]	RecName: Full=Protein RRP6-like 2 {ECO:0000303|PubMed:18285452}; Short=AtRRP6L2 {ECO:0000303|PubMed:18285452};	SubName: Full=Uncharacterized protein {ECO:0000313|EMBL:EER95474.1};	Exosome 3'-5' exoribonuclease complex, subunit PM/SCL-100 (Rrp6)	GO:0005737,cytoplasm; GO:0005829,cytosol; GO:0000176,nuclear exosome (RNase complex); GO:0005730,nucleolus; GO:0005634,nucleus; GO:0008408,3'-5' exonuclease activity; GO:0003676,nucleic acid binding; GO:0000166,nucleotide binding; GO:0043633,polyadenylation-dependent RNA catabolic process; GO:1902466,positive regulation of histone H3-K27 trimethylation; GO:0080188,RNA-directed DNA methylation; GO…	HRDC domain
Sspon.01G0003290-1A	2.68	12.86	9.08	1.46	1.35	1.27	8.20667	1.36	35	191	112	21	17	18	0.16	-2.641	7.11975e-05	0.0036387	down	Chr1A	9013587	9015860	-	Sspon.01G0003290-1A	--	--	cell number regulator 13 [Sorghum bicolor]	RecName: Full=Cell number regulator 13; AltName: Full=ZmCNR13;	SubName: Full=Uncharacterized protein {ECO:0000313|EMBL:EER95478.1};	--	GO:0016021,integral component of membrane	--
Sspon.01G0003420-1A	3.25	2.86	0.46	8.47	14.21	11.63	2.19	11.4367	67	67	9	193	283	260	5.105	2.352	0.000172624	0.00713434	up	Chr1A	9388792	9395392	-	Sspon.01G0003420-1A	--	K22909 zinc finger CCCH domain-containing protein 13 | (RefSeq) uncharacterized protein LOC113322141 (A)	uncharacterized protein LOC8085456 [Sorghum bicolor]	RecName: Full=Protein SUPPRESSOR OF GENE SILENCING 3 homolog; Short=OsSGS3;	SubName: Full=XS domain containing protein expressed {ECO:0000313|EMBL:AQL09686.1};	--	GO:0005737,cytoplasm; GO:0031047,gene silencing by RNA	XS domain
Sspon.01G0003530-2B	3.69	2.12	2.32	0.07	0.47	0.07	2.71	0.203333	49	32	29	1	6	1	0.072	-3.79	0.000179143	0.00733798	down	Chr1B	7965707	7966707	+	Sspon.01G0003530-2B	--	--	uncharacterized protein LOC8059848 [Sorghum bicolor]	--	SubName: Full=Uncharacterized protein {ECO:0000313|EMBL:EER95459.1};	--	--	PDDEXK-like family of unknown function
Sspon.01G0003900-2B	18.49	23.58	8.99	6.38	5.8	5.09	17.02	5.75667	218	316	100	83	66	65	0.328	-1.606	0.00113401	0.0281963	down	Chr1B	9194854	9197127	+	Sspon.01G0003900-2B	--	--	uncharacterized protein LOC8082132 [Sorghum bicolor]	--	SubName: Full=Uncharacterized protein {ECO:0000313|EMBL:EER95440.1};	--	--	Protein of unknown function (DUF3110)
Sspon.01G0003950-1A	0.23	0.67	0.52	3.19	2.78	1.09	0.473333	2.35333	16	53	34	244	186	82	4.823	2.27	0.000171942	0.00712747	up	Chr1A	10963305	10969568	+	Sspon.01G0003950-1A	--	K05665 ATP-binding cassette, subfamily C (CFTR/MRP), member 1 [EC:7.6.2.3] | (RefSeq) ABC transporter C family member 3 (A)	ABC transporter C family member 3 [Sorghum bicolor]	RecName: Full=ABC transporter C family member 3; Short=ABC transporter ABCC.3; Short=AtABCC3; EC=3.6.3.44; AltName: Full=ATP-energized glutathione S-conjugate pump 3; AltName: Full=Glutathione S-conjugate-transporting ATPase 3; AltName: Full=Multidrug resistance-associated protein 3;	SubName: Full=Uncharacterized protein {ECO:0000313|EMBL:KXG40096.1};	Multidrug resistance-associated protein/mitoxantrone resistance protein, ABC superfamily	GO:0048046,apoplast; GO:0016021,integral component of membrane; GO:0000325,plant-type vacuole; GO:0009506,plasmodesma; GO:0005774,vacuolar membrane; GO:0005773,vacuole; GO:0005524,ATP binding; GO:0042626,ATPase activity, coupled to transmembrane movement of substances; GO:0010290,chlorophyll catabolite transmembrane transporter activity; GO:0015431,glutathione S-conjugate-exporting ATPase activit…	FtsK/SpoIIIE family
Sspon.01G0003950-2C	0.91	1.5	1.32	7.16	10.44	3.13	1.24333	6.91	60	113	82	522	666	224	5.46	2.449	1.92431e-06	0.000204391	up	Chr1C	10191682	10197134	-	Sspon.01G0003950-2C	--	K05665 ATP-binding cassette, subfamily C (CFTR/MRP), member 1 [EC:7.6.2.3] | (RefSeq) ABC transporter C family member 3 (A)	ABC transporter C family member 3 [Sorghum bicolor]	RecName: Full=ABC transporter C family member 3; Short=ABC transporter ABCC.3; Short=AtABCC3; EC=3.6.3.44; AltName: Full=ATP-energized glutathione S-conjugate pump 3; AltName: Full=Glutathione S-conjugate-transporting ATPase 3; AltName: Full=Multidrug resistance-associated protein 3;	SubName: Full=Uncharacterized protein {ECO:0000313|EMBL:KXG40096.1};	Multidrug resistance-associated protein/mitoxantrone resistance protein, ABC superfamily	GO:0048046,apoplast; GO:0016021,integral component of membrane; GO:0000325,plant-type vacuole; GO:0009506,plasmodesma; GO:0005774,vacuolar membrane; GO:0005773,vacuole; GO:0005524,ATP binding; GO:0042626,ATPase activity, coupled to transmembrane movement of substances; GO:0010290,chlorophyll catabolite transmembrane transporter activity; GO:0015431,glutathione S-conjugate-exporting ATPase activit…	FtsK/SpoIIIE family
Sspon.01G0003950-3D	0.75	1.24	0.44	7.03	6.46	2.75	0.81	5.41333	47	88	26	486	391	187	6.514	2.704	5.98369e-07	7.87823e-05	up	Chr1D	9245072	9250782	-	Sspon.01G0003950-3D	--	K05665 ATP-binding cassette, subfamily C (CFTR/MRP), member 1 [EC:7.6.2.3] | (RefSeq) ABC transporter C family member 3 (A)	ABC transporter C family member 3 [Sorghum bicolor]	RecName: Full=ABC transporter C family member 3; Short=ABC transporter ABCC.3; Short=AtABCC3; EC=3.6.3.44; AltName: Full=ATP-energized glutathione S-conjugate pump 3; AltName: Full=Glutathione S-conjugate-transporting ATPase 3; AltName: Full=Multidrug resistance-associated protein 3;	SubName: Full=Uncharacterized protein {ECO:0000313|EMBL:KXG40096.1};	Multidrug resistance-associated protein/mitoxantrone resistance protein, ABC superfamily	GO:0048046,apoplast; GO:0016021,integral component of membrane; GO:0000325,plant-type vacuole; GO:0009506,plasmodesma; GO:0005774,vacuolar membrane; GO:0005773,vacuole; GO:0005524,ATP binding; GO:0042626,ATPase activity, coupled to transmembrane movement of substances; GO:0010290,chlorophyll catabolite transmembrane transporter activity; GO:0015431,glutathione S-conjugate-exporting ATPase activit…	FtsK/SpoIIIE family
Sspon.01G0003970-2B	4.03	6.73	5.37	0.68	0.92	1.21	5.37667	0.936667	86	163	108	16	19	28	0.169	-2.561	2.66275e-06	0.000269186	down	Chr1B	9479789	9482098	+	Sspon.01G0003970-2B	--	K16222 Dof zinc finger protein DOF5.5 | (RefSeq) cyclic dof factor 1 (A)	cyclic dof factor 1 isoform X1 [Sorghum bicolor]	RecName: Full=Cyclic dof factor 2; AltName: Full=Dof zinc finger protein DOF5.2; Short=AtDOF5.2;	SubName: Full=Dof-type zinc finger protein {ECO:0000313|EMBL:AEF32404.1}; SubName: Full=Dof-type zinc finger protein 23 {ECO:0000313|EMBL:DAA34026.1};	--	GO:0005634,nucleus; GO:0003700,DNA-binding transcription factor activity; GO:0046872,metal ion binding; GO:0043565,sequence-specific DNA binding; GO:0009908,flower development; GO:0006355,regulation of transcription, DNA-templated; GO:0006351,transcription, DNA-templated	Dof domain, zinc finger
Sspon.01G0004400-2B	0	0	0	4.98	2.41	2.47	0	3.28667	0	0	0	109	46	53	350.434	8.453	1.29558e-09	4.50584e-07	up	Chr1B	10444744	10446348	+	Sspon.01G0004400-2B	--	K13464 jasmonate ZIM domain-containing protein | (RefSeq) pnFL-2 (A)	hypothetical protein SORBI_3001G482700 [Sorghum bicolor]	RecName: Full=Protein TIFY 11c {ECO:0000305}; Short=OsTIFY11c {ECO:0000303|PubMed:19618278}; AltName: Full=Jasmonate ZIM domain-containing protein 11 {ECO:0000305}; Short=OsJAZ11 {ECO:0000303|PubMed:19618278}; AltName: Full=OsJAZ2;	SubName: Full=Uncharacterized protein {ECO:0000313|EMBL:EER95398.1};	--	GO:0005634,nucleus; GO:0003714,transcription corepressor activity; GO:1903507,negative regulation of nucleic acid-templated transcription; GO:0031347,regulation of defense response; GO:2000022,regulation of jasmonic acid mediated signaling pathway; GO:0006355,regulation of transcription, DNA-templated; GO:0009611,response to wounding; GO:0006351,transcription, DNA-templated	Divergent CCT motif
Sspon.01G0004400-4D	0	0	0	2.62	2.03	6.58	0	3.74333	0	0	0	56	38	138	389.036	8.604	1.0109e-09	3.58338e-07	up	Chr1D	10501443	10503021	+	Sspon.01G0004400-4D	--	K13464 jasmonate ZIM domain-containing protein | (RefSeq) pnFL-2 (A)	hypothetical protein SORBI_3001G482700 [Sorghum bicolor]	RecName: Full=Protein TIFY 11c {ECO:0000305}; Short=OsTIFY11c {ECO:0000303|PubMed:19618278}; AltName: Full=Jasmonate ZIM domain-containing protein 11 {ECO:0000305}; Short=OsJAZ11 {ECO:0000303|PubMed:19618278}; AltName: Full=OsJAZ2;	SubName: Full=Uncharacterized protein {ECO:0000313|EMBL:EER95398.1};	--	GO:0005634,nucleus; GO:0003714,transcription corepressor activity; GO:1903507,negative regulation of nucleic acid-templated transcription; GO:0031347,regulation of defense response; GO:2000022,regulation of jasmonic acid mediated signaling pathway; GO:0006355,regulation of transcription, DNA-templated; GO:0009611,response to wounding; GO:0006351,transcription, DNA-templated	Divergent CCT motif
Sspon.01G0004440-2C	0	0	0	1.8	3.75	8.18	0	4.57667	0	0	0	17	31	76	211.769	7.726	4.12727e-07	5.79506e-05	up	Chr1C	11062598	11067490	+	Sspon.01G0004440-2C	--	--	uncharacterized protein LOC110431605 [Sorghum bicolor]	--	SubName: Full=Uncharacterized protein {ECO:0000313|EMBL:KQK92300.1, ECO:0000313|EnsemblPlants:Si039989m};	--	--	--
Sspon.01G0004440-3D	0	0	0	1.63	7.12	8.88	0	5.87667	0	0	0	21	80	112	372.495	8.541	3.88914e-09	1.18186e-06	up	Chr1D	10436116	10437177	+	Sspon.01G0004440-3D	--	--	uncharacterized protein LOC110431605 [Sorghum bicolor]	--	SubName: Full=Uncharacterized protein {ECO:0000313|EMBL:KQK92300.1, ECO:0000313|EnsemblPlants:Si039989m};	--	--	--
Sspon.01G0004480-2B	16.73	9.02	2.14	123.91	66.95	225.5	9.29667	138.787	124	76	15	1014	479	1811	14.386	3.847	9.05156e-10	3.27146e-07	up	Chr1B	10458988	10459485	+	Sspon.01G0004480-2B	--	K13464 jasmonate ZIM domain-containing protein | (RefSeq) protein TIFY 10A-like (A)	hypothetical protein SORBI_3001G482600 [Sorghum bicolor]	RecName: Full=Protein TIFY 11b {ECO:0000305}; Short=OsTIFY11b {ECO:0000303|PubMed:19618278}; AltName: Full=Jasmonate ZIM domain-containing protein 10 {ECO:0000305}; Short=OsJAZ10 {ECO:0000303|PubMed:19618278}; AltName: Full=OsJAZ4 {ECO:0000303|PubMed:23320078};	SubName: Full=Uncharacterized protein {ECO:0000313|EMBL:KXG40045.1};	--	GO:0005634,nucleus; GO:0003714,transcription corepressor activity; GO:1903507,negative regulation of nucleic acid-templated transcription; GO:0031347,regulation of defense response; GO:2000022,regulation of jasmonic acid mediated signaling pathway; GO:0006355,regulation of transcription, DNA-templated; GO:0009611,response to wounding; GO:0006351,transcription, DNA-templated	Divergent CCT motif
Sspon.01G0004480-3C	7.21	0.22	0.27	64.07	33.3	88.64	2.56667	62.0033	57	2	2	559	254	759	23.454	4.552	0.00128641	0.0309557	up	Chr1C	11127363	11127893	+	Sspon.01G0004480-3C	--	K13464 jasmonate ZIM domain-containing protein | (RefSeq) ZIM motif family protein (A)	hypothetical protein SORBI_3001G482600 [Sorghum bicolor]	RecName: Full=Protein TIFY 11b {ECO:0000305}; Short=OsTIFY11b {ECO:0000303|PubMed:19618278}; AltName: Full=Jasmonate ZIM domain-containing protein 10 {ECO:0000305}; Short=OsJAZ10 {ECO:0000303|PubMed:19618278}; AltName: Full=OsJAZ4 {ECO:0000303|PubMed:23320078};	SubName: Full=Uncharacterized protein {ECO:0000313|EMBL:KXG40045.1};	--	GO:0005634,nucleus; GO:0003714,transcription corepressor activity; GO:1903507,negative regulation of nucleic acid-templated transcription; GO:0031347,regulation of defense response; GO:2000022,regulation of jasmonic acid mediated signaling pathway; GO:0006355,regulation of transcription, DNA-templated; GO:0009611,response to wounding; GO:0006351,transcription, DNA-templated	Divergent CCT motif
Sspon.01G0004500-1A	9.39	17.46	14.88	37.2	25.14	43.13	13.91	35.1567	259	547	387	1132	669	1288	2.439	1.287	0.00120934	0.0295249	up	Chr1A	12042100	12046628	+	Sspon.01G0004500-1A	--	K15397 3-ketoacyl-CoA synthase [EC:2.3.1.199] | (RefSeq) 3-ketoacyl-CoA synthase 10 (A)	3-ketoacyl-CoA synthase 10 [Sorghum bicolor]	RecName: Full=3-ketoacyl-CoA synthase 10 {ECO:0000303|PubMed:18465198}; Short=KCS-10 {ECO:0000303|PubMed:18465198}; EC=2.3.1.199 {ECO:0000305}; AltName: Full=Protein FIDDLEHEAD {ECO:0000303|PubMed:10559443}; AltName: Full=Very long-chain fatty acid condensing enzyme 10 {ECO:0000303|PubMed:18465198}; Short=VLCFA condensing enzyme 10 {ECO:0000303|PubMed:18465198};	RecName: Full=3-ketoacyl-CoA synthase {ECO:0000256|PIRNR:PIRNR036417}; EC=2.3.1.- {ECO:0000256|PIRNR:PIRNR036417};	--	GO:0005783,endoplasmic reticulum; GO:0005789,endoplasmic reticulum membrane; GO:0016021,integral component of membrane; GO:0016020,membrane; GO:0102336,3-oxo-arachidoyl-CoA synthase activity; GO:0102337,3-oxo-cerotoyl-CoA synthase activity; GO:0102338,3-oxo-lignoceronyl-CoA synthase activity; GO:0102756,very-long-chain 3-ketoacyl-CoA synthase activity; GO:0006633,fatty acid biosynthetic process; …	Chalcone and stilbene synthases, N-terminal domain
Sspon.01G0004500-3C	2.07	1.59	1.71	4.83	3.51	9.79	1.79	6.04333	63	55	49	162	103	322	3.257	1.704	0.00094334	0.0246951	up	Chr1C	11142278	11146816	+	Sspon.01G0004500-3C	--	K15397 3-ketoacyl-CoA synthase [EC:2.3.1.199] | (RefSeq) 3-ketoacyl-CoA synthase 10 (A)	3-ketoacyl-CoA synthase 10 [Sorghum bicolor]	RecName: Full=3-ketoacyl-CoA synthase 10 {ECO:0000303|PubMed:18465198}; Short=KCS-10 {ECO:0000303|PubMed:18465198}; EC=2.3.1.199 {ECO:0000305}; AltName: Full=Protein FIDDLEHEAD {ECO:0000303|PubMed:10559443}; AltName: Full=Very long-chain fatty acid condensing enzyme 10 {ECO:0000303|PubMed:18465198}; Short=VLCFA condensing enzyme 10 {ECO:0000303|PubMed:18465198};	RecName: Full=3-ketoacyl-CoA synthase {ECO:0000256|PIRNR:PIRNR036417}; EC=2.3.1.- {ECO:0000256|PIRNR:PIRNR036417};	--	GO:0005783,endoplasmic reticulum; GO:0005789,endoplasmic reticulum membrane; GO:0016021,integral component of membrane; GO:0016020,membrane; GO:0102336,3-oxo-arachidoyl-CoA synthase activity; GO:0102337,3-oxo-cerotoyl-CoA synthase activity; GO:0102338,3-oxo-lignoceronyl-CoA synthase activity; GO:0102756,very-long-chain 3-ketoacyl-CoA synthase activity; GO:0006633,fatty acid biosynthetic process; …	3-Oxoacyl-[acyl-carrier-protein (ACP)] synthase III
Sspon.01G0004590-3C	22.77	32.87	20.4	8.05	11.54	8.91	25.3467	9.5	323	530	273	126	158	137	0.366	-1.451	0.000423469	0.0138104	down	Chr1C	11465407	11468280	-	Sspon.01G0004590-3C	--	K15028 translation initiation factor 3 subunit K | (RefSeq) eukaryotic translation initiation factor 3 subunit K (A)	eukaryotic translation initiation factor 3 subunit K [Sorghum bicolor]	RecName: Full=Eukaryotic translation initiation factor 3 subunit K {ECO:0000255|HAMAP-Rule:MF_03010}; Short=eIF3k {ECO:0000255|HAMAP-Rule:MF_03010}; AltName: Full=eIF-3 p25 {ECO:0000255|HAMAP-Rule:MF_03010};	RecName: Full=Eukaryotic translation initiation factor 3 subunit K {ECO:0000256|HAMAP-Rule:MF_03010}; Short=eIF3k {ECO:0000256|HAMAP-Rule:MF_03010}; AltName: Full=eIF-3 p25 {ECO:0000256|HAMAP-Rule:MF_03010};	Uncharacterized conserved protein	GO:0005829,cytosol; GO:0005852,eukaryotic translation initiation factor 3 complex; GO:0043022,ribosome binding; GO:0003743,translation initiation factor activity; GO:0006446,regulation of translational initiation	CSN8/PSMD8/EIF3K family
Sspon.01G0004600-4D	0	0	0	0.33	0.19	4.82	0	1.78	0	0	0	4	2	57	103.429	6.692	0.000555316	0.0167711	up	Chr1D	10703775	10704619	-	Sspon.01G0004600-4D	--	--	uncharacterized protein LOC101772550 [Setaria italica]	RecName: Full=Protein MARD1 {ECO:0000303|PubMed:15159630}; AltName: Full=Mediator of ABA-regulated dormancy1 {ECO:0000303|PubMed:15159630}; AltName: Full=Senescence-associated protein SAG102 {ECO:0000303|PubMed:11402199};	SubName: Full=Uncharacterized protein {ECO:0000313|EMBL:EER92744.1};	--	GO:0010494,cytoplasmic stress granule; GO:0000932,P-body; GO:0046872,metal ion binding; GO:0009737,response to abscisic acid; GO:0010162,seed dormancy process	zinc-finger of the FCS-type, C2-C2
Sspon.01G0004640-2B	35.71	33.78	38.1	5.69	4.4	13.56	35.8633	7.88333	773	831	778	136	92	318	0.212	-2.237	1.35268e-06	0.000155188	down	Chr1B	10761510	10763662	-	Sspon.01G0004640-2B	--	--	uncharacterized protein LOC110437142 [Sorghum bicolor]	--	SubName: Full=Uncharacterized protein {ECO:0000313|EMBL:KXG40032.1};	--	--	--
Sspon.01G0004640-3C	6.25	10.07	10.68	1.13	0.82	3.29	9	1.74667	165	302	266	33	21	94	0.187	-2.418	2.33467e-05	0.001532	down	Chr1C	11603416	11609447	+	Sspon.01G0004640-3C	--	K02293 15-cis-phytoene desaturase [EC:1.3.5.5] | (RefSeq) pds1; phytoene dehydrogenase, chloroplastic/chromoplastic isoform X1 (A)	uncharacterized protein LOC110437142 [Sorghum bicolor]	RecName: Full=Phytoene dehydrogenase, chloroplastic/chromoplastic; EC=1.3.99.-; AltName: Full=Phytoene desaturase; Flags: Precursor;	SubName: Full=Uncharacterized protein {ECO:0000313|EMBL:KXG40032.1};	Amine oxidase	GO:0009507,chloroplast; GO:0009509,chromoplast; GO:0016705,oxidoreductase activity, acting on paired donors, with incorporation or reduction of molecular oxygen; GO:0016117,carotenoid biosynthetic process	Flavin containing amine oxidoreductase
Sspon.01G0004640-4D	15.43	18.37	19.29	0.92	1.39	4.61	17.6967	2.30667	334	452	394	22	29	108	0.126	-2.99	1.60938e-07	2.62524e-05	down	Chr1D	10763170	10765322	+	Sspon.01G0004640-4D	--	--	uncharacterized protein LOC110437142 [Sorghum bicolor]	--	SubName: Full=Uncharacterized protein {ECO:0000313|EMBL:KXG40032.1};	--	--	--
Sspon.01G0004720-1P	7.58	7.15	7.7	44.09	47.11	11.32	7.47667	34.1733	97	104	93	623	582	157	4.484	2.165	5.90665e-05	0.00319282	up	Chr6A	53657590	53663312	-	Sspon.01G0004720-1P	--	K12185 ESCRT-I complex subunit VPS37 | (RefSeq) vacuolar protein-sorting-associated protein 37 homolog 1 isoform X1 (A)	vacuolar protein-sorting-associated protein 37 homolog 1 isoform X1 [Sorghum bicolor]	RecName: Full=Vacuolar protein-sorting-associated protein 37 homolog 2; Short=AtVPS37-2; AltName: Full=ESCRT-I complex subunit VPS37 homolog 2;	SubName: Full=Uncharacterized protein {ECO:0000313|EMBL:KXG40016.1};	Uncharacterized conserved protein	GO:0000813,ESCRT I complex; GO:0008883,glutamyl-tRNA reductase activity; GO:0050661,NADP binding; GO:0015031,protein transport; GO:0033014,tetrapyrrole biosynthetic process	Apg6 coiled-coil region
Sspon.01G0004810-1A	6.06	3.22	2.91	15.1	11.18	20.17	4.06333	15.4833	172	104	78	473	306	620	3.69	1.884	2.49499e-05	0.00161555	up	Chr1A	13068062	13076162	-	Sspon.01G0004810-1A	--	K03327 multidrug resistance protein, MATE family | (RefSeq) protein DETOXIFICATION 27 (A)	protein DETOXIFICATION 27 [Sorghum bicolor]	RecName: Full=Protein DETOXIFICATION 27 {ECO:0000303|PubMed:11739388}; Short=AtDTX27 {ECO:0000303|PubMed:11739388}; AltName: Full=Multidrug and toxic compound extrusion protein 27 {ECO:0000305}; Short=MATE protein 27 {ECO:0000305};	RecName: Full=Protein DETOXIFICATION {ECO:0000256|RuleBase:RU004914}; AltName: Full=Multidrug and toxic compound extrusion protein {ECO:0000256|RuleBase:RU004914};	Uncharacterized membrane protein, predicted efflux pump	GO:0016021,integral component of membrane; GO:0015297,antiporter activity; GO:0015238,drug transmembrane transporter activity; GO:0006855,drug transmembrane transport	MatE
Sspon.01G0004850-1A	19.82	16.15	20.62	101.98	49.96	42.47	18.8633	64.8033	162	150	159	920	394	376	3.327	1.734	8.64061e-05	0.00420396	up	Chr1A	13181261	13182552	+	Sspon.01G0004850-1A	--	--	forkhead box protein D3 [Sorghum bicolor]	--	SubName: Full=Uncharacterized protein {ECO:0000313|EMBL:KXG40003.1};	--	--	Protein of unknown function (DUF740)
Sspon.01G0004850-2D	1.77	5.9	0.94	18.57	12.98	10.86	2.87	14.1367	14	53	7	162	99	93	4.733	2.243	0.00122544	0.0298521	up	Chr1D	11591829	11592370	+	Sspon.01G0004850-2D	--	--	forkhead box protein D3 [Sorghum bicolor]	--	SubName: Full=Uncharacterized protein {ECO:0000313|EMBL:KXG40003.1};	--	--	Protein of unknown function (DUF740)
Sspon.01G0004860-2D	0.03	0.28	0.31	1.77	2.19	1	0.206667	1.65333	1	10	9	61	66	34	7.817	2.967	0.000486716	0.0152485	up	Chr1D	11599299	11604212	-	Sspon.01G0004860-2D	--	K00121 S-(hydroxymethyl)glutathione dehydrogenase / alcohol dehydrogenase [EC:1.1.1.284 1.1.1.1] | (RefSeq) alcohol dehydrogenase-like 7 (A)	hypothetical protein SORBI_3001G476000 [Sorghum bicolor]	RecName: Full=Alcohol dehydrogenase-like 5; EC=1.1.1.1 {ECO:0000250|UniProtKB:P06525};	SubName: Full=Uncharacterized protein {ECO:0000313|EnsemblPlants:LPERR03G05850.2};	Alcohol dehydrogenase, class III	GO:0005737,cytoplasm; GO:0004022,alcohol dehydrogenase (NAD) activity; GO:0008270,zinc ion binding	D-isomer specific 2-hydroxyacid dehydrogenase, NAD binding domain
Sspon.01G0004990-1A	6.94	3.72	2.82	17.96	16.8	8.86	4.49333	14.54	146	89	56	417	341	202	3.163	1.661	0.00088768	0.0236728	up	Chr1A	13330813	13334538	-	Sspon.01G0004990-1A	--	--	uncharacterized protein LOC8057635 isoform X1 [Sorghum bicolor]	--	SubName: Full=Uncharacterized protein {ECO:0000313|EMBL:EER92718.1};	Uncharacterized conserved protein	GO:0005777,peroxisome	Tim17/Tim22/Tim23/Pmp24 family
Sspon.01G0005040-1A	6.46	5.03	4.67	17.57	14.76	34.42	5.38667	22.25	69	61	47	207	152	398	3.995	1.998	3.53643e-05	0.00213025	up	Chr1A	13363388	13364182	-	Sspon.01G0005040-1A	--	--	uncharacterized protein LOC8081904 [Sorghum bicolor]	--	SubName: Full=Uncharacterized protein {ECO:0000313|EMBL:EER92715.1};	--	--	WW domain
Sspon.01G0005040-3D	5.6	3.28	2.87	22.15	9.18	29.02	3.91667	20.1167	60	40	29	262	95	337	4.949	2.307	2.3919e-05	0.00155976	up	Chr1D	11785065	11785861	-	Sspon.01G0005040-3D	--	--	uncharacterized protein LOC8081904 [Sorghum bicolor]	--	SubName: Full=Uncharacterized protein {ECO:0000313|EMBL:EER92715.1};	--	--	WW domain
Sspon.01G0005080-3D	3.81	4.95	7.79	1.83	1.52	0.92	5.51667	1.42333	164	242	316	87	63	43	0.251	-1.992	4.53404e-05	0.00259855	down	Chr1D	11980528	11986000	+	Sspon.01G0005080-3D	--	K22381 E3 ubiquitin-protein ligase ZNF598 [EC:2.3.2.27] | (RefSeq) E3 ubiquitin-protein ligase ZNF598 (A)	E3 ubiquitin-protein ligase ZNF598 [Sorghum bicolor]	--	SubName: Full=Uncharacterized protein {ECO:0000313|EMBL:KXG39981.1};	Predicted E3 ubiquitin ligase	GO:0003676,nucleic acid binding	Zinc finger, C3HC4 type (RING finger)
Sspon.01G0005120-2B	0	0	0	30.74	11.24	3.03	0	15.0033	0	0	0	341	109	33	810.862	9.663	1.15747e-11	8.64943e-09	up	Chr1B	11204055	11204978	-	Sspon.01G0005120-2B	--	K09286 EREBP-like factor | (RefSeq) ethylene-responsive transcription factor RAP2-4-like (A)	PREDICTED: ethylene-responsive transcription factor RAP2-4-like [Oryza brachyantha]	RecName: Full=Ethylene-responsive transcription factor RAP2-4; AltName: Full=Ethylene-responsive transcription factor ERF059; AltName: Full=Protein RELATED TO APETALA2 4;	SubName: Full=Uncharacterized protein {ECO:0000313|EMBL:EER92713.1};	--	GO:0005634,nucleus; GO:0003677,DNA binding; GO:0003700,DNA-binding transcription factor activity; GO:0043565,sequence-specific DNA binding; GO:0071472,cellular response to salt stress; GO:0009736,cytokinin-activated signaling pathway; GO:0009873,ethylene-activated signaling pathway; GO:0045595,regulation of cell differentiation; GO:0009409,response to cold; GO:0009416,response to light stimulus; …	--
Sspon.01G0005120-3C	0	0	0	3.82	1.98	1.39	0	2.39667	0	0	0	42	19	15	128.661	7.007	1.48239e-05	0.00107093	up	Chr4C	74231411	74232331	+	Sspon.01G0005120-3C	--	K09286 EREBP-like factor | (RefSeq) ethylene-responsive transcription factor RAP2-13 (A)	ethylene-responsive transcription factor RAP2-13 [Sorghum bicolor]	RecName: Full=Ethylene-responsive transcription factor RAP2-4; AltName: Full=Ethylene-responsive transcription factor ERF059; AltName: Full=Protein RELATED TO APETALA2 4;	SubName: Full=Uncharacterized protein {ECO:0000313|EMBL:EER92713.1};	--	GO:0005634,nucleus; GO:0003677,DNA binding; GO:0003700,DNA-binding transcription factor activity; GO:0043565,sequence-specific DNA binding; GO:0071472,cellular response to salt stress; GO:0009736,cytokinin-activated signaling pathway; GO:0009873,ethylene-activated signaling pathway; GO:0045595,regulation of cell differentiation; GO:0009409,response to cold; GO:0009416,response to light stimulus; …	--
Sspon.01G0005120-4D	0.08	1.09	0.35	10.63	5.91	1.22	0.506667	5.92	1	15	4	142	69	16	11.149	3.479	0.000285496	0.0103523	up	Chr1D	11908892	11909704	-	Sspon.01G0005120-4D	--	K09286 EREBP-like factor | (RefSeq) ethylene-responsive transcription factor RAP2-13 (A)	ethylene-responsive transcription factor RAP2-13 [Sorghum bicolor]	RecName: Full=Ethylene-responsive transcription factor RAP2-4; AltName: Full=Ethylene-responsive transcription factor ERF059; AltName: Full=Protein RELATED TO APETALA2 4;	SubName: Full=Uncharacterized protein {ECO:0000313|EMBL:EER92713.1};	--	GO:0005634,nucleus; GO:0003677,DNA binding; GO:0003700,DNA-binding transcription factor activity; GO:0043565,sequence-specific DNA binding; GO:0071472,cellular response to salt stress; GO:0009736,cytokinin-activated signaling pathway; GO:0009873,ethylene-activated signaling pathway; GO:0045595,regulation of cell differentiation; GO:0009409,response to cold; GO:0009416,response to light stimulus; …	AP2 domain
Sspon.01G0005150-3D	0.98	1.13	0.72	3.17	12.84	5.48	0.943333	7.16333	29	38	20	103	365	175	7.479	2.903	1.60368e-06	0.000176654	up	Chr1D	12081764	12086417	-	Sspon.01G0005150-3D	--	K01858 myo-inositol-1-phosphate synthase [EC:5.5.1.4] | (RefSeq) inositol-3-phosphate synthase (A)	inositol-3-phosphate synthase [Sorghum bicolor]	RecName: Full=Inositol-3-phosphate synthase; Short=MIP synthase; EC=5.5.1.4; AltName: Full=Myo-inositol 1-phosphate synthase; Short=IPS; Short=MI-1-P synthase;	SubName: Full=Myo-inositol-1-phosphate synthase {ECO:0000313|EMBL:ALO23060.1};	Myo-inositol-1-phosphate synthase	GO:0005737,cytoplasm; GO:0004512,inositol-3-phosphate synthase activity; GO:0006021,inositol biosynthetic process; GO:0008654,phospholipid biosynthetic process	Myo-inositol-1-phosphate synthase
Sspon.01G0005520-2D	142.64	319.67	109.94	61.12	27.28	50.65	190.75	46.35	1994	5079	1450	943	368	767	0.234	-2.098	1.38846e-05	0.00101964	down	Chr1D	13114602	13116800	+	Sspon.01G0005520-2D	--	K02984 small subunit ribosomal protein S3Ae | (RefSeq) 40S ribosomal protein S3a-like (A)	40S ribosomal protein S3a [Saccharum hybrid cultivar R570]	RecName: Full=40S ribosomal protein S3a {ECO:0000255|HAMAP-Rule:MF_03122}; AltName: Full=CYC07 protein;	RecName: Full=40S ribosomal protein S3a {ECO:0000256|HAMAP-Rule:MF_03122};	40S ribosomal protein S3A	GO:0005829,cytosol; GO:0005840,ribosome; GO:0003735,structural constituent of ribosome; GO:0002181,cytoplasmic translation	Ribosomal S3Ae family
Sspon.01G0005740-1A	3.58	1.15	1.21	46.18	24.72	6.69	1.98	25.8633	170	62	54	2419	1132	344	12.737	3.671	9.32868e-09	2.45646e-06	up	Chr1A	15047261	15052473	+	Sspon.01G0005740-1A	--	K01537 Ca2+-transporting ATPase [EC:3.6.3.8] | (RefSeq) calcium-transporting ATPase 10, plasma membrane-type (A)	calcium-transporting ATPase 10, plasma membrane-type [Sorghum bicolor]	RecName: Full=Calcium-transporting ATPase 10, plasma membrane-type {ECO:0000305}; Short=OsACA10 {ECO:0000303|PubMed:24286292}; EC=3.6.3.8; AltName: Full=Ca(2+)-ATPase isoform 10 {ECO:0000305}; AltName: Full=Plastid envelope ATPase 1 {ECO:0000305};	RecName: Full=Calcium-transporting ATPase {ECO:0000256|RuleBase:RU361146}; EC=3.6.3.8 {ECO:0000256|RuleBase:RU361146};	Calcium transporting ATPase	GO:0005887,integral component of plasma membrane; GO:0043231,intracellular membrane-bounded organelle; GO:0005524,ATP binding; GO:0005388,calcium-transporting ATPase activity; GO:0005516,calmodulin binding; GO:0046872,metal ion binding	haloacid dehalogenase-like hydrolase
Sspon.01G0005740-2P	0.1	0.01	0	0.49	0.73	0.21	0.0366667	0.476667	6	1	0	33	43	14	12.567	3.652	0.00213641	0.0443392	up	Chr1B	13582185	13588310	-	Sspon.01G0005740-2P	--	K01537 Ca2+-transporting ATPase [EC:3.6.3.8] | (RefSeq) calcium-transporting ATPase 10, plasma membrane-type (A)	calcium-transporting ATPase 10, plasma membrane-type [Sorghum bicolor]	RecName: Full=Calcium-transporting ATPase 10, plasma membrane-type {ECO:0000305}; Short=OsACA10 {ECO:0000303|PubMed:24286292}; EC=3.6.3.8; AltName: Full=Ca(2+)-ATPase isoform 10 {ECO:0000305}; AltName: Full=Plastid envelope ATPase 1 {ECO:0000305};	RecName: Full=Calcium-transporting ATPase {ECO:0000256|RuleBase:RU361146}; EC=3.6.3.8 {ECO:0000256|RuleBase:RU361146};	Calcium transporting ATPase	GO:0005887,integral component of plasma membrane; GO:0043231,intracellular membrane-bounded organelle; GO:0005524,ATP binding; GO:0005388,calcium-transporting ATPase activity; GO:0005516,calmodulin binding; GO:0046872,metal ion binding	haloacid dehalogenase-like hydrolase
Sspon.01G0005740-3D	0	0	0	1.22	1.78	0.16	0	1.05333	0	0	0	63	80	8	269.671	8.075	2.04951e-07	3.21059e-05	up	Chr1D	13319147	13324329	+	Sspon.01G0005740-3D	--	K01537 Ca2+-transporting ATPase [EC:3.6.3.8] | (RefSeq) calcium-transporting ATPase 10, plasma membrane-type (A)	calcium-transporting ATPase 10, plasma membrane-type [Sorghum bicolor]	RecName: Full=Calcium-transporting ATPase 10, plasma membrane-type {ECO:0000305}; Short=OsACA10 {ECO:0000303|PubMed:24286292}; EC=3.6.3.8; AltName: Full=Ca(2+)-ATPase isoform 10 {ECO:0000305}; AltName: Full=Plastid envelope ATPase 1 {ECO:0000305};	RecName: Full=Calcium-transporting ATPase {ECO:0000256|RuleBase:RU361146}; EC=3.6.3.8 {ECO:0000256|RuleBase:RU361146};	Calcium transporting ATPase	GO:0005887,integral component of plasma membrane; GO:0043231,intracellular membrane-bounded organelle; GO:0005524,ATP binding; GO:0005388,calcium-transporting ATPase activity; GO:0005516,calmodulin binding; GO:0046872,metal ion binding	Cation transporter/ATPase, N-terminus
Sspon.01G0005890-1A	4.59	8.37	4.52	41.54	27.71	12.34	5.82667	27.1967	56	116	52	559	326	163	4.524	2.178	4.58987e-05	0.00262201	up	Chr1A	15310852	15312560	+	Sspon.01G0005890-1A	--	K22378 E3 ubiquitin-protein ligase RNF181 [EC:2.3.2.27] | (RefSeq) zinc finger family protein (A)	probable E3 ubiquitin-protein ligase RHY1A [Sorghum bicolor]	RecName: Full=Probable E3 ubiquitin-protein ligase RHY1A {ECO:0000305}; EC=2.3.2.27; AltName: Full=RING-H2 finger Y1a {ECO:0000303|PubMed:9781696}; AltName: Full=RING-H2 zinc finger protein RHY1a {ECO:0000305}; AltName: Full=RING-type E3 ubiquitin transferase RHY1A {ECO:0000305};	SubName: Full=Uncharacterized protein {ECO:0000313|EMBL:EER95307.1};	FOG: Predicted E3 ubiquitin ligase	GO:0046872,metal ion binding; GO:0061630,ubiquitin protein ligase activity; GO:0043161,proteasome-mediated ubiquitin-dependent protein catabolic process	Anaphase-promoting complex subunit 11 RING-H2 finger
Sspon.01G0005970-1A	19.5	9.66	14.42	3.1	2.97	6.1	14.5267	4.05667	245	138	171	43	36	83	0.271	-1.883	0.000225013	0.00874405	down	Chr1A	15569326	15572301	+	Sspon.01G0005970-1A	--	K00799 glutathione S-transferase [EC:2.5.1.18] | (RefSeq) glutathione S-transferase F11-like isoform X1 (A)	PREDICTED: vesicle transport protein GOT1B-like isoform X2 [Oryza brachyantha]	RecName: Full=Vesicle transport protein GOT1 {ECO:0000303|PubMed:25900983}; AltName: Full=Golgi transport 1 {ECO:0000303|PubMed:25900983};	SubName: Full=Uncharacterized protein {ECO:0000313|EnsemblPlants:OB03G37340.1};	Ferric reductase-like proteins	GO:0000139,Golgi membrane; GO:0016021,integral component of membrane; GO:0016192,vesicle-mediated transport	Got1/Sft2-like family
Sspon.01G0006180-1A	15.65	6.49	6.83	26.27	25.4	34.88	9.65667	28.85	401	189	165	743	628	968	2.909	1.54	0.000521885	0.0160329	up	Chr1A	16044484	16047104	+	Sspon.01G0006180-1A	--	K10956 protein transport protein SEC61 subunit alpha | (RefSeq) protein transport protein Sec61 subunit alpha-like (A)	Protein transport protein Sec61 subunit alpha [Dichanthelium oligosanthes]	RecName: Full=Protein transport protein Sec61 subunit alpha;	SubName: Full=Protein transport protein Sec61 subunit alpha {ECO:0000313|EMBL:OEL37276.1};	Transport protein Sec61, alpha subunit	GO:0005789,endoplasmic reticulum membrane; GO:0016021,integral component of membrane; GO:0015031,protein transport	Plug domain of Sec61p
Sspon.01G0006220-1A	105.14	92.24	134.56	51.51	44.99	56.94	110.647	51.1467	2049	2043	2474	1108	846	1202	0.449	-1.156	0.000505879	0.0156893	down	Chr1A	16097684	16101341	+	Sspon.01G0006220-1A	--	K02136 F-type H+-transporting ATPase subunit gamma | (RefSeq) ATP synthase subunit gamma, mitochondrial (A)	ATP synthase subunit gamma, mitochondrial [Sorghum bicolor]	RecName: Full=ATP synthase subunit gamma, mitochondrial; AltName: Full=F-ATPase gamma subunit; Flags: Precursor;	SubName: Full=Uncharacterized protein {ECO:0000313|EMBL:EER95278.1};	F0F1-type ATP synthase, gamma subunit	GO:0005743,mitochondrial inner membrane; GO:0045261,proton-transporting ATP synthase complex, catalytic core F(1); GO:0046933,proton-transporting ATP synthase activity, rotational mechanism; GO:0015986,ATP synthesis coupled proton transport	Zinc-finger like, probable DNA-binding
Sspon.01G0006290-3C	2.7	1.1	1.89	0.26	0.68	0.32	1.89667	0.42	86	40	57	9	21	11	0.217	-2.206	0.00199336	0.0424447	down	Chr1C	13024828	13028478	-	Sspon.01G0006290-3C	--	K02876 large subunit ribosomal protein L15 | (RefSeq) 50S ribosomal protein L15, chloroplastic (A)	50S ribosomal protein L15, chloroplastic [Sorghum bicolor]	RecName: Full=50S ribosomal protein L15, chloroplastic; AltName: Full=CL15; Flags: Precursor; Fragment;	SubName: Full=Uncharacterized protein {ECO:0000313|EMBL:EER95259.1};	Mitochondrial/chloroplast ribosomal protein L15/L10	GO:0009507,chloroplast; GO:0015934,large ribosomal subunit; GO:0003735,structural constituent of ribosome; GO:0006412,translation	Ribosomal proteins 50S-L15, 50S-L18e, 60S-L27A
Sspon.01G0006310-1A	0.47	0.25	0.3	3.66	0.69	2.32	0.34	2.22333	17	10	10	145	24	90	6.324	2.661	0.000296164	0.0106073	up	Chr1A	16456760	16459168	+	Sspon.01G0006310-1A	--	K04733 interleukin-1 receptor-associated kinase 4 [EC:2.7.11.1] | (RefSeq) G-type lectin S-receptor-like serine/threonine-protein kinase At2g19130 (A)	uncharacterized protein LOC100191537 precursor [Zea mays]	RecName: Full=G-type lectin S-receptor-like serine/threonine-protein kinase At2g19130; EC=2.7.11.1; Flags: Precursor;	SubName: Full=Receptor-like protein kinase 4 {ECO:0000313|EMBL:ONL95185.1};	--	GO:0016021,integral component of membrane; GO:0005886,plasma membrane; GO:0005524,ATP binding; GO:0005516,calmodulin binding; GO:0030246,carbohydrate binding; GO:0004674,protein serine/threonine kinase activity; GO:0006468,protein phosphorylation; GO:0048544,recognition of pollen	Phosphotransferase enzyme family
Sspon.01G0006310-4D	7.87	7.9	5.37	23.59	17.12	12.81	7.04667	17.84	283	323	182	936	594	499	2.459	1.298	0.00111976	0.0279803	up	Chr1D	14647643	14650057	-	Sspon.01G0006310-4D	--	K04733 interleukin-1 receptor-associated kinase 4 [EC:2.7.11.1] | (RefSeq) G-type lectin S-receptor-like serine/threonine-protein kinase At2g19130 (A)	uncharacterized protein LOC100191537 precursor [Zea mays]	RecName: Full=G-type lectin S-receptor-like serine/threonine-protein kinase At2g19130; EC=2.7.11.1; Flags: Precursor;	SubName: Full=Receptor-like protein kinase 4 {ECO:0000313|EMBL:ONL95185.1};	--	GO:0016021,integral component of membrane; GO:0005886,plasma membrane; GO:0005524,ATP binding; GO:0005516,calmodulin binding; GO:0030246,carbohydrate binding; GO:0004674,protein serine/threonine kinase activity; GO:0006468,protein phosphorylation; GO:0048544,recognition of pollen	Phosphotransferase enzyme family
Sspon.01G0006420-2B	11.99	10.92	7.11	49.8	20.29	19.46	10.0067	29.85	336	348	188	1541	549	591	2.88	1.526	0.0010316	0.0263734	up	Chr1B	20028069	20031079	+	Sspon.01G0006420-2B	--	--	uncharacterized protein LOC8056821 [Sorghum bicolor]	--	SubName: Full=Uncharacterized protein {ECO:0000313|EMBL:EER95189.1};	--	--	--
Sspon.01G0006430-4D	36.21	24.46	36.66	15.67	11.88	6.62	32.4433	11.39	379	291	362	181	120	75	0.342	-1.548	0.000640069	0.0186189	down	Chr1D	16955178	16957318	+	Sspon.01G0006430-4D	--	K12845 U4/U6 small nuclear ribonucleoprotein SNU13 | (RefSeq) NHP2-like protein 1 (A)	NHP2-like protein 1 [Zea mays]	RecName: Full=H/ACA ribonucleoprotein complex subunit 2-like protein; AltName: Full=Nhp2-like protein;	SubName: Full=Uncharacterized protein {ECO:0000313|EMBL:EER95190.1};	60S ribosomal protein 15.5kD/SNU13, NHP2/L7A family (includes ribonuclease P subunit p38), involved in splicing	GO:0031429,box H/ACA snoRNP complex; GO:0005730,nucleolus; GO:0005732,small nucleolar ribonucleoprotein complex; GO:0034513,box H/ACA snoRNA binding; GO:0030515,snoRNA binding; GO:0000469,cleavage involved in rRNA processing; GO:0000470,maturation of LSU-rRNA; GO:0031118,rRNA pseudouridine synthesis; GO:0031120,snRNA pseudouridine synthesis; GO:0006412,translation	PELOTA RNA binding domain
Sspon.01G0006460-1P	0.35	0	1.11	33.78	13.99	19.46	0.486667	22.41	4	0	12	428	155	242	45.709	5.514	1.66932e-13	2.05134e-10	up	Chr1C	14781213	14785566	+	Sspon.01G0006460-1P	--	K00472 prolyl 4-hydroxylase [EC:1.14.11.2] | (RefSeq) probable prolyl 4-hydroxylase 7 (A)	uncharacterized protein LOC8078867 [Sorghum bicolor]	--	SubName: Full=Uncharacterized protein {ECO:0000313|EMBL:EER92575.1};	--	GO:0005789,endoplasmic reticulum membrane; GO:0016021,integral component of membrane; GO:0006888,ER to Golgi vesicle-mediated transport; GO:0006886,intracellular protein transport; GO:0070973,protein localization to endoplasmic reticulum exit site	Bap31/Bap29 transmembrane region
Sspon.01G0006490-1A	9.87	3.87	8.04	0.76	1.1	1.12	7.26	0.993333	130	58	100	11	14	16	0.133	-2.905	2.98275e-06	0.000292967	down	Chr1A	17061787	17067080	-	Sspon.01G0006490-1A	--	K04733 interleukin-1 receptor-associated kinase 4 [EC:2.7.11.1] | (RefSeq) glycerophosphodiester phosphodiesterase protein kinase domain-containing GDPDL2-like (A)	thaumatin-like protein 1b [Sorghum bicolor]	RecName: Full=Thaumatin-like protein 1 {ECO:0000303|PubMed:15988566}; Short=AtTLP1 {ECO:0000303|PubMed:15988566}; Flags: Precursor;	SubName: Full=Uncharacterized protein {ECO:0000313|EMBL:KXG39784.1};	--	GO:0009682,induced systemic resistance; GO:0009617,response to bacterium; GO:0009723,response to ethylene	Beta-1,3-glucanase
Sspon.01G0006540-3D	0.81	0.36	0.09	3.28	1.73	4.61	0.42	3.20667	20	10	2	89	41	123	7.382	2.884	0.000219538	0.00858436	up	Chr1D	17153250	17154902	-	Sspon.01G0006540-3D	--	K15397 3-ketoacyl-CoA synthase [EC:2.3.1.199] | (RefSeq) 3-ketoacyl-CoA synthase 1 (A)	3-ketoacyl-CoA synthase 1 [Sorghum bicolor]	RecName: Full=3-ketoacyl-CoA synthase 1 {ECO:0000303|PubMed:10074711}; Short=KCS-1 {ECO:0000303|PubMed:10074711}; EC=2.3.1.199 {ECO:0000269|PubMed:10074711, ECO:0000269|PubMed:16765910}; AltName: Full=Very long-chain fatty acid condensing enzyme 1 {ECO:0000303|PubMed:10074711}; Short=VLCFA condensing enzyme 1 {ECO:0000303|PubMed:10074711};	RecName: Full=3-ketoacyl-CoA synthase {ECO:0000256|PIRNR:PIRNR036417}; EC=2.3.1.- {ECO:0000256|PIRNR:PIRNR036417};	--	GO:0022626,cytosolic ribosome; GO:0005783,endoplasmic reticulum; GO:0005789,endoplasmic reticulum membrane; GO:0016021,integral component of membrane; GO:0016020,membrane; GO:0102336,3-oxo-arachidoyl-CoA synthase activity; GO:0102337,3-oxo-cerotoyl-CoA synthase activity; GO:0102338,3-oxo-lignoceronyl-CoA synthase activity; GO:0009922,fatty acid elongase activity; GO:0102756,very-long-chain 3-keto…	3-Oxoacyl-[acyl-carrier-protein (ACP)] synthase III
Sspon.01G0006550-1A	20.4	44.03	27.19	59.71	140.63	76.82	30.54	92.3867	225	552	283	727	1497	918	2.971	1.571	0.000916559	0.024194	up	Chr1A	17273923	17274739	+	Sspon.01G0006550-1A	--	K13993 HSP20 family protein | (RefSeq) 26.7 kDa heat shock protein, chloroplastic (A)	26.7 kDa heat shock protein, chloroplastic [Sorghum bicolor]	RecName: Full=26.7 kDa heat shock protein, chloroplastic; Short=OsHsp26.7; Flags: Precursor;	SubName: Full=Uncharacterized protein {ECO:0000313|EMBL:EER95179.1};	Molecular chaperone (small heat-shock protein Hsp26/Hsp42)	GO:0009507,chloroplast; GO:0009408,response to heat	HSP20-like domain found in ArsA
Sspon.01G0006550-2D	5.59	5.91	8.06	43.03	94.8	52.24	6.52	63.3567	94	113	128	799	1539	952	9.564	3.258	1.28256e-13	1.64937e-10	up	Chr1D	17169708	17170944	+	Sspon.01G0006550-2D	--	K13993 HSP20 family protein | (RefSeq) 26.7 kDa heat shock protein, chloroplastic (A)	26.7 kDa heat shock protein, chloroplastic [Sorghum bicolor]	RecName: Full=26.7 kDa heat shock protein, chloroplastic; Short=OsHsp26.7; Flags: Precursor;	SubName: Full=Uncharacterized protein {ECO:0000313|EMBL:EER95179.1};	Molecular chaperone (small heat-shock protein Hsp26/Hsp42)	GO:0009507,chloroplast; GO:0009408,response to heat	HSP20-like domain found in ArsA
Sspon.01G0006710-2D	6.69	11.98	7.64	1.59	3.67	1.03	8.77	2.09667	168	342	181	44	89	28	0.235	-2.088	0.00024357	0.00923161	down	Chr1D	18264235	18267811	-	Sspon.01G0006710-2D	--	K10604 E3 ubiquitin-protein ligase MGRN1 [EC:2.3.2.27] | (RefSeq) probable E3 ubiquitin-protein ligase LOG2 (A)	probable E3 ubiquitin-protein ligase LUL2 [Sorghum bicolor]	RecName: Full=Probable E3 ubiquitin-protein ligase LOG2; EC=2.3.2.27; AltName: Full=Probable RING-type E3 ubiquitin transferase LOG2 {ECO:0000305}; AltName: Full=Protein LOSS OF GDU2; AltName: Full=RING finger protein 215;	SubName: Full=Uncharacterized protein {ECO:0000313|EMBL:EER92535.1};	Predicted E3 ubiquitin ligase	GO:0005886,plasma membrane; GO:0046872,metal ion binding; GO:0004842,ubiquitin-protein transferase activity; GO:1901527,abscisic acid-activated signaling pathway involved in stomatal movement; GO:0080144,amino acid homeostasis; GO:0009737,response to abscisic acid	zinc-RING finger domain
Sspon.01G0006740-2D	13.96	5.92	6.74	0.66	1.29	1.42	8.87333	1.12333	191	92	87	10	17	21	0.124	-3.017	7.62974e-07	9.61069e-05	down	Chr1D	18691485	18693690	-	Sspon.01G0006740-2D	--	K02984 small subunit ribosomal protein S3Ae | (RefSeq) 40S ribosomal protein S3a (A)	40S ribosomal protein S3a-2 [Zea mays]	RecName: Full=40S ribosomal protein S3a {ECO:0000255|HAMAP-Rule:MF_03122}; AltName: Full=CYC07 protein;	RecName: Full=40S ribosomal protein S3a {ECO:0000256|HAMAP-Rule:MF_03122};	40S ribosomal protein S3A	GO:0005829,cytosol; GO:0005840,ribosome; GO:0003735,structural constituent of ribosome; GO:0002181,cytoplasmic translation	Ribosomal S3Ae family
Sspon.01G0006760-1A	6.77	3.29	5.13	14.88	18.95	10.63	5.06333	14.82	283	156	202	686	764	481	2.873	1.522	0.000423568	0.0138104	up	Chr1A	18066032	18069042	+	Sspon.01G0006760-1A	--	K11844 ubiquitin carboxyl-terminal hydrolase 16/45 [EC:3.4.19.12] | (RefSeq) ubiquitin carboxyl-terminal hydrolase 2 (A)	hypothetical protein SORBI_3001G430700 [Sorghum bicolor]	RecName: Full=Myosin-binding protein 2 {ECO:0000303|PubMed:23995081};	SubName: Full=Uncharacterized protein {ECO:0000313|EMBL:EER95149.1};	--	GO:0016021,integral component of membrane; GO:0030133,transport vesicle; GO:0017022,myosin binding	Zein-binding
Sspon.01G0006960-2C	6.12	1.86	3.06	21.96	10.14	25.56	3.68	19.22	55	19	26	218	88	249	5.056	2.338	6.83097e-05	0.00353357	up	Chr1C	14823511	14827923	+	Sspon.01G0006960-2C	--	--	hypothetical protein [Zea mays]	--	SubName: Full=Uncharacterized protein {ECO:0000313|EMBL:ACG47831.1};	--	--	Selenoprotein SelK_SelG
Sspon.01G0007140-2B	4.05	2.04	5.83	9.44	31.5	15.5	3.97333	18.8133	14	8	19	36	105	58	4.7	2.233	0.00255465	0.0497946	up	Chr7B	64317268	64317584	-	Sspon.01G0007140-2B	--	--	uncharacterized protein LOC100194272 [Zea mays]	--	SubName: Full=Serine/arginine-rich splicing factor SR45a {ECO:0000313|EMBL:AQL07804.1};	--	--	--
Sspon.01G0007520-2B	5.75	6.4	5.92	12.62	13.73	17.13	6.02333	14.4933	102	129	99	247	235	329	2.338	1.225	0.00166137	0.0373914	up	Chr1B	32389335	32393232	+	Sspon.01G0007520-2B	--	--	uncharacterized protein YKR070W [Sorghum bicolor]	--	SubName: Full=Uncharacterized protein {ECO:0000313|EMBL:EER92432.1};	Predicted phosphatase	GO:0005739,mitochondrion; GO:0046474,glycerophospholipid biosynthetic process	HAD-hyrolase-like
Sspon.01G0007560-2B	21.62	20.27	19.24	3.22	9.04	8.87	20.3767	7.04333	243	259	204	40	98	108	0.338	-1.564	0.00172209	0.0383211	down	Chr1B	100251251	100254565	+	Sspon.01G0007560-2B	--	K20896 formylaminopyrimidine deformylase / aminopyrimidine aminohydrolase [EC:3.5.1.- 3.5.99.-] | (RefSeq) uncharacterized LOC104904938 (A)	protein yippee-like [Sorghum bicolor]	RecName: Full=Protein yippee-like;	RecName: Full=Protein yippee-like {ECO:0000256|RuleBase:RU110713};	Predicted Yippee-type zinc-binding protein	GO:0046872,metal ion binding	Yippee zinc-binding/DNA-binding /Mis18, centromere assembly
Sspon.01G0007630-2C	5.29	12.15	7.74	2.18	2.49	2.3	8.39333	2.32333	121	316	167	55	55	57	0.269	-1.896	9.703e-05	0.00458988	down	Chr1C	13076676	13082488	+	Sspon.01G0007630-2C	--	K07374 tubulin alpha | (RefSeq) tubulin alpha-2 chain (A)	tubulin alpha-2 chain [Setaria italica]	RecName: Full=Tubulin alpha-2 chain; AltName: Full=Alpha-2-tubulin;	RecName: Full=Tubulin alpha chain {ECO:0000256|RuleBase:RU000352};	Alpha tubulin	GO:0005737,cytoplasm; GO:0005874,microtubule; GO:0005525,GTP binding; GO:0003924,GTPase activity; GO:0005200,structural constituent of cytoskeleton; GO:0007017,microtubule-based process	Tubulin C-terminal domain
Sspon.01G0007680-1A	0.91	0.52	0.24	2.96	3.53	4.61	0.556667	3.7	20	13	5	72	75	110	6.468	2.693	4.56578e-05	0.00261095	up	Chr1A	21246450	21248051	-	Sspon.01G0007680-1A	--	K15397 3-ketoacyl-CoA synthase [EC:2.3.1.199] | (RefSeq) 3-ketoacyl-CoA synthase 6 (A)	3-ketoacyl-CoA synthase 6 [Sorghum bicolor]	RecName: Full=3-ketoacyl-CoA synthase 6 {ECO:0000303|PubMed:18465198}; Short=KCS-6 {ECO:0000303|PubMed:18465198}; EC=2.3.1.199 {ECO:0000269|PubMed:10330468}; AltName: Full=Cuticular protein 1 {ECO:0000303|PubMed:10330468}; AltName: Full=Eceriferum 6 {ECO:0000303|PubMed:11041893}; AltName: Full=Very long-chain fatty acid condensing enzyme 6 {ECO:0000303|PubMed:18465198}; Short=VLCFA condensing enz…	RecName: Full=3-ketoacyl-CoA synthase {ECO:0000256|PIRNR:PIRNR036417}; EC=2.3.1.- {ECO:0000256|PIRNR:PIRNR036417};	--	GO:0005783,endoplasmic reticulum; GO:0005789,endoplasmic reticulum membrane; GO:0016021,integral component of membrane; GO:0102336,3-oxo-arachidoyl-CoA synthase activity; GO:0102337,3-oxo-cerotoyl-CoA synthase activity; GO:0102338,3-oxo-lignoceronyl-CoA synthase activity; GO:0102756,very-long-chain 3-ketoacyl-CoA synthase activity; GO:0006633,fatty acid biosynthetic process; GO:0009409,response t…	3-Oxoacyl-[acyl-carrier-protein (ACP)] synthase III
Sspon.01G0007680-3D	5.79	9.06	6.81	16.21	16.81	40.8	7.22	24.6067	163	290	181	504	457	1245	3.29	1.718	0.000217893	0.00855754	up	Chr1D	14576812	14578810	-	Sspon.01G0007680-3D	--	K15397 3-ketoacyl-CoA synthase [EC:2.3.1.199] | (RefSeq) 3-ketoacyl-CoA synthase 6 (A)	3-ketoacyl-CoA synthase 6 [Sorghum bicolor]	RecName: Full=3-ketoacyl-CoA synthase 6 {ECO:0000303|PubMed:18465198}; Short=KCS-6 {ECO:0000303|PubMed:18465198}; EC=2.3.1.199 {ECO:0000269|PubMed:10330468}; AltName: Full=Cuticular protein 1 {ECO:0000303|PubMed:10330468}; AltName: Full=Eceriferum 6 {ECO:0000303|PubMed:11041893}; AltName: Full=Very long-chain fatty acid condensing enzyme 6 {ECO:0000303|PubMed:18465198}; Short=VLCFA condensing enz…	RecName: Full=3-ketoacyl-CoA synthase {ECO:0000256|PIRNR:PIRNR036417}; EC=2.3.1.- {ECO:0000256|PIRNR:PIRNR036417};	--	GO:0005783,endoplasmic reticulum; GO:0005789,endoplasmic reticulum membrane; GO:0016021,integral component of membrane; GO:0102336,3-oxo-arachidoyl-CoA synthase activity; GO:0102337,3-oxo-cerotoyl-CoA synthase activity; GO:0102338,3-oxo-lignoceronyl-CoA synthase activity; GO:0102756,very-long-chain 3-ketoacyl-CoA synthase activity; GO:0006633,fatty acid biosynthetic process; GO:0009409,response t…	3-Oxoacyl-[acyl-carrier-protein (ACP)] synthase III
Sspon.01G0007770-4D	4.5	5.13	4.19	9.91	20.76	9.82	4.60667	13.4967	183	237	161	445	815	433	2.884	1.528	0.000579903	0.0173525	up	Chr1D	14763014	14771429	-	Sspon.01G0007770-4D	--	K15305 vacuole morphology and inheritance protein 14 | (RefSeq) protein VAC14 homolog isoform X2 (A)	Protein VAC14-like protein [Zea mays]	RecName: Full=Protein VAC14 homolog;	SubName: Full=Protein VAC14-like protein {ECO:0000313|EMBL:AQL08550.1};	Uncharacterized conserved protein	GO:0070772,PAS complex; GO:0043550,regulation of lipid kinase activity	Required for nuclear transport of RNA pol II C-terminus 1
Sspon.01G0007880-1A	23.49	10.74	21.4	46.43	112.6	42.07	18.5433	67.0333	385	200	331	840	1781	747	3.58	1.84	0.000264123	0.00979577	up	Chr1A	21914198	21918558	-	Sspon.01G0007880-1A	--	K13993 HSP20 family protein | (RefSeq) 17.9 kDa class I heat shock protein-like (A)	17.9 kDa class I heat shock protein [Setaria italica]	RecName: Full=17.9 kDa class I heat shock protein; AltName: Full=17.9 kDa heat shock protein 1; Short=OsHsp17.9A;	SubName: Full=Uncharacterized protein {ECO:0000313|EMBL:KQK91546.1, ECO:0000313|EnsemblPlants:Si037867m};	Molecular chaperone (small heat-shock protein Hsp26/Hsp42)	GO:0005634,nucleus; GO:0009408,response to heat; GO:0016032,viral process	HSP20-like domain found in ArsA
Sspon.01G0007880-2B	0.28	0	0.3	5.26	3.08	1.31	0.193333	3.21667	2	0	2	41	21	10	16.52	4.046	0.00166362	0.0374116	up	Chr1B	30964567	30965040	-	Sspon.01G0007880-2B	--	K13993 HSP20 family protein | (RefSeq) 17.9 kDa class I heat shock protein (A)	17.9 kDa class I heat shock protein [Sorghum bicolor]	RecName: Full=17.9 kDa class I heat shock protein; AltName: Full=17.9 kDa heat shock protein 1; Short=OsHsp17.9A;	SubName: Full=Uncharacterized protein {ECO:0000313|EMBL:KXG39718.1};	Molecular chaperone (small heat-shock protein Hsp26/Hsp42)	GO:0005634,nucleus; GO:0009408,response to heat; GO:0016032,viral process	FKBP26_C-terminal
Sspon.01G0007910-3C	10.27	12.62	14.48	5.85	4.58	4.27	12.4567	4.9	151	211	201	95	65	68	0.382	-1.388	0.00119464	0.0292955	down	Chr1C	16374709	16377468	-	Sspon.01G0007910-3C	--	K14684 solute carrier family 25 (mitochondrial phosphate transporter), member 23/24/25/41 | (RefSeq) mitochondrial substrate carrier family protein B-like isoform X1 (A)	mitochondrial substrate carrier family protein B [Sorghum bicolor]	RecName: Full=Mitochondrial adenine nucleotide transporter ADNT1; AltName: Full=Adenine nucleotide transporter 1;	SubName: Full=Uncharacterized protein {ECO:0000313|EMBL:OQU92863.1};	Mitochondrial solute carrier protein	GO:0016021,integral component of membrane; GO:0005743,mitochondrial inner membrane; GO:0006839,mitochondrial transport; GO:0055085,transmembrane transport	Mitochondrial carrier protein
Sspon.01G0007910-4D	22.39	21.62	24.54	9.28	11.64	4.9	22.85	8.60667	586	643	606	268	294	139	0.369	-1.438	0.000749327	0.020848	down	Chr1D	19133554	19137045	-	Sspon.01G0007910-4D	--	K14684 solute carrier family 25 (mitochondrial phosphate transporter), member 23/24/25/41 | (RefSeq) mitochondrial substrate carrier family protein B-like isoform X1 (A)	mitochondrial substrate carrier family protein B [Sorghum bicolor]	RecName: Full=Mitochondrial adenine nucleotide transporter ADNT1; AltName: Full=Adenine nucleotide transporter 1;	SubName: Full=Uncharacterized protein {ECO:0000313|EMBL:OQU92863.1};	Mitochondrial solute carrier protein	GO:0016021,integral component of membrane; GO:0005743,mitochondrial inner membrane; GO:0006839,mitochondrial transport; GO:0055085,transmembrane transport	Mitochondrial carrier protein
Sspon.01G0008200-2D	0	0.09	0	2.19	0.57	0.28	0.03	1.01333	0	2	0	48	11	6	31.055	4.957	0.00247165	0.0486051	up	Chr1D	22305646	22308378	+	Sspon.01G0008200-2D	--	K02836 peptide chain release factor 2 | (RefSeq) peptide chain release factor PrfB2, chloroplastic isoform X2 (A)	peptide chain release factor PrfB2, chloroplastic isoform X2 [Sorghum bicolor]	RecName: Full=Peptide chain release factor PrfB2, chloroplastic {ECO:0000303|PubMed:21771930}; Short=AtPrfB2 {ECO:0000303|PubMed:21771930}; Flags: Precursor;	SubName: Full=Uncharacterized protein {ECO:0000313|EMBL:EER94982.1};	Mitochondrial polypeptide chain release factor	GO:0009570,chloroplast stroma; GO:0016149,translation release factor activity, codon specific	RF-1 domain
Sspon.01G0008230-1P	3.29	6.98	4.55	1.28	1.83	1.4	4.94	1.50333	65	157	85	28	35	30	0.296	-1.755	0.00164148	0.0370644	down	Chr2C	34564203	34567823	-	Sspon.01G0008230-1P	--	--	uncharacterized protein LOC8083991 [Sorghum bicolor]	--	SubName: Full=Uncharacterized protein {ECO:0000313|EMBL:KXG39530.1};	--	GO:0005783,endoplasmic reticulum	--
Sspon.01G0008290-2B	0	0	0	1.35	1.26	0	0	0.87	0	0	0	27	22	0	86.013	6.426	0.00229001	0.0464823	up	Chr1B	61962963	61964614	+	Sspon.01G0008290-2B	--	--	hypothetical protein SORBI_3001G394900 [Sorghum bicolor]	--	SubName: Full=Uncharacterized protein {ECO:0000313|EMBL:OQU92712.1};	--	--	--
Sspon.01G0008450-1A	0.17	0.05	0	0.31	0.89	2.93	0.0733333	1.37667	6	2	0	12	30	111	18.012	4.171	0.000227176	0.00877876	up	Chr1A	23554383	23560914	-	Sspon.01G0008450-1A	--	K00036 glucose-6-phosphate 1-dehydrogenase [EC:1.1.1.49 1.1.1.363] | (RefSeq) glucose-6-phosphate 1-dehydrogenase 4, chloroplastic (A)	Glucose-6-phosphate 1-dehydrogenase 4 chloroplastic [Zea mays]	RecName: Full=Glucose-6-phosphate 1-dehydrogenase 4, chloroplastic; Short=G6PD4; Short=G6PDH4; EC=1.1.1.49; Flags: Precursor;	RecName: Full=Glucose-6-phosphate 1-dehydrogenase {ECO:0000256|RuleBase:RU362120}; EC=1.1.1.49 {ECO:0000256|RuleBase:RU362120};	Glucose-6-phosphate 1-dehydrogenase	GO:0009507,chloroplast; GO:0004345,glucose-6-phosphate dehydrogenase activity; GO:0050661,NADP binding; GO:0006006,glucose metabolic process; GO:0006098,pentose-phosphate shunt	Glucose-6-phosphate dehydrogenase, C-terminal domain
Sspon.01G0008470-1A	2.32	0.91	2.59	14.46	8.13	6.77	1.94	9.78667	18	8	19	124	61	57	4.93	2.302	0.000556485	0.0167789	up	Chr1A	23585241	23585762	+	Sspon.01G0008470-1A	--	--	hypothetical protein SORBI_3001G390700 [Sorghum bicolor]	--	SubName: Full=Uncharacterized protein {ECO:0000313|EMBL:EER94949.1};	--	--	VQ motif
Sspon.01G0008500-2B	1.06	4.04	5.87	59.26	1.71	14.69	3.65667	25.22	9	39	47	555	14	135	6.546	2.711	0.00252161	0.0492895	up	Chr1B	29283795	29286682	-	Sspon.01G0008500-2B	--	K07198 5'-AMP-activated protein kinase, catalytic alpha subunit [EC:2.7.11.11] | (RefSeq) CBL-interacting serine/threonine-protein kinase 3 (A)	CIPK28 [Saccharum hybrid cultivar ROC22]	RecName: Full=CBL-interacting protein kinase 31; EC=2.7.11.1; AltName: Full=OsCIPK31; Short=OsCK1;	RecName: Full=Non-specific serine/threonine protein kinase {ECO:0000256|SAAS:SAAS00351747}; EC=2.7.11.1 {ECO:0000256|SAAS:SAAS00351747};	Serine/threonine protein kinase	GO:0005737,cytoplasm; GO:0005634,nucleus; GO:0005524,ATP binding; GO:0004674,protein serine/threonine kinase activity; GO:0035556,intracellular signal transduction; GO:0006468,protein phosphorylation	Protein tyrosine kinase
Sspon.01G0008580-1A	7.76	3.93	6.84	24.77	14.59	30.56	6.17667	23.3067	113	65	94	398	205	482	3.652	1.869	4.73904e-05	0.00269055	up	Chr1A	23851627	23855240	+	Sspon.01G0008580-1A	--	K13459 disease resistance protein RPS2 | (RefSeq) disease resistance protein RPS2 (A)	probable WRKY transcription factor 47 [Sorghum bicolor]	RecName: Full=WRKY transcription factor 55; AltName: Full=WRKY DNA-binding protein 55;	SubName: Full=Uncharacterized protein {ECO:0000313|EMBL:EER94940.1};	--	GO:0005634,nucleus; GO:0003700,DNA-binding transcription factor activity; GO:0043565,sequence-specific DNA binding; GO:0006351,transcription, DNA-templated	WRKY DNA -binding domain
Sspon.01G0008670-1P	8.07	3.12	6.93	0.88	2.52	0.42	6.04	1.27333	232	102	188	28	70	13	0.209	-2.256	0.000853425	0.0229536	down	Chr2A	2872406	2874337	+	Sspon.01G0008670-1P	--	K14514 ethylene-insensitive protein 3 | (RefSeq) ETHYLENE INSENSITIVE 3-like 1 protein (A)	ETHYLENE INSENSITIVE 3-like 1 protein [Sorghum bicolor]	RecName: Full=ETHYLENE INSENSITIVE 3-like 1 protein;	SubName: Full=ETHYLENE INSENSITIVE 3-like 2 protein {ECO:0000313|EMBL:ONM26253.1};	--	GO:0005634,nucleus; GO:0051537,2 iron, 2 sulfur cluster binding; GO:0003700,DNA-binding transcription factor activity; GO:0016491,oxidoreductase activity; GO:0043565,sequence-specific DNA binding; GO:0071281,cellular response to iron ion; GO:0042742,defense response to bacterium; GO:0009873,ethylene-activated signaling pathway; GO:0009723,response to ethylene; GO:0006351,transcription, DNA-templa…	Ethylene insensitive 3
Sspon.01G0008670-3P	12.41	7.62	12.52	3.47	5.75	2.04	10.85	3.75333	331	231	315	102	148	59	0.34	-1.555	0.0018947	0.0409713	down	Chr2D	4175990	4177780	+	Sspon.01G0008670-3P	--	K14514 ethylene-insensitive protein 3 | (RefSeq) ETHYLENE INSENSITIVE 3-like 1 protein (A)	ETHYLENE INSENSITIVE 3-like 1 protein [Sorghum bicolor]	RecName: Full=ETHYLENE INSENSITIVE 3-like 1 protein;	SubName: Full=ETHYLENE INSENSITIVE 3-like 2 protein {ECO:0000313|EMBL:ONM26253.1};	--	GO:0005634,nucleus; GO:0051537,2 iron, 2 sulfur cluster binding; GO:0003700,DNA-binding transcription factor activity; GO:0016491,oxidoreductase activity; GO:0043565,sequence-specific DNA binding; GO:0071281,cellular response to iron ion; GO:0042742,defense response to bacterium; GO:0009873,ethylene-activated signaling pathway; GO:0009723,response to ethylene; GO:0006351,transcription, DNA-templa…	Ethylene insensitive 3
Sspon.01G0008900-3D	0.71	2.78	6.24	0.43	0.87	0.16	3.24333	0.486667	40	178	331	27	47	10	0.148	-2.755	0.000348216	0.0119082	down	Chr1D	26933685	26940427	-	Sspon.01G0008900-3D	--	K05658 ATP-binding cassette, subfamily B (MDR/TAP), member 1 [EC:3.6.3.44] | (RefSeq) uncharacterized protein LOC111274727 isoform X1 (A)	serine/arginine repetitive matrix protein 1 [Sorghum bicolor]	RecName: Full=COP1-interacting protein 7 {ECO:0000303|PubMed:9668129};	SubName: Full=Uncharacterized protein {ECO:0000313|EMBL:EER92320.1};	--	GO:0005634,nucleus; GO:0005886,plasma membrane; GO:0009718,anthocyanin-containing compound biosynthetic process; GO:0015995,chlorophyll biosynthetic process; GO:0045893,positive regulation of transcription, DNA-templated; GO:0009416,response to light stimulus; GO:0006351,transcription, DNA-templated	--
Sspon.01G0008980-2B	0.18	0	0.03	4.3	0.84	1.17	0.07	2.10333	7	0	1	188	32	50	30.218	4.917	1.47645e-06	0.000167305	up	Chr1B	27905638	27908330	+	Sspon.01G0008980-2B	--	K04733 interleukin-1 receptor-associated kinase 4 [EC:2.7.11.1] | (RefSeq) LOW QUALITY PROTEIN: receptor-like protein kinase FERONIA (A)	receptor-like protein kinase FERONIA [Sorghum bicolor]	RecName: Full=Receptor-like protein kinase FERONIA; EC=2.7.11.1; AltName: Full=Protein SIRENE; Flags: Precursor;	SubName: Full=Uncharacterized protein {ECO:0000313|EMBL:EER94913.1};	Serine/threonine protein kinase	GO:0043680,filiform apparatus; GO:0016021,integral component of membrane; GO:0005622,intracellular; GO:0016020,membrane; GO:0005886,plasma membrane; GO:0009506,plasmodesma; GO:0005524,ATP binding; GO:0004672,protein kinase activity; GO:0004674,protein serine/threonine kinase activity; GO:0009738,abscisic acid-activated signaling pathway; GO:0009742,brassinosteroid mediated signaling pathway; GO:0…	Malectin domain
Sspon.01G0009020-1P	0.14	0.03	0.26	1.65	1.55	1.25	0.143333	1.48333	4	1	7	51	42	38	10.07	3.332	0.000185685	0.00756113	up	Chr1D	27570828	27573721	+	Sspon.01G0009020-1P	--	K10277 lysine-specific demethylase 8 [EC:1.14.11.27] | (RefSeq) uncharacterized protein LOC111590857 (A)	protein ENHANCED DISEASE RESISTANCE 4 [Sorghum bicolor]	RecName: Full=Protein ENHANCED DISEASE RESISTANCE 4 {ECO:0000303|PubMed:25747881};	SubName: Full=Uncharacterized protein {ECO:0000313|EMBL:EER94909.1};	--	GO:0005768,endosome; GO:0005886,plasma membrane; GO:0006952,defense response; GO:0006897,endocytosis; GO:1900150,regulation of defense response to fungus; GO:0030100,regulation of endocytosis; GO:0009620,response to fungus; GO:0009863,salicylic acid mediated signaling pathway	Probable zinc-ribbon domain
Sspon.01G0009020-2D	0.6	1.01	0.38	4.6	3.25	2.35	0.663333	3.4	15	29	9	128	79	64	4.951	2.308	0.000257516	0.00961519	up	Chr1D	27305831	27308526	-	Sspon.01G0009020-2D	--	K10277 lysine-specific demethylase 8 [EC:1.14.11.27] | (RefSeq) uncharacterized protein LOC111590857 (A)	protein ENHANCED DISEASE RESISTANCE 4 [Sorghum bicolor]	RecName: Full=Protein ENHANCED DISEASE RESISTANCE 4 {ECO:0000303|PubMed:25747881};	SubName: Full=Uncharacterized protein {ECO:0000313|EMBL:EER94909.1};	--	GO:0005768,endosome; GO:0005886,plasma membrane; GO:0006952,defense response; GO:0006897,endocytosis; GO:1900150,regulation of defense response to fungus; GO:0030100,regulation of endocytosis; GO:0009620,response to fungus; GO:0009863,salicylic acid mediated signaling pathway	Probable zinc-ribbon domain
Sspon.01G0009070-3D	0.42	0	0	5.25	3.66	2.02	0.14	3.64333	6	0	0	82	50	31	25.461	4.67	2.37992e-05	0.00155377	up	Chr7D	32056472	32060670	+	Sspon.01G0009070-3D	--	K15283 solute carrier family 35, member E1 | (RefSeq) triose phosphate/phosphate translocator (A)	triose phosphate/phosphate translocator [Zea mays]	RecName: Full=Triose phosphate/phosphate translocator TPT, chloroplastic; AltName: Full=Protein ACCLIMATION OF PHOTOSYNTHESIS TO ENVIRONMENT 2; Flags: Precursor;	SubName: Full=Triose phosphate/phosphate translocator {ECO:0000313|EMBL:ACG31872.1};	Glucose-6-phosphate/phosphate and phosphoenolpyruvate/phosphate antiporter	GO:0031969,chloroplast membrane; GO:0016021,integral component of membrane; GO:0015120,phosphoglycerate transmembrane transporter activity; GO:0071917,triose-phosphate transmembrane transporter activity; GO:0015713,phosphoglycerate transmembrane transport; GO:0009643,photosynthetic acclimation; GO:0035436,triose phosphate transmembrane transport	EamA-like transporter family
Sspon.01G0009250-3D	10.74	13.08	7.36	0.55	2.34	3.51	10.3933	2.13333	266	368	172	15	56	94	0.2	-2.323	0.000134783	0.00591945	down	Chr1D	28180332	28183089	+	Sspon.01G0009250-3D	--	K00827 alanine-glyoxylate transaminase / (R)-3-amino-2-methylpropionate-pyruvate transaminase [EC:2.6.1.44 2.6.1.40] | (RefSeq) alanine--glyoxylate aminotransferase 2 homolog 3, mitochondrial (A)	alanine--glyoxylate aminotransferase 2 [Zea mays]	RecName: Full=Alanine--glyoxylate aminotransferase 2 homolog 3, mitochondrial; EC=2.6.1.44; AltName: Full=Beta-alanine-pyruvate aminotransferase 3; Flags: Precursor;	SubName: Full=Uncharacterized protein {ECO:0000313|EMBL:ACN25448.1};	Alanine-glyoxylate aminotransferase AGT2	GO:0005739,mitochondrion; GO:0008453,alanine-glyoxylate transaminase activity; GO:0042802,identical protein binding; GO:0030170,pyridoxal phosphate binding; GO:0043562,cellular response to nitrogen levels; GO:0009853,photorespiration	Aminotransferase class-III
Sspon.01G0009300-1A	12.66	7.13	8.83	24.06	42.68	23.47	9.54	30.07	489	313	322	1026	1591	982	3.101	1.633	0.000110134	0.00508362	up	Chr1A	26517256	26524347	+	Sspon.01G0009300-1A	--	K00695 sucrose synthase [EC:2.4.1.13] | (RefSeq) sucrose synthase 4 (A)	Sucrose synthase 4 [Dichanthelium oligosanthes]	RecName: Full=Sucrose synthase 4; Short=OsSUS4; EC=2.4.1.13; AltName: Full=Sucrose-UDP glucosyltransferase 4;	RecName: Full=Sucrose synthase {ECO:0000256|RuleBase:RU280817}; EC=2.4.1.13 {ECO:0000256|RuleBase:RU280817};	Glycosyltransferase	GO:0016157,sucrose synthase activity; GO:0005985,sucrose metabolic process	Glycosyl transferases group 1
Sspon.01G0009300-2B	33.68	33.9	44.01	71.54	87.44	88.65	37.1967	82.5433	1417	1621	1747	3322	3550	4040	2.162	1.113	0.000726888	0.0204765	up	Chr1B	33399772	33406669	-	Sspon.01G0009300-2B	--	K00695 sucrose synthase [EC:2.4.1.13] | (RefSeq) sucrose synthase 4 (A)	sucrose synthase [Saccharum officinarum]	RecName: Full=Sucrose synthase 4; Short=OsSUS4; EC=2.4.1.13; AltName: Full=Sucrose-UDP glucosyltransferase 4;	RecName: Full=Sucrose synthase {ECO:0000256|RuleBase:RU280817}; EC=2.4.1.13 {ECO:0000256|RuleBase:RU280817};	Glycosyltransferase	GO:0016157,sucrose synthase activity; GO:0005985,sucrose metabolic process	Glycosyl transferases group 1
Sspon.01G0009310-2B	1.8	5.22	3.41	1.05	0.67	1.38	3.47667	1.03333	70	231	125	45	25	58	0.286	-1.808	0.00145096	0.0338446	down	Chr1B	33136795	33154066	-	Sspon.01G0009310-2B	--	K00951 GTP pyrophosphokinase [EC:2.7.6.5] | (RefSeq) putative GTP diphosphokinase RSH1, chloroplastic (A)	putative GTP diphosphokinase RSH1, chloroplastic [Sorghum bicolor]	RecName: Full=Putative GTP diphosphokinase RSH1, chloroplastic; EC=2.7.6.5; AltName: Full=RelA/SpoT homolog 1; Short=Os-RelA1; Short=OsRSH1; AltName: Full=ppGpp synthetase RSH1; Flags: Precursor;	SubName: Full=Uncharacterized protein {ECO:0000313|EMBL:KQK90963.1, ECO:0000313|EnsemblPlants:Si034176m};	Predicted guanosine polyphosphate pyrophosphohydrolase/synthase	GO:0009507,chloroplast; GO:0005524,ATP binding; GO:0005525,GTP binding; GO:0008728,GTP diphosphokinase activity; GO:0016301,kinase activity; GO:0015969,guanosine tetraphosphate metabolic process	ACT domain
Sspon.01G0009680-1P	7.57	5.32	5.96	0.95	1.21	1.26	6.28333	1.14	194	155	144	27	30	35	0.177	-2.496	1.15292e-07	1.99232e-05	down	Chr1D	28957486	28959457	+	Sspon.01G0009680-1P	--	K07213 copper chaperone | (RefSeq) copper transport protein CCH-like (A)	heavy metal-associated isoprenylated plant protein 6-like [Sorghum bicolor]	RecName: Full=Heavy metal-associated isoprenylated plant protein 32 {ECO:0000303|PubMed:21072340, ECO:0000303|PubMed:23368984}; Short=AtHIP32 {ECO:0000303|PubMed:21072340, ECO:0000303|PubMed:23368984}; Flags: Precursor;	SubName: Full=Uncharacterized protein {ECO:0000313|EMBL:KXG39397.1};	Copper chaperone	GO:0005618,cell wall; GO:0005737,cytoplasm; GO:0046914,transition metal ion binding; GO:0046916,cellular transition metal ion homeostasis; GO:0030001,metal ion transport	Heavy-metal-associated domain
Sspon.01G0009690-1P	0.56	0.37	0.42	3.57	1.26	1.16	0.45	1.99667	28	21	20	197	61	63	4.283	2.099	0.000904303	0.0239953	up	Chr1D	28687647	28710858	+	Sspon.01G0009690-1P	--	K12882 nuclear cap-binding protein subunit 1 | (RefSeq) LOW QUALITY PROTEIN: nuclear cap-binding protein subunit 1 (A)	hypothetical protein SORBI_3001G373800 [Sorghum bicolor]	RecName: Full=Nuclear cap-binding protein subunit 1; AltName: Full=80 kDa nuclear cap-binding protein; Short=CBP80; Short=NCBP 80 kDa subunit;	SubName: Full=Uncharacterized protein {ECO:0000313|EMBL:OQU92604.1};	Nuclear cap-binding complex, subunit NCBP1/CBP80	GO:0005737,cytoplasm; GO:0030529,NA; GO:0005845,mRNA cap binding complex; GO:0005846,nuclear cap binding complex; GO:0005634,nucleus; GO:0003729,mRNA binding; GO:0000339,RNA cap binding; GO:0006370,7-methylguanosine mRNA capping; GO:0048574,long-day photoperiodism, flowering; GO:0045292,mRNA cis splicing, via spliceosome; GO:0006406,mRNA export from nucleus; GO:0000398,mRNA splicing, via spliceos…	Domain of unknown function (DUF4094)
Sspon.01G0009760-4D	1.33	0.41	0	13.64	17.54	37.74	0.58	22.9733	17	6	0	193	217	524	38.452	5.265	3.1768e-12	2.78843e-09	up	Chr1D	30241951	30244436	+	Sspon.01G0009760-4D	--	K03626 nascent polypeptide-associated complex subunit alpha | (RefSeq) nascent polypeptide-associated complex subunit alpha-like protein 1 (A)	nascent polypeptide-associated complex subunit alpha-like protein 1 [Sorghum bicolor]	RecName: Full=Nascent polypeptide-associated complex subunit alpha-like protein; Short=NAC-alpha-like protein; AltName: Full=Alpha-NAC-like protein;	SubName: Full=Uncharacterized protein {ECO:0000313|EMBL:EER94856.1};	Transcription factor containing NAC and TS-N domains	GO:0005854,nascent polypeptide-associated complex; GO:0015031,protein transport	NAC domain
Sspon.01G0009790-1A	2.92	2.02	2.95	24.07	7.06	18.49	2.63	16.54	42	33	40	382	98	288	6.057	2.599	1.22998e-06	0.000143191	up	Chr1A	27818689	27823020	+	Sspon.01G0009790-1A	--	K01784 UDP-glucose 4-epimerase [EC:5.1.3.2] | (RefSeq) UDP-glucose 4-epimerase 1 (A)	UDP-glucose 4-epimerase 1 [Sorghum bicolor]	RecName: Full=UDP-glucose 4-epimerase 1; Short=OsUGE-1; EC=5.1.3.2; AltName: Full=UDP-galactose 4-epimerase 1;	SubName: Full=Uncharacterized protein {ECO:0000313|EMBL:EER94859.1};	UDP-glucose 4-epimerase/UDP-sulfoquinovose synthase	GO:0003978,UDP-glucose 4-epimerase activity; GO:0006012,galactose metabolic process	Enoyl-(Acyl carrier protein) reductase
Sspon.01G0009900-3D	24.4	20.11	23.31	106.41	60.3	47.78	22.6067	71.4967	364	341	328	1752	868	772	3.067	1.617	6.19463e-05	0.00330407	up	Chr1D	30307739	30309104	+	Sspon.01G0009900-3D	--	--	protein EARLY RESPONSIVE TO DEHYDRATION 15-like [Sorghum bicolor]	RecName: Full=Protein EARLY RESPONSIVE TO DEHYDRATION 15; AltName: Full=PAM2-containing protein CID1; AltName: Full=Polyadenylate-binding protein-interacting protein 1; Short=PABP-interacting protein 1; Short=Poly(A)-binding protein-interacting protein 1; AltName: Full=Protein CTC-INTERACTING DOMAIN 1; AltName: Full=Protein LIGHT STRESS-REGULATED 1;	SubName: Full=Uncharacterized protein {ECO:0000313|EMBL:KXG39364.1};	--	GO:0005737,cytoplasm; GO:0009617,response to bacterium; GO:0009644,response to high light intensity; GO:0009414,response to water deprivation	Ataxin-2 C-terminal region
Sspon.01G0010220-1A	0.82	0.45	0.91	11.51	1.16	3.66	0.726667	5.44333	19	12	20	295	26	92	7.165	2.841	0.000207003	0.00824701	up	Chr1A	28765009	28772059	+	Sspon.01G0010220-1A	--	K06889 uncharacterized protein | (RefSeq) protein bem46-like isoform X1 (A)	uncharacterized protein LOC8080807 isoform X1 [Sorghum bicolor]	--	SubName: Full=Uncharacterized protein {ECO:0000313|EMBL:KXG39328.1};	Predicted alpha/beta hydrolase	--	Alpha/beta hydrolase family
Sspon.01G0010440-4P	8.54	2.88	5.44	0.23	0.49	0.68	5.62	0.466667	198	76	119	6	11	17	0.081	-3.623	2.31833e-08	5.38651e-06	down	Chr1D	31709813	31713807	+	Sspon.01G0010440-4P	--	K13083 flavonoid 3',5'-hydroxylase [EC:1.14.13.88] | (RefSeq) flavonoid 3',5'-hydroxylase 1 (A)	flavonoid 3',5'-hydroxylase 1 [Sorghum bicolor]	RecName: Full=Flavonoid 3',5'-hydroxylase 1; Short=F3'5'H; EC=1.14.13.88; AltName: Full=CYPLXXVA1; AltName: Full=Cytochrome P450 75A1;	SubName: Full=Uncharacterized protein {ECO:0000313|EMBL:EER94806.1};	Cytochrome P450 CYP2 subfamily	GO:0005783,endoplasmic reticulum; GO:0033772,flavonoid 3',5'-hydroxylase activity; GO:0020037,heme binding; GO:0005506,iron ion binding; GO:0009718,anthocyanin-containing compound biosynthetic process	Cytochrome P450
Sspon.01G0010450-2B	2.66	4.21	2.18	19.35	3.83	13.58	3.01667	12.2533	44	79	34	353	61	243	3.88	1.956	0.00119971	0.0293546	up	Chr1B	35756466	35761432	-	Sspon.01G0010450-2B	--	K09571 FK506-binding protein 4/5 [EC:5.2.1.8] | (RefSeq) peptidyl-prolyl cis-trans isomerase PASTICCINO1-like (A)	peptidyl-prolyl cis-trans isomerase PASTICCINO1 [Sorghum bicolor]	RecName: Full=Peptidyl-prolyl cis-trans isomerase PASTICCINO1; EC=5.2.1.8; AltName: Full=70 kDa peptidyl-prolyl isomerase; AltName: Full=FK506-binding protein 72; Short=AtFKBP72; AltName: Full=Immunophilin FKBP72; AltName: Full=Peptidyl-prolyl cis-trans isomerase FKBP72; Short=PPIase FKBP72; AltName: Full=Rotamase;	RecName: Full=Peptidylprolyl isomerase {ECO:0000256|PROSITE-ProRule:PRU00277}; EC=5.2.1.8 {ECO:0000256|PROSITE-ProRule:PRU00277};	FKBP-type peptidyl-prolyl cis-trans isomerase	GO:0005829,cytosol; GO:0005783,endoplasmic reticulum; GO:0005789,endoplasmic reticulum membrane; GO:0016021,integral component of membrane; GO:0005634,nucleus; GO:0005528,FK506 binding; GO:0003755,peptidyl-prolyl cis-trans isomerase activity; GO:0009734,auxin-activated signaling pathway; GO:0030154,cell differentiation; GO:0061077,chaperone-mediated protein folding; GO:0009736,cytokinin-activated…	Tetratricopeptide repeat
Sspon.01G0010940-1A	30.77	24.65	25.68	6.24	5.95	7	27.0333	6.39667	268	244	211	60	50	66	0.23	-2.12	1.80247e-07	2.90592e-05	down	Chr1A	30239503	30242336	+	Sspon.01G0010940-1A	--	K02997 small subunit ribosomal protein S9e | (RefSeq) pco145462; uncharacterized protein LOC100192774 (A)	uncharacterized protein LOC100192774 [Zea mays]	RecName: Full=40S ribosomal protein S9-2;	SubName: Full=40S ribosomal protein S9 {ECO:0000313|EMBL:ACG30355.1};	Ribosomal protein S4	GO:0005829,cytosol; GO:0022627,cytosolic small ribosomal subunit; GO:0016020,membrane; GO:0009506,plasmodesma; GO:0019843,rRNA binding; GO:0003735,structural constituent of ribosome; GO:0045903,positive regulation of translational fidelity; GO:0006412,translation	Ribosomal protein S4/S9 N-terminal domain
Sspon.01G0010960-2B	106.75	49.53	65.1	195.36	219.28	141.12	73.7933	185.253	1354	714	779	2735	2684	1939	2.458	1.298	0.00142435	0.0333966	up	Chr1B	37633401	37635681	-	Sspon.01G0010960-2B	--	K15730 cytosolic prostaglandin-E synthase [EC:5.3.99.3] | (RefSeq) LOC109775572; uncharacterized protein OsI_027940-like (A)	hypothetical protein SHCRBa_024_F14_R_20 [Saccharum hybrid cultivar R570]	RecName: Full=Uncharacterized protein OsI_027940;	SubName: Full=Uncharacterized protein {ECO:0000313|EMBL:AGT16170.1};	HSP90 co-chaperone p23	GO:0005829,cytosol; GO:0005634,nucleus; GO:0005886,plasma membrane; GO:0009506,plasmodesma; GO:0080037,negative regulation of cytokinin-activated signaling pathway; GO:0010628,positive regulation of gene expression; GO:2000012,regulation of auxin polar transport; GO:0010449,root meristem growth	CS domain
Sspon.01G0011030-3C	17.38	4.51	17.29	1.8	1.93	4.97	13.06	2.9	410	121	385	47	44	127	0.216	-2.214	0.000239141	0.00908244	down	Chr1C	31001529	31006004	-	Sspon.01G0011030-3C	--	K14963 COMPASS component SWD3 | (RefSeq) LOC109777636; COMPASS-like H3K4 histone methylase component WDR5A (A)	uncharacterized WD repeat-containing protein C2A9.03 isoform X1 [Sorghum bicolor]	RecName: Full=COMPASS-like H3K4 histone methylase component WDR5A {ECO:0000303|PubMed:19567704}; Short=AtWDR5A {ECO:0000303|PubMed:19567704};	SubName: Full=Uncharacterized protein {ECO:0000313|EMBL:KXG39247.1};	--	GO:0005634,nucleus; GO:0048188,Set1C/COMPASS complex; GO:0042393,histone binding; GO:0008168,methyltransferase activity; GO:0010228,vegetative to reproductive phase transition of meristem	WD40-like Beta Propeller Repeat
Sspon.01G0011290-3D	3.16	5.04	5.61	0	0.16	0.17	4.60333	0.11	123	223	206	0	6	7	0.023	-5.457	1.97904e-14	3.41991e-11	down	Chr1D	33107461	33119170	-	Sspon.01G0011290-3D	--	--	protein LNK1-like isoform X2 [Sorghum bicolor]	RecName: Full=Protein LNK1 {ECO:0000303|PubMed:23818596}; AltName: Full=Night light-inducible and clock-regulated 1 {ECO:0000303|PubMed:23818596};	SubName: Full=Uncharacterized protein {ECO:0000313|EMBL:KXG39241.1};	--	GO:0005634,nucleus; GO:0006355,regulation of transcription, DNA-templated; GO:0048511,rhythmic process; GO:0006351,transcription, DNA-templated	--
Sspon.01G0011650-3C	2.42	2.07	2.33	0.27	0.3	0.54	2.27333	0.37	33	32	30	4	4	8	0.158	-2.658	0.00178341	0.0392904	down	Chr1C	31467109	31468023	-	Sspon.01G0011650-3C	--	--	transcription factor bHLH144 [Sorghum bicolor]	RecName: Full=Transcription factor bHLH54; AltName: Full=Basic helix-loop-helix protein 54; Short=AtbHLH54; Short=bHLH 54; AltName: Full=Transcription factor EN 114; AltName: Full=bHLH transcription factor bHLH054;	SubName: Full=Uncharacterized protein {ECO:0000313|EMBL:EER92180.1};	--	GO:0005634,nucleus; GO:0001046,core promoter sequence-specific DNA binding; GO:0003700,DNA-binding transcription factor activity; GO:0046983,protein dimerization activity; GO:0001228,DNA-binding transcription activator activity, RNA polymerase II-specific; GO:0045893,positive regulation of transcription, DNA-templated; GO:0006355,regulation of transcription, DNA-templated; GO:0009733,response to …	--
Sspon.01G0011810-1A	31.15	24.17	27.32	9.47	14.02	11.3	27.5467	11.5967	313	276	259	105	136	123	0.412	-1.281	0.00141285	0.0332317	down	Chr1A	32013171	32019597	-	Sspon.01G0011810-1A	--	K02335 DNA polymerase I [EC:2.7.7.7] | (RefSeq) DNA polymerase I B, chloroplastic/mitochondrial-like isoform X1 (A)	uncharacterized protein LOC8077093 [Sorghum bicolor]	--	SubName: Full=Uncharacterized protein {ECO:0000313|EMBL:EER94737.1};	Kinesin-like protein	--	Protein of unknown function (DUF615)
Sspon.01G0012010-2B	0.91	3.67	0.14	6.13	12.95	13.46	1.57333	10.8467	7	32	1	52	96	112	6.65	2.733	0.00160246	0.0364042	up	Chr1B	39729630	39730751	-	Sspon.01G0012010-2B	--	--	unknown [Zea mays]	--	SubName: Full=Uncharacterized protein {ECO:0000313|EMBL:ACF86519.1};	--	--	--
Sspon.01G0012440-2B	18.67	32.73	42.46	12.9	11.65	12.58	31.2867	12.3767	274	546	588	209	165	200	0.384	-1.381	0.00105022	0.0266766	down	Chr1B	41376697	41382888	+	Sspon.01G0012440-2B	--	K20298 vacuolar protein sorting-associated protein 52 | (RefSeq) vacuolar protein sorting-associated protein 52 A isoform X1 (A)	Vacuolar protein sorting-associated protein 52 A [Zea mays]	RecName: Full=Vacuolar protein sorting-associated protein 52 A; Short=AtVPS52; AltName: Full=ARE1-like protein POK; AltName: Full=Protein POKY POLLEN TUBE; AltName: Full=Protein T-DNA TRANSMISSION DEFECT 8;	SubName: Full=Vacuolar protein sorting-associated protein 52 A {ECO:0000313|EMBL:AQL06055.1};	Vacuolar sorting protein VPS52/suppressor of actin Sac2	GO:0005829,cytosol; GO:0012505,endomembrane system; GO:0010008,endosome membrane; GO:0000938,GARP complex; GO:0005794,Golgi apparatus; GO:0000139,Golgi membrane; GO:0017137,Rab GTPase binding; GO:0019905,syntaxin binding; GO:0032456,endocytic recycling; GO:0006896,Golgi to vacuole transport; GO:0009860,pollen tube growth; GO:0015031,protein transport; GO:0042147,retrograde transport, endosome to …	COG (conserved oligomeric Golgi) complex component, COG2
Sspon.01G0012700-2B	1.52	2.24	2.93	0.39	0.39	0.65	2.23	0.476667	28	47	51	8	7	13	0.208	-2.262	0.00249749	0.0489913	down	Chr1B	41443035	41445174	-	Sspon.01G0012700-2B	--	--	uncharacterized protein LOC8066273 [Sorghum bicolor]	--	SubName: Full=Uncharacterized protein {ECO:0000313|EMBL:EER92103.1};	--	--	Protein of unknown function (DUF1336)
Sspon.01G0012770-2B	0.2	0.09	0	0.09	0.65	3.81	0.0966667	1.51667	6	3	0	3	19	126	15.428	3.948	0.00194672	0.041822	up	Chr1B	41725582	41727853	-	Sspon.01G0012770-2B	--	K11426 SET and MYND domain-containing protein | (RefSeq) hypothetical protein (A)	uncharacterized protein LOC8063225 [Sorghum bicolor]	--	SubName: Full=Uncharacterized protein {ECO:0000313|EMBL:EER94670.1};	--	--	Protein of unknown function (DUF620)
Sspon.01G0012980-2B	0.21	0.64	0.29	1.78	0.64	6.02	0.38	2.81333	6	21	8	57	18	189	7.057	2.819	0.00092338	0.0243284	up	Chr1B	42570898	42576692	-	Sspon.01G0012980-2B	--	K01006 pyruvate, orthophosphate dikinase [EC:2.7.9.1] | (RefSeq) pyruvate, phosphate dikinase 2 isoform X1 (A)	pyruvate, phosphate dikinase 2 isoform X2 [Sorghum bicolor]	RecName: Full=Pyruvate, phosphate dikinase 2; EC=2.7.9.1; AltName: Full=Pyruvate, orthophosphate dikinase 2;	SubName: Full=Uncharacterized protein {ECO:0000313|EMBL:KXG39077.1};	--	GO:0005737,cytoplasm; GO:0005524,ATP binding; GO:0016301,kinase activity; GO:0046872,metal ion binding; GO:0050242,pyruvate, phosphate dikinase activity; GO:0006090,pyruvate metabolic process	Pyruvate phosphate dikinase, PEP/pyruvate binding domain
Sspon.01G0012990-3C	1.08	0.66	0.74	4.15	8.07	20.83	0.826667	11.0167	43	30	28	183	311	901	12.924	3.692	3.22927e-10	1.36315e-07	up	Chr1C	34898118	34906617	-	Sspon.01G0012990-3C	--	K01006 pyruvate, orthophosphate dikinase [EC:2.7.9.1] | (RefSeq) pyruvate, phosphate dikinase 2 isoform X1 (A)	pyruvate, phosphate dikinase 2 isoform X1 [Sorghum bicolor]	RecName: Full=Pyruvate, phosphate dikinase 2; EC=2.7.9.1; AltName: Full=Pyruvate, orthophosphate dikinase 2;	RecName: Full=Pyruvate, phosphate dikinase {ECO:0000256|PIRNR:PIRNR000853}; EC=2.7.9.1 {ECO:0000256|PIRNR:PIRNR000853};	--	GO:0005737,cytoplasm; GO:0005524,ATP binding; GO:0016301,kinase activity; GO:0046872,metal ion binding; GO:0050242,pyruvate, phosphate dikinase activity; GO:0006090,pyruvate metabolic process	PEP-utilising enzyme, mobile domain
Sspon.01G0013020-2P	0.62	1.55	0.2	9.13	7.78	2.98	0.79	6.63	13	37	4	212	158	68	8.116	3.021	3.11881e-05	0.00191781	up	Chr1A	35330414	35331826	-	Sspon.01G0013020-2P	--	K13691 pathogen-inducible salicylic acid glucosyltransferase [EC:2.4.1.-] | (RefSeq) UDP-glycosyltransferase 74F2 (A)	uncharacterized protein LOC100383146 [Zea mays]	RecName: Full=UDP-glucosyltransferase UGT13248 {ECO:0000305}; Short=HvUGT13248 {ECO:0000303|PubMed:20521959}; EC=2.4.1.- {ECO:0000269|PubMed:20521959}; AltName: Full=Deoxynivalenol-UDP-glucosyltransferase {ECO:0000303|PubMed:20521959};	RecName: Full=Glycosyltransferase {ECO:0000256|RuleBase:RU362057}; EC=2.4.1.- {ECO:0000256|RuleBase:RU362057};	UDP-glucuronosyl and UDP-glucosyl transferase	GO:0000166,nucleotide binding; GO:0016758,transferase activity, transferring hexosyl groups; GO:0008194,UDP-glycosyltransferase activity; GO:0098754,detoxification; GO:0008152,metabolic process	UDP-glucoronosyl and UDP-glucosyl transferase
Sspon.01G0013020-4P	1.94	3.32	0.8	11.43	12.53	2.97	2.02	8.97667	41	80	16	267	256	68	4.336	2.116	0.00150521	0.0347683	up	Chr1C	35118200	35119621	+	Sspon.01G0013020-4P	--	K13691 pathogen-inducible salicylic acid glucosyltransferase [EC:2.4.1.-] | (RefSeq) UDP-glycosyltransferase 74F2 (A)	uncharacterized protein LOC100383146 [Zea mays]	RecName: Full=UDP-glucosyltransferase UGT13248 {ECO:0000305}; Short=HvUGT13248 {ECO:0000303|PubMed:20521959}; EC=2.4.1.- {ECO:0000269|PubMed:20521959}; AltName: Full=Deoxynivalenol-UDP-glucosyltransferase {ECO:0000303|PubMed:20521959};	RecName: Full=Glycosyltransferase {ECO:0000256|RuleBase:RU362057}; EC=2.4.1.- {ECO:0000256|RuleBase:RU362057};	UDP-glucuronosyl and UDP-glucosyl transferase	GO:0000166,nucleotide binding; GO:0016758,transferase activity, transferring hexosyl groups; GO:0008194,UDP-glycosyltransferase activity; GO:0098754,detoxification; GO:0008152,metabolic process	UDP-glucoronosyl and UDP-glucosyl transferase
Sspon.01G0013210-3P	0.04	0.04	0.08	0.71	0.22	0.17	0.0533333	0.366667	4	5	8	84	23	20	6.798	2.765	0.00227876	0.0463298	up	Chr1B	43544187	43616574	+	Sspon.01G0013210-3P	--	K00799 glutathione S-transferase [EC:2.5.1.18] | (RefSeq) uncharacterized protein LOC8063175 (A)	uncharacterized protein LOC8063175 [Sorghum bicolor]	RecName: Full=Probable glutathione S-transferase GSTU6; EC=2.5.1.18; AltName: Full=28 kDa cold-induced protein;	SubName: Full=Uncharacterized protein {ECO:0000313|EnsemblPlants:OBART10G16480.1};	Glutathione S-transferase	GO:0005737,cytoplasm; GO:0004364,glutathione transferase activity; GO:0006749,glutathione metabolic process; GO:0009407,toxin catabolic process	Ca2+ insensitive EF hand
Sspon.01G0013230-1A	0.57	0	0	14.36	23.68	4.35	0.19	14.13	5	0	0	138	199	41	74.118	6.212	1.69556e-09	5.68248e-07	up	Chr1A	36317991	36318575	+	Sspon.01G0013230-1A	--	K09286 EREBP-like factor | (RefSeq) dehydration-responsive element-binding protein 3-like (A)	ethylene-responsive transcription factor ERF027 [Zea mays]	RecName: Full=Dehydration-responsive element-binding protein 1B {ECO:0000303|PubMed:9707537}; Short=Protein DREB1B {ECO:0000303|PubMed:9707537}; AltName: Full=C-repeat/dehydration-responsive element-binding factor 1 {ECO:0000303|PubMed:9023378}; Short=C-repeat-binding factor 1 {ECO:0000303|PubMed:9023378}; Short=CRT/DRE-binding factor 1 {ECO:0000303|PubMed:9023378};	SubName: Full=Ethylene-responsive transcription factor ERF025 {ECO:0000313|EMBL:ONL99352.1};	--	GO:0005634,nucleus; GO:0003677,DNA binding; GO:0003700,DNA-binding transcription factor activity; GO:0009631,cold acclimation; GO:0045893,positive regulation of transcription, DNA-templated; GO:0009409,response to cold; GO:0006351,transcription, DNA-templated	AP2 domain
Sspon.01G0013230-3C	8.75	1	0.72	46.44	62.42	13.12	3.49	40.66	77	10	6	451	530	125	11.542	3.529	1.30663e-05	0.000962107	up	Chr1C	36117047	36117637	-	Sspon.01G0013230-3C	--	K09286 EREBP-like factor | (RefSeq) dehydration-responsive element-binding protein 1A-like (A)	ethylene-responsive transcription factor ERF027 [Zea mays]	RecName: Full=Ethylene-responsive transcription factor ERF026;	SubName: Full=Ethylene-responsive transcription factor ERF025 {ECO:0000313|EMBL:ONL99352.1};	--	GO:0005634,nucleus; GO:0003677,DNA binding; GO:0003700,DNA-binding transcription factor activity; GO:0009873,ethylene-activated signaling pathway; GO:0006351,transcription, DNA-templated	AP2 domain
Sspon.01G0013330-2P	0.49	2.86	3.35	0.09	0.1	0	2.23333	0.0633333	5	33	32	1	1	0	0.027	-5.188	0.000577837	0.0173034	down	Chr1B	43520768	43521581	-	Sspon.01G0013330-2P	--	K00799 glutathione S-transferase [EC:2.5.1.18] | (RefSeq) glutathione S-transferase U17 (A)	glutathione S-transferase U17 [Sorghum bicolor]	RecName: Full=Glutathione S-transferase U17; Short=AtGSTU17; EC=2.5.1.18; AltName: Full=GST class-tau member 17; AltName: Full=Glutathione S-transferase 30; AltName: Full=Protein EARLY RESPONSIVE TO DEHYDRATION 9;	SubName: Full=Uncharacterized protein {ECO:0000313|EMBL:EER92034.1};	Glutathione S-transferase	GO:0009507,chloroplast; GO:0005737,cytoplasm; GO:0005829,cytosol; GO:0004364,glutathione transferase activity; GO:0009704,de-etiolation; GO:0006749,glutathione metabolic process; GO:0048527,lateral root development; GO:0080148,negative regulation of response to water deprivation; GO:0040008,regulation of growth; GO:0060416,response to growth hormone; GO:0080167,response to karrikin; GO:0009651,re…	Glutathione S-transferase N-terminal domain
Sspon.01G0013360-8P	3.02	3.99	2.7	1.09	0.32	0.72	3.23667	0.71	58	87	49	23	6	15	0.212	-2.239	0.000852021	0.0229536	down	Chr1C	36555990	36562639	-	Sspon.01G0013360-8P	--	K00799 glutathione S-transferase [EC:2.5.1.18] | (RefSeq) probable glutathione S-transferase GSTU6 (A)	PREDICTED: uncharacterized protein LOC100844487 [Brachypodium distachyon]	RecName: Full=Probable glutathione S-transferase GSTU6; EC=2.5.1.18; AltName: Full=28 kDa cold-induced protein;	SubName: Full=Uncharacterized protein {ECO:0000313|EnsemblPlants:LPERR10G12640.4};	Glutathione S-transferase	GO:0005737,cytoplasm; GO:0004364,glutathione transferase activity; GO:0006749,glutathione metabolic process; GO:0009407,toxin catabolic process	Glutathione S-transferase, C-terminal domain
Sspon.01G0013370-1A	0.34	0.09	0	3.83	3.6	0.19	0.143333	2.54	10	3	0	123	101	6	17.251	4.109	0.000222021	0.00865821	up	Chr1A	36554978	36559640	+	Sspon.01G0013370-1A	--	K13699 abhydrolase domain-containing protein 5 [EC:2.3.1.51] | (RefSeq) 1-acylglycerol-3-phosphate O-acyltransferase (A)	probable lysophospholipase BODYGUARD 3 [Sorghum bicolor]	RecName: Full=Probable lysophospholipase BODYGUARD 3 {ECO:0000303|PubMed:16415209}; Short=AtBDG3 {ECO:0000303|PubMed:16415209}; EC=3.1.1.- {ECO:0000305}; Flags: Precursor;	SubName: Full=Uncharacterized protein {ECO:0000313|EMBL:KXG39026.1};	Predicted hydrolase/acyltransferase (alpha/beta hydrolase superfamily)	GO:0005618,cell wall; GO:0005576,extracellular region; GO:0005886,plasma membrane; GO:0016787,hydrolase activity; GO:0071555,cell wall organization	Lipid-droplet associated hydrolase
Sspon.01G0013370-2B	0.72	1.42	0.19	13.25	9.53	0.5	0.776667	7.76	16	36	4	326	205	12	9.697	3.277	0.000309566	0.0109173	up	Chr1B	44636270	44639917	-	Sspon.01G0013370-2B	--	K13699 abhydrolase domain-containing protein 5 [EC:2.3.1.51] | (RefSeq) 1-acylglycerol-3-phosphate O-acyltransferase (A)	probable lysophospholipase BODYGUARD 3 [Sorghum bicolor]	RecName: Full=Probable lysophospholipase BODYGUARD 3 {ECO:0000303|PubMed:16415209}; Short=AtBDG3 {ECO:0000303|PubMed:16415209}; EC=3.1.1.- {ECO:0000305}; Flags: Precursor;	SubName: Full=Uncharacterized protein {ECO:0000313|EMBL:OQU92253.1};	Predicted hydrolase/acyltransferase (alpha/beta hydrolase superfamily)	GO:0005618,cell wall; GO:0005576,extracellular region; GO:0005886,plasma membrane; GO:0016787,hydrolase activity; GO:0071555,cell wall organization	Lipid-droplet associated hydrolase
Sspon.01G0013410-3C	46.24	61.85	41.84	8.77	16.73	10.96	49.9767	12.1533	444	675	379	93	155	114	0.238	-2.071	1.25889e-06	0.000145942	down	Chr1C	36855780	36856516	-	Sspon.01G0013410-3C	--	K00799 glutathione S-transferase [EC:2.5.1.18] | (RefSeq) probable glutathione S-transferase GSTU6 (A)	probable glutathione S-transferase GSTU6 [Sorghum bicolor]	RecName: Full=Probable glutathione S-transferase GSTU6; EC=2.5.1.18; AltName: Full=28 kDa cold-induced protein;	SubName: Full=Uncharacterized protein {ECO:0000313|EMBL:EER92030.1};	Glutathione S-transferase	GO:0005737,cytoplasm; GO:0004364,glutathione transferase activity; GO:0006749,glutathione metabolic process; GO:0009407,toxin catabolic process	Glutathione S-transferase, C-terminal domain
Sspon.01G0013810-2B	5.22	4.25	2.02	13.12	10.05	28.29	3.83	17.1533	134	124	49	372	249	787	4.321	2.111	5.34121e-05	0.00295898	up	Chr1B	45365133	45370352	+	Sspon.01G0013810-2B	--	K21407 adipocyte plasma membrane-associated protein | (RefSeq) protein STRICTOSIDINE SYNTHASE-LIKE 5-like (A)	hypothetical protein SORBI_3001G310500 [Sorghum bicolor]	RecName: Full=Protein STRICTOSIDINE SYNTHASE-LIKE 5 {ECO:0000303|PubMed:10777701}; Short=AtSSL5 {ECO:0000303|PubMed:10777701}; AltName: Full=Protein YELLOW-LEAF-SPECIFIC GENE 2 {ECO:0000303|PubMed:11230571}; Flags: Precursor;	SubName: Full=Uncharacterized protein {ECO:0000313|EMBL:OQU92210.1};	Predicted alkaloid synthase/Surface mucin Hemomucin	GO:0005783,endoplasmic reticulum; GO:0016020,membrane; GO:0005773,vacuole; GO:0016788,hydrolase activity, acting on ester bonds; GO:0009058,biosynthetic process; GO:0009723,response to ethylene; GO:0009620,response to fungus; GO:0009753,response to jasmonic acid; GO:0009751,response to salicylic acid; GO:0009615,response to virus	SMP-30/Gluconolactonase/LRE-like region
Sspon.01G0014060-4D	6.1	5.63	1.78	0.53	1.35	1.01	4.50333	0.963333	145	152	40	14	31	26	0.21	-2.254	0.000577948	0.0173034	down	Chr1D	42022021	42024383	-	Sspon.01G0014060-4D	--	K22324 aliphatic glucosinolate S-oxygenase [EC:1.14.13.237] | (RefSeq) hypothetical protein (A)	disulfide oxidoreductase/ monooxygenase [Zea mays]	RecName: Full=Flavin-containing monooxygenase FMO GS-OX-like 2; EC=1.8.-.-; AltName: Full=Flavin-monooxygenase glucosinolate S-oxygenase-like 2;	RecName: Full=Flavin-containing monooxygenase {ECO:0000256|RuleBase:RU361177}; EC=1.-.-.- {ECO:0000256|RuleBase:RU361177};	Flavin-containing monooxygenase	GO:0050660,flavin adenine dinucleotide binding; GO:0004497,monooxygenase activity; GO:0004499,N,N-dimethylaniline monooxygenase activity; GO:0050661,NADP binding; GO:0050832,defense response to fungus; GO:0055114,oxidation-reduction process	HI0933-like protein
Sspon.01G0014100-1A	12.39	8.34	6.98	120.01	51.74	29.15	9.23667	66.9667	480	367	255	5131	1934	1223	7.021	2.812	3.33593e-08	7.20588e-06	up	Chr1A	39022873	39033404	+	Sspon.01G0014100-1A	--	K00750 glycogenin [EC:2.4.1.186] | (RefSeq) hypothetical protein (A)	putative glucuronosyltransferase PGSIP8 [Sorghum bicolor]	RecName: Full=Putative glucuronosyltransferase PGSIP7; EC=2.4.1.-; AltName: Full=Glycogenin-like protein 7; AltName: Full=Plant glycogenin-like starch initiation protein 7;	SubName: Full=Uncharacterized protein {ECO:0000313|EMBL:EER94513.1};	Glycosyl transferase, family 8 - glycogenin	GO:0016021,integral component of membrane; GO:0046872,metal ion binding; GO:0016757,transferase activity, transferring glycosyl groups	Mannosyltransferase putative
Sspon.01G0014210-1A	189.29	229.5	248.9	141.2	97.13	102.72	222.563	113.683	2773	3821	3440	2283	1373	1630	0.495	-1.015	0.00244507	0.0483059	down	Chr1A	39770735	39786700	+	Sspon.01G0014210-1A	--	K00940 nucleoside-diphosphate kinase [EC:2.7.4.6] | (RefSeq) nucleoside diphosphate kinase 1 (A)	nucleoside diphosphate kinase 1 [Sorghum bicolor]	RecName: Full=Nucleoside diphosphate kinase 1; EC=2.7.4.6; AltName: Full=Nucleoside diphosphate kinase I; Short=NDK I; Short=NDP kinase I; Short=NDPK I; AltName: Full=PP18;	RecName: Full=Nucleoside diphosphate kinase {ECO:0000256|RuleBase:RU004013}; EC=2.7.4.6 {ECO:0000256|RuleBase:RU004013};	Nucleoside diphosphate kinase	GO:0005524,ATP binding; GO:0046872,metal ion binding; GO:0004550,nucleoside diphosphate kinase activity; GO:0006241,CTP biosynthetic process; GO:0006183,GTP biosynthetic process; GO:0006228,UTP biosynthetic process	Nucleoside diphosphate kinase
Sspon.01G0014210-2B	201.69	150.58	210.71	105.95	88.02	82.43	187.66	92.1333	2225	1888	2193	1290	937	985	0.478	-1.066	0.00137503	0.0326301	down	Chr1B	48201290	48203203	+	Sspon.01G0014210-2B	--	K00940 nucleoside-diphosphate kinase [EC:2.7.4.6] | (RefSeq) nucleoside diphosphate kinase 1 (A)	nucleoside diphosphate kinase 1 [Sorghum bicolor]	RecName: Full=Nucleoside diphosphate kinase 1; EC=2.7.4.6; AltName: Full=Nucleoside diphosphate kinase I; Short=NDK I; Short=NDP kinase I; Short=NDPK I; AltName: Full=PP18;	RecName: Full=Nucleoside diphosphate kinase {ECO:0000256|RuleBase:RU004013}; EC=2.7.4.6 {ECO:0000256|RuleBase:RU004013};	Nucleoside diphosphate kinase	GO:0005524,ATP binding; GO:0046872,metal ion binding; GO:0004550,nucleoside diphosphate kinase activity; GO:0006241,CTP biosynthetic process; GO:0006183,GTP biosynthetic process; GO:0006228,UTP biosynthetic process	Nucleoside diphosphate kinase
Sspon.01G0014230-1A	0.09	0	0.02	2.47	0.19	1.94	0.0366667	1.53333	4	0	1	122	8	94	39.588	5.307	3.60334e-06	0.00034178	up	Chr1A	39794873	39800348	-	Sspon.01G0014230-1A	--	K02214 cell division control protein 7 [EC:2.7.11.1] | (RefSeq) probable serine/threonine-protein kinase cdc7 isoform X1 (A)	probable serine/threonine-protein kinase cdc7 isoform X1 [Sorghum bicolor]	RecName: Full=Cyclin-dependent kinase F-4; Short=CDKF;4; EC=2.7.11.22; EC=2.7.11.23; AltName: Full=Serine/threonine-protein kinase MHK-like protein 2;	SubName: Full=Uncharacterized protein {ECO:0000313|EMBL:KXG38901.1};	Serine/threonine protein kinase of the CDC7 subfamily involved in DNA synthesis, repair and recombination	GO:0005737,cytoplasm; GO:0005634,nucleus; GO:0005524,ATP binding; GO:0004693,cyclin-dependent protein serine/threonine kinase activity; GO:0004674,protein serine/threonine kinase activity; GO:0008353,RNA polymerase II CTD heptapeptide repeat kinase activity; GO:0035556,intracellular signal transduction; GO:0010468,regulation of gene expression	Fungal protein kinase
Sspon.01G0014260-1A	90.97	146.07	115.48	71.08	47.08	46.22	117.507	54.7933	1548	2825	1854	1335	773	852	0.451	-1.147	0.00182859	0.0399516	down	Chr1A	39876032	39877793	-	Sspon.01G0014260-1A	--	K08869 aarF domain-containing kinase | (RefSeq) predicted protein (A)	transcription factor MYBS2 [Sorghum bicolor]	RecName: Full=Transcription factor MYBS2 {ECO:0000303|PubMed:12172034}; AltName: Full=Myb-related protein S2 {ECO:0000303|PubMed:12172034}; Short=OsMYBS2 {ECO:0000303|PubMed:12172034};	SubName: Full=Uncharacterized protein {ECO:0000313|EMBL:EER94477.1};	--	GO:0005634,nucleus; GO:0003677,DNA binding; GO:0003700,DNA-binding transcription factor activity; GO:0045893,positive regulation of transcription, DNA-templated; GO:0009739,response to gibberellin; GO:0009744,response to sucrose; GO:0006351,transcription, DNA-templated	Myb-like DNA-binding domain
Sspon.01G0014380-2B	0	0.23	0	10.38	1.59	4.55	0.0766667	5.50667	0	4	0	172	23	74	63.228	5.982	1.16297e-07	1.99719e-05	up	Chr1B	47655365	47656492	+	Sspon.01G0014380-2B	--	K09286 EREBP-like factor | (RefSeq) ethylene-responsive transcription factor ERF104 (A)	ethylene-responsive transcription factor ERF104 [Sorghum bicolor]	RecName: Full=Ethylene-responsive transcription factor ERF105;	SubName: Full=Uncharacterized protein {ECO:0000313|EMBL:OQU92128.1};	--	GO:0005634,nucleus; GO:0003677,DNA binding; GO:0003700,DNA-binding transcription factor activity; GO:0009873,ethylene-activated signaling pathway; GO:0010200,response to chitin; GO:0006351,transcription, DNA-templated	AP2 domain
Sspon.01G0014690-2C	21.7	8.54	4.28	94.15	70.29	47.51	11.5067	70.65	199	89	37	953	622	472	5.99	2.583	4.27571e-06	0.000393408	up	Chr1C	22463385	22464403	-	Sspon.01G0014690-2C	--	--	Uncharacterized protein BAE44_0009410 [Dichanthelium oligosanthes]	RecName: Full=Uncharacterized protein At5g01610;	SubName: Full=Uncharacterized protein {ECO:0000313|EMBL:OEL29569.1};	--	--	Protein of unknown function, DUF538
Sspon.01G0014840-1T	3.84	11.98	7.42	2.78	0.73	1.09	7.74667	1.53333	130	461	237	104	24	40	0.19	-2.394	6.87906e-05	0.00354933	down	Chr1A	42618626	42621649	-	Sspon.01G0014840-1T	--	K06199 fluoride exporter | (RefSeq) crcB-like protein (A)	crcB-like protein [Zea mays]	--	SubName: Full=Camphor resistance CrcB family protein {ECO:0000313|EMBL:AQL05526.1}; SubName: Full=CrcB-like protein {ECO:0000313|EMBL:ACG25370.1};	--	GO:0016021,integral component of membrane	CrcB-like protein, Camphor Resistance (CrcB)
Sspon.01G0014840-2B	8.76	17.57	13.04	4.03	3.12	1.75	13.1233	2.96667	250	570	351	127	86	54	0.22	-2.187	4.38494e-06	0.000401454	down	Chr1B	27357454	27364512	+	Sspon.01G0014840-2B	--	K06199 fluoride exporter | (RefSeq) crcB-like protein (A)	crcB-like protein [Zea mays]	--	SubName: Full=Camphor resistance CrcB family protein {ECO:0000313|EMBL:AQL05526.1}; SubName: Full=CrcB-like protein {ECO:0000313|EMBL:ACG25370.1};	--	GO:0016021,integral component of membrane	CrcB-like protein, Camphor Resistance (CrcB)
Sspon.01G0014940-2B	4.75	5.61	4.32	8.52	16.08	17.89	4.89333	14.1633	91	122	78	180	297	371	2.822	1.497	0.000933899	0.0245101	up	Chr1B	27328773	27330613	+	Sspon.01G0014940-2B	--	K01528 dynamin GTPase [EC:3.6.5.5] | (RefSeq) dynamin-related protein 1E (A)	dynamin-related protein 1E [Sorghum bicolor]	RecName: Full=Dynamin-related protein 1E; AltName: Full=Dynamin-like protein 4; AltName: Full=Dynamin-like protein DLP2; AltName: Full=Dynamin-like protein E;	SubName: Full=Uncharacterized protein {ECO:0000313|EMBL:KXG38886.1};	Vacuolar sorting protein VPS1, dynamin, and related proteins	GO:0005874,microtubule; GO:0005739,mitochondrion; GO:0009524,phragmoplast; GO:0005886,plasma membrane; GO:0009506,plasmodesma; GO:0005774,vacuolar membrane; GO:0005773,vacuole; GO:0005525,GTP binding; GO:0003924,GTPase activity; GO:0008017,microtubule binding; GO:0007049,cell cycle; GO:0051301,cell division; GO:0050832,defense response to fungus; GO:0000266,mitochondrial fission; GO:0046686,respo…	Dynamin GTPase effector domain
Sspon.01G0014970-4D	4.65	4.42	6.51	23.01	15.33	19.45	5.19333	19.2633	100	108	132	546	318	453	3.596	1.846	2.38873e-06	0.000245525	up	Chr1D	44038416	44040593	-	Sspon.01G0014970-4D	--	K20884 riboflavin kinase / FMN hydrolase [EC:2.7.1.26 3.1.3.102] | (RefSeq) bifunctional riboflavin kinase/FMN phosphatase (A)	haloacid dehalogenase-like hydrolase domain-containing protein Sgpp isoform X1 [Sorghum bicolor]	RecName: Full=Haloacid dehalogenase-like hydrolase domain-containing protein Sgpp; EC=3.1.3.-; AltName: Full=Subclass I phosphosugar phosphatase; Short=AtSgpp;	SubName: Full=Uncharacterized protein {ECO:0000313|EMBL:OQU92108.1};	Predicted haloacid-halidohydrolase and related hydrolases	GO:0005829,cytosol; GO:0005886,plasma membrane; GO:0046872,metal ion binding; GO:0050308,sugar-phosphatase activity	HAD-hyrolase-like
Sspon.01G0015020-3D	16.34	17.13	21.4	9.78	8.21	7.98	18.29	8.65667	433	516	535	286	210	229	0.46	-1.121	0.00160369	0.0364042	down	Chr1D	44129549	44132918	+	Sspon.01G0015020-3D	--	K17353 tetraspanin-18 | (RefSeq) tobamovirus multiplication protein 2A-like (A)	tobamovirus multiplication protein 2A [Sorghum bicolor]	RecName: Full=Tobamovirus multiplication protein 2A; Short=AtTOM2A;	SubName: Full=Uncharacterized protein {ECO:0000313|EMBL:KXG38875.1};	--	GO:0005794,Golgi apparatus; GO:0016021,integral component of membrane; GO:0016020,membrane; GO:0009705,plant-type vacuole membrane; GO:0009506,plasmodesma; GO:0005773,vacuole; GO:0043621,protein self-association; GO:0046786,viral replication complex formation and maintenance	Tetraspanin family
Sspon.01G0015040-3D	22.41	34.73	41.12	15.82	9.38	4.78	32.7533	9.99333	624	1099	1080	486	252	144	0.296	-1.757	0.000279474	0.0101942	down	Chr1D	44368790	44373258	+	Sspon.01G0015040-3D	--	K00873 pyruvate kinase [EC:2.7.1.40] | (RefSeq) pyruvate kinase isozyme G, chloroplastic (A)	Pyruvate kinase isozyme G, chloroplastic [Dichanthelium oligosanthes]	RecName: Full=Plastidial pyruvate kinase 2; Short=PKp2; EC=2.7.1.40; AltName: Full=Plastidial pyruvate kinase 1; Short=PKP1; AltName: Full=Pyruvate kinase III; AltName: Full=Pyruvate kinase isozyme B1, chloroplastic; Short=PKP-BETA1; Short=Plastidic pyruvate kinase beta subunit 1; Flags: Precursor;	SubName: Full=Pyruvate kinase isozyme G, chloroplastic {ECO:0000313|EMBL:OEL35318.1};	Pyruvate kinase	GO:0009507,chloroplast; GO:0009570,chloroplast stroma; GO:0005739,mitochondrion; GO:0005524,ATP binding; GO:0016301,kinase activity; GO:0000287,magnesium ion binding; GO:0030955,potassium ion binding; GO:0004743,pyruvate kinase activity; GO:0006633,fatty acid biosynthetic process; GO:0006629,lipid metabolic process; GO:0046686,response to cadmium ion; GO:0048316,seed development; GO:0010431,seed …	HpcH/HpaI aldolase/citrate lyase family
Sspon.01G0015100-1A	76.81	65.1	42.44	264.92	203.76	205.47	61.45	224.717	518	499	270	1972	1326	1501	3.551	1.828	7.30387e-07	9.3062e-05	up	Chr1A	43464279	43465261	-	Sspon.01G0015100-1A	--	K11275 histone H1/5 | (RefSeq) histone H1-like (A)	histone H1 [Setaria italica]	RecName: Full=Histone H1;	SubName: Full=Uncharacterized protein {ECO:0000313|EMBL:KQL22737.1, ECO:0000313|EnsemblPlants:Si030788m};	--	GO:0000786,nucleosome; GO:0005634,nucleus; GO:0003677,DNA binding; GO:0006334,nucleosome assembly	linker histone H1 and H5 family
Sspon.01G0015330-1A	0.72	0.07	0.05	19.75	7.46	3.29	0.28	10.1667	28	3	2	851	281	139	35.398	5.146	5.4749e-10	2.16251e-07	up	Chr1A	44465372	44469133	-	Sspon.01G0015330-1A	--	K11446 histone demethylase JARID1 [EC:1.14.11.-] | (RefSeq) lysine-specific demethylase JMJ706 isoform X1 (A)	lysine-specific demethylase JMJ706 isoform X1 [Sorghum bicolor]	RecName: Full=Lysine-specific demethylase JMJ706; EC=1.14.11.-; AltName: Full=Jumonji domain-containing protein 706; AltName: Full=Lysine-specific histone demethylase JMJ706; AltName: Full=Protein JUMONJI 706;	SubName: Full=Uncharacterized protein {ECO:0000313|EMBL:OQU92059.1};	DNA-binding protein jumonji/RBP2/SMCY, contains JmjC domain	GO:0000792,heterochromatin; GO:0005634,nucleus; GO:0051213,dioxygenase activity; GO:0032454,histone demethylase activity (H3-K9 specific); GO:0046872,metal ion binding; GO:0048439,flower morphogenesis; GO:0045815,positive regulation of gene expression, epigenetic; GO:0006355,regulation of transcription, DNA-templated; GO:0006351,transcription, DNA-templated	C5HC2 zinc finger
Sspon.01G0015330-2D	0.07	0.04	0	2.28	1.06	0.5	0.0366667	1.28	3	2	0	116	47	25	35.548	5.152	8.82803e-07	0.000108242	up	Chr1D	46243602	46248332	+	Sspon.01G0015330-2D	--	K11446 histone demethylase JARID1 [EC:1.14.11.-] | (RefSeq) lysine-specific demethylase JMJ706 isoform X1 (A)	lysine-specific demethylase JMJ706 isoform X1 [Sorghum bicolor]	RecName: Full=Lysine-specific demethylase JMJ706; EC=1.14.11.-; AltName: Full=Jumonji domain-containing protein 706; AltName: Full=Lysine-specific histone demethylase JMJ706; AltName: Full=Protein JUMONJI 706;	SubName: Full=Uncharacterized protein {ECO:0000313|EMBL:OQU92059.1};	DNA-binding protein jumonji/RBP2/SMCY, contains JmjC domain	GO:0000792,heterochromatin; GO:0005634,nucleus; GO:0051213,dioxygenase activity; GO:0032454,histone demethylase activity (H3-K9 specific); GO:0046872,metal ion binding; GO:0048439,flower morphogenesis; GO:0045815,positive regulation of gene expression, epigenetic; GO:0006355,regulation of transcription, DNA-templated; GO:0006351,transcription, DNA-templated	C5HC2 zinc finger
Sspon.01G0015340-3D	1.18	2.39	1.95	11.31	4.18	4.89	1.84	6.79333	27	62	42	285	92	121	3.549	1.827	0.00119947	0.0293546	up	Chr1D	46302563	46312947	+	Sspon.01G0015340-3D	--	K00630 glycerol-3-phosphate O-acyltransferase [EC:2.3.1.15] | (RefSeq) glycerol-3-phosphate acyltransferase, chloroplastic (A)	glycerol-3-phosphate acyltransferase, chloroplastic [Sorghum bicolor]	RecName: Full=Glycerol-3-phosphate acyltransferase, chloroplastic; Short=GPAT; EC=2.3.1.15; Flags: Precursor;	RecName: Full=Glycerol-3-phosphate acyltransferase, chloroplastic {ECO:0000256|PIRNR:PIRNR000431}; Short=GPAT {ECO:0000256|PIRNR:PIRNR000431}; EC=2.3.1.15 {ECO:0000256|PIRNR:PIRNR000431};	--	GO:0009570,chloroplast stroma; GO:0004366,glycerol-3-phosphate O-acyltransferase activity; GO:0102420,sn-1-glycerol-3-phosphate C16:0-DCA-CoA acyl transferase activity; GO:0016024,CDP-diacylglycerol biosynthetic process; GO:0006655,phosphatidylglycerol biosynthetic process	Acyltransferase
Sspon.01G0015350-1A	25.91	37.47	32.27	19.15	13.33	14.03	31.8833	15.5033	721	1185	847	588	358	423	0.471	-1.086	0.00237439	0.0474346	down	Chr1A	44533480	44539421	-	Sspon.01G0015350-1A	--	K19916 double C2-like domain-containing protein alpha | (RefSeq) LOW QUALITY PROTEIN: synaptotagmin-3-like (A)	synaptotagmin-1 [Sorghum bicolor]	RecName: Full=Synaptotagmin-1; AltName: Full=NTMC2T1.1; AltName: Full=Synaptotagmin A;	SubName: Full=Uncharacterized protein {ECO:0000313|EMBL:EER91867.1};	Ca2+-dependent lipid-binding protein CLB1/vesicle protein vp115/Granuphilin A, contains C2 domain	GO:0010008,endosome membrane; GO:0016021,integral component of membrane; GO:0005886,plasma membrane; GO:0008289,lipid binding; GO:0046872,metal ion binding; GO:0006897,endocytosis; GO:0006869,lipid transport; GO:0016032,viral process	Synaptotagmin-like mitochondrial-lipid-binding domain
Sspon.01G0015440-1A	1.89	2.31	1.64	10.94	3.77	20.11	1.94667	11.6067	28	39	23	179	54	323	5.703	2.512	5.05181e-05	0.00283035	up	Chr1A	44696052	44697969	-	Sspon.01G0015440-1A	--	K11153 retinol dehydrogenase 12 [EC:1.1.1.300] | (RefSeq) short-chain dehydrogenase TIC 32, chloroplastic (A)	short-chain dehydrogenase TIC 32, chloroplastic [Sorghum bicolor]	RecName: Full=Short-chain dehydrogenase TIC 32, chloroplastic; EC=1.1.1.-; AltName: Full=Translocon at the inner envelope membrane of chloroplasts 32; Short=AtTIC32;	SubName: Full=Uncharacterized protein {ECO:0000313|EMBL:EER91989.1};	Dehydrogenases with different specificities (related to short-chain alcohol dehydrogenases)	GO:0009507,chloroplast; GO:0009941,chloroplast envelope; GO:0009706,chloroplast inner membrane; GO:0005886,plasma membrane; GO:0016491,oxidoreductase activity; GO:0015031,protein transport	KR domain
Sspon.01G0015440-1T	1.33	5.16	1.27	30.19	7.18	29.16	2.58667	22.1767	10	44	9	250	52	237	8.13	3.023	2.33978e-05	0.001533	up	Chr1C	39387706	39389662	+	Sspon.01G0015440-1T	--	K11153 retinol dehydrogenase 12 [EC:1.1.1.300] | (RefSeq) short-chain dehydrogenase TIC 32, chloroplastic (A)	hypothetical protein SORBI_3001G307300 [Sorghum bicolor]	RecName: Full=Short-chain dehydrogenase TIC 32, chloroplastic; EC=1.1.1.-; AltName: Full=Translocon at the inner envelope membrane of chloroplasts 32; Short=PsTIC32;	SubName: Full=Uncharacterized protein {ECO:0000313|EMBL:OQU92193.1};	Dehydrogenases with different specificities (related to short-chain alcohol dehydrogenases)	GO:0009706,chloroplast inner membrane; GO:0005516,calmodulin binding; GO:0016491,oxidoreductase activity; GO:0015031,protein transport	short chain dehydrogenase
Sspon.01G0015440-2B	1.7	1.31	0.22	21.02	5.27	25.93	1.07667	17.4067	25	22	3	342	75	414	15.466	3.951	2.62096e-08	6.03198e-06	up	Chr1B	44814914	44816882	+	Sspon.01G0015440-2B	--	K11153 retinol dehydrogenase 12 [EC:1.1.1.300] | (RefSeq) short-chain dehydrogenase TIC 32, chloroplastic (A)	short-chain dehydrogenase TIC 32, chloroplastic [Sorghum bicolor]	RecName: Full=Short-chain dehydrogenase TIC 32, chloroplastic; EC=1.1.1.-; AltName: Full=Translocon at the inner envelope membrane of chloroplasts 32; Short=PsTIC32;	SubName: Full=Uncharacterized protein {ECO:0000313|EMBL:EER91989.1};	Dehydrogenases with different specificities (related to short-chain alcohol dehydrogenases)	GO:0009706,chloroplast inner membrane; GO:0005516,calmodulin binding; GO:0016491,oxidoreductase activity; GO:0015031,protein transport	KR domain
Sspon.01G0015440-3C	21.93	51.59	33.26	346.85	77.69	259.22	35.5933	227.92	239	639	342	4172	817	3060	6.118	2.613	7.95496e-07	9.95234e-05	up	Chr1C	39400144	39401695	+	Sspon.01G0015440-3C	--	K11153 retinol dehydrogenase 12 [EC:1.1.1.300] | (RefSeq) short-chain dehydrogenase TIC 32, chloroplastic (A)	short-chain dehydrogenase TIC 32, chloroplastic [Sorghum bicolor]	RecName: Full=Short-chain dehydrogenase TIC 32, chloroplastic; EC=1.1.1.-; AltName: Full=Translocon at the inner envelope membrane of chloroplasts 32; Short=PsTIC32;	SubName: Full=Uncharacterized protein {ECO:0000313|EMBL:EER91989.1};	Dehydrogenases with different specificities (related to short-chain alcohol dehydrogenases)	GO:0009706,chloroplast inner membrane; GO:0005516,calmodulin binding; GO:0016491,oxidoreductase activity; GO:0015031,protein transport	Enoyl-(Acyl carrier protein) reductase
Sspon.01G0015440-4D	3.7	8.84	12.89	34.9	19.64	131.42	8.47667	61.9867	42	114	138	437	215	1615	7	2.807	1.91784e-05	0.00130126	up	Chr1D	41198737	41200242	-	Sspon.01G0015440-4D	--	K11153 retinol dehydrogenase 12 [EC:1.1.1.300] | (RefSeq) short-chain dehydrogenase TIC 32, chloroplastic (A)	short-chain dehydrogenase TIC 32, chloroplastic [Sorghum bicolor]	RecName: Full=Short-chain dehydrogenase TIC 32, chloroplastic; EC=1.1.1.-; AltName: Full=Translocon at the inner envelope membrane of chloroplasts 32; Short=PsTIC32;	SubName: Full=Uncharacterized protein {ECO:0000313|EMBL:EER91989.1};	Dehydrogenases with different specificities (related to short-chain alcohol dehydrogenases)	GO:0009706,chloroplast inner membrane; GO:0005516,calmodulin binding; GO:0016491,oxidoreductase activity; GO:0015031,protein transport	Enoyl-(Acyl carrier protein) reductase
Sspon.01G0015490-1A	0.86	0.38	0.56	5.13	2.49	4.12	0.6	3.91333	18	9	11	118	50	93	6.317	2.659	3.08893e-05	0.00191278	up	Chr1A	44956240	44958756	+	Sspon.01G0015490-1A	--	--	uncharacterized protein LOC100193661 [Zea mays]	--	SubName: Full=Uncharacterized protein {ECO:0000313|EMBL:ACF80994.1, ECO:0000313|EnsemblPlants:Zm00001d030148_P001};	--	--	--
Sspon.01G0015540-2C	0.18	0.65	0.16	4.59	2.71	1.11	0.33	2.80333	6	24	5	165	85	39	8.095	3.017	9.65035e-05	0.0045702	up	Chr1C	45834424	45842701	+	Sspon.01G0015540-2C	--	--	protein ENHANCED DISEASE RESISTANCE 2 isoform X1 [Sorghum bicolor]	RecName: Full=Protein ENHANCED DISEASE RESISTANCE 2;	SubName: Full=Uncharacterized protein {ECO:0000313|EMBL:EER94411.1};	--	GO:0005789,endoplasmic reticulum membrane; GO:0010008,endosome membrane; GO:0016021,integral component of membrane; GO:0005886,plasma membrane; GO:0008289,lipid binding; GO:0070273,phosphatidylinositol-4-phosphate binding; GO:0009873,ethylene-activated signaling pathway; GO:1900056,negative regulation of leaf senescence; GO:0009626,plant-type hypersensitive response; GO:1900150,regulation of defe…	PH domain
Sspon.01G0015820-1A	11.16	7.06	7.03	16.25	22.75	27.94	8.41667	22.3133	153	110	91	246	301	415	2.585	1.37	0.00145643	0.0339392	up	Chr1A	46979454	46982224	-	Sspon.01G0015820-1A	--	K22374 3''-deamino-3''-oxonicotianamine reductase [EC:1.1.1.285] | (RefSeq) probable NAD(P)H-dependent oxidoreductase 1 (A)	probable NAD(P)H-dependent oxidoreductase 1 [Sorghum bicolor]	RecName: Full=Deoxymugineic acid synthase 1-A {ECO:0000303|PubMed:16926158, ECO:0000303|PubMed:28475636}; Short=TaDMAS1 {ECO:0000303|PubMed:16926158}; EC=1.1.1.285 {ECO:0000269|PubMed:16926158};	SubName: Full=Uncharacterized protein {ECO:0000313|EMBL:EER94390.1};	Aldo/keto reductase family proteins	GO:0033707,3''-deamino-3''-oxonicotianamine reductase activity; GO:0034224,cellular response to zinc ion starvation; GO:1990641,response to iron ion starvation; GO:0019290,siderophore biosynthetic process	Aldo/keto reductase family
Sspon.01G0015860-1A	6.66	3.05	2.65	12.66	10.22	13.19	4.12	12.0233	152	79	57	319	225	326	2.839	1.505	0.00149783	0.0346412	up	Chr1A	47411728	47416631	-	Sspon.01G0015860-1A	--	K11093 U1 small nuclear ribonucleoprotein 70kDa | (RefSeq) U1 small nuclear ribonucleoprotein 70 kDa (A)	U1 small nuclear ribonucleoprotein 70 kDa [Sorghum bicolor]	RecName: Full=U1 small nuclear ribonucleoprotein 70 kDa; Short=U1 snRNP 70 kDa; Short=U1-70K; Short=snRNP70;	SubName: Full=Uncharacterized protein {ECO:0000313|EMBL:EER95096.1};	U1 small nuclear ribonucleoprotein (RRM superfamily)	GO:0000243,commitment complex; GO:0016607,nuclear speck; GO:0005634,nucleus; GO:0071011,precatalytic spliceosome; GO:0005685,U1 snRNP; GO:0071004,U2-type prespliceosome; GO:0003729,mRNA binding; GO:0030619,U1 snRNA binding; GO:0000398,mRNA splicing, via spliceosome	RNA recognition motif. (a.k.a. RRM, RBD, or RNP domain)
Sspon.01G0016180-2C	6.82	8.4	8.79	1.44	1.88	3.36	8.00333	2.22667	60	84	73	14	16	32	0.27	-1.889	0.00189607	0.0409726	down	Chr1C	49667772	49671810	+	Sspon.01G0016180-2C	--	K22378 E3 ubiquitin-protein ligase RNF181 [EC:2.3.2.27] | (RefSeq) probable E3 ubiquitin-protein ligase RHB1A (A)	probable E3 ubiquitin-protein ligase RHB1A [Sorghum bicolor]	RecName: Full=Probable E3 ubiquitin-protein ligase RHB1A {ECO:0000305}; EC=2.3.2.27; AltName: Full=RING-H2 finger B1a {ECO:0000303|PubMed:9781696}; AltName: Full=RING-H2 zinc finger protein RHB1a {ECO:0000305}; AltName: Full=RING-type E3 ubiquitin transferase RHB1A {ECO:0000305};	SubName: Full=Uncharacterized protein {ECO:0000313|EMBL:EER94357.1};	FOG: Predicted E3 ubiquitin ligase	GO:0046872,metal ion binding; GO:0016740,transferase activity; GO:0016567,protein ubiquitination	Zinc finger, C3HC4 type (RING finger)
Sspon.01G0016220-1A	0.1	0	0	29.09	4.26	3.51	0.0333333	12.2867	2	0	0	641	82	76	359.75	8.491	4.45237e-11	2.64739e-08	up	Chr1A	51074888	51076899	+	Sspon.01G0016220-1A	--	K04733 interleukin-1 receptor-associated kinase 4 [EC:2.7.11.1] | (RefSeq) glycerophosphodiester phosphodiesterase protein kinase domain-containing GDPDL2-like (A)	hypothetical protein SORBI_3001G267600, partial [Sorghum bicolor]	RecName: Full=Thaumatin-like protein 1 {ECO:0000303|PubMed:15988566}; Short=AtTLP1 {ECO:0000303|PubMed:15988566}; Flags: Precursor;	SubName: Full=Uncharacterized protein {ECO:0000313|EMBL:OQU91969.1}; Flags: Fragment;	--	GO:0009682,induced systemic resistance; GO:0009617,response to bacterium; GO:0009723,response to ethylene	Beta-1,3-glucanase
Sspon.01G0016220-2C	0.15	0	0	5.7	0.83	2.5	0.05	3.01	2	0	0	86	11	37	60.284	5.914	2.96962e-05	0.00185552	up	Chr1C	49532674	49533873	+	Sspon.01G0016220-2C	--	K04733 interleukin-1 receptor-associated kinase 4 [EC:2.7.11.1] | (RefSeq) LEAF RUST 10 DISEASE-RESISTANCE LOCUS RECEPTOR-LIKE PROTEIN KINASE-like 2.4 (A)	hypothetical protein SORBI_3001G267600, partial [Sorghum bicolor]	RecName: Full=Thaumatin-like protein 1 {ECO:0000303|PubMed:15988566}; Short=AtTLP1 {ECO:0000303|PubMed:15988566}; Flags: Precursor;	SubName: Full=Uncharacterized protein {ECO:0000313|EMBL:OQU91969.1}; Flags: Fragment;	--	GO:0009682,induced systemic resistance; GO:0009617,response to bacterium; GO:0009723,response to ethylene	Beta-1,3-glucanase
Sspon.01G0016220-3D	0	0	0	16.94	4.46	1	0	7.46667	0	0	0	378	87	22	808.921	9.66	4.69846e-11	2.7349e-08	up	Chr1D	51558470	51561554	+	Sspon.01G0016220-3D	--	K04733 interleukin-1 receptor-associated kinase 4 [EC:2.7.11.1] | (RefSeq) glycerophosphodiester phosphodiesterase protein kinase domain-containing GDPDL2-like (A)	hypothetical protein SORBI_3001G267600, partial [Sorghum bicolor]	RecName: Full=Thaumatin-like protein 1 {ECO:0000303|PubMed:15988566}; Short=AtTLP1 {ECO:0000303|PubMed:15988566}; Flags: Precursor;	SubName: Full=Uncharacterized protein {ECO:0000313|EMBL:OQU91969.1}; Flags: Fragment;	--	GO:0009682,induced systemic resistance; GO:0009617,response to bacterium; GO:0009723,response to ethylene	Beta-1,3-glucanase
Sspon.01G0016530-1A	4.39	9.45	9	0.09	1.72	1.44	7.61333	1.08333	45	110	87	1	17	16	0.139	-2.846	0.000542657	0.0164969	down	Chr1A	53994618	53997607	+	Sspon.01G0016530-1A	--	--	Pentatricopeptide repeat-containing protein MRL1 chloroplastic [Zea mays]	RecName: Full=Pentatricopeptide repeat-containing protein MRL1, chloroplastic; AltName: Full=Protein MATURATION OF RBCL 1; Short=AtMRL1; Flags: Precursor;	SubName: Full=Pentatricopeptide repeat-containing protein MRL1 chloroplastic {ECO:0000313|EMBL:ONM00940.1};	--	GO:0009507,chloroplast; GO:0004519,endonuclease activity; GO:0003723,RNA binding; GO:0048255,mRNA stabilization; GO:0009451,RNA modification	--
Sspon.01G0016780-1A	1.18	1.73	0.56	14.95	12.35	3.14	1.15667	10.1467	9	15	4	126	91	26	8.518	3.091	7.80191e-05	0.00389026	up	Chr1A	57763457	57764635	+	Sspon.01G0016780-1A	--	K03259 translation initiation factor 4E | (RefSeq) eukaryotic translation initiation factor NCBP (A)	eukaryotic translation initiation factor NCBP [Sorghum bicolor]	RecName: Full=Eukaryotic translation initiation factor NCBP; AltName: Full=Novel cap-binding protein; Short=nCBP; AltName: Full=mRNA cap-binding protein;	SubName: Full=Uncharacterized protein {ECO:0000313|EMBL:EER92511.1};	Predicted mRNA cap-binding protein related to eIF-4E	GO:0005737,cytoplasm; GO:0003743,translation initiation factor activity; GO:0006417,regulation of translation	Eukaryotic initiation factor 4E
Sspon.01G0016840-1A	0.65	1.35	2	14.75	11.47	8.4	1.33333	11.54	22	52	64	553	376	309	8.431	3.076	7.35268e-10	2.73963e-07	up	Chr1A	57834811	57839358	+	Sspon.01G0016840-1A	--	K01610 phosphoenolpyruvate carboxykinase (ATP) [EC:4.1.1.49] | (RefSeq) phosphoenolpyruvate carboxykinase (ATP) (A)	phosphoenolpyruvate carboxykinase (ATP) [Sorghum bicolor]	RecName: Full=Phosphoenolpyruvate carboxykinase (ATP); Short=PEP carboxykinase; Short=PEPCK; EC=4.1.1.49;	SubName: Full=Uncharacterized protein {ECO:0000313|EMBL:KXG39751.1};	--	GO:0005737,cytoplasm; GO:0005524,ATP binding; GO:0004612,phosphoenolpyruvate carboxykinase (ATP) activity; GO:0006094,gluconeogenesis	Phosphoenolpyruvate carboxykinase
Sspon.01G0017080-1A	4.06	1.16	2.2	8.73	12.24	7.15	2.47333	9.37333	43	14	22	102	125	82	3.726	1.898	0.00211923	0.0441225	up	Chr1A	61712168	61720273	-	Sspon.01G0017080-1A	--	K07904 Ras-related protein Rab-11A | (RefSeq) ras-related protein Rab11D (A)	ras-related protein Rab11D [Sorghum bicolor]	RecName: Full=Ras-related protein Rab11D;	SubName: Full=Uncharacterized protein {ECO:0000313|EMBL:EES20260.1};	GTPase Rab11/YPT3, small G protein superfamily	GO:0005886,plasma membrane; GO:0005525,GTP binding; GO:0003924,GTPase activity	RsgA GTPase
Sspon.01G0017220-1T	5.32	13.57	17.13	3.21	2.91	5.82	12.0067	3.98	108	313	328	72	57	128	0.32	-1.642	0.00235813	0.047241	down	Chr1D	59226561	59228610	-	Sspon.01G0017220-1T	--	K08202 MFS transporter, OCT family, solute carrier family 22 (organic cation transporter), member 4/5 | (RefSeq) organic cation/carnitine transporter 4 (A)	hypothetical protein PAHAL_I03407 [Panicum hallii]	RecName: Full=Organic cation/carnitine transporter 7; Short=AtOCT7;	SubName: Full=Uncharacterized protein {ECO:0000313|EMBL:KXG38645.1};	Synaptic vesicle transporter SV2 (major facilitator superfamily)	GO:0016021,integral component of membrane; GO:0005886,plasma membrane; GO:0005524,ATP binding; GO:0090417,N-methylnicotinate transmembrane transporter activity; GO:0090416,nicotinate transmembrane transporter activity; GO:2001143,N-methylnicotinate transport; GO:2001142,nicotinate transport	Major Facilitator Superfamily
Sspon.01G0017230-1A	0.36	0	0	1.42	2.44	10.99	0.12	4.95	5	0	0	22	33	167	40.761	5.349	6.12202e-06	0.000524893	up	Chr1A	62818259	62826897	+	Sspon.01G0017230-1A	--	K13464 jasmonate ZIM domain-containing protein | (RefSeq) ZIM10; ZIM motif family protein (A)	hypothetical protein BAE44_0019818 [Dichanthelium oligosanthes]	RecName: Full=Protein TIFY 11e {ECO:0000305}; Short=OsTIFY11e {ECO:0000303|PubMed:19618278}; AltName: Full=Jasmonate ZIM domain-containing protein 13 {ECO:0000305}; Short=OsJAZ13 {ECO:0000303|PubMed:19618278};	SubName: Full=Uncharacterized protein {ECO:0000313|EMBL:OEL19164.1};	--	GO:0005634,nucleus; GO:0003714,transcription corepressor activity; GO:1903507,negative regulation of nucleic acid-templated transcription; GO:0031347,regulation of defense response; GO:2000022,regulation of jasmonic acid mediated signaling pathway; GO:0006355,regulation of transcription, DNA-templated; GO:0009611,response to wounding; GO:0006351,transcription, DNA-templated	Divergent CCT motif
Sspon.01G0017430-1A	0.04	0.03	0.28	0.92	0.94	2.58	0.116667	1.48	2	2	14	54	48	148	12.403	3.633	3.60172e-05	0.00216018	up	Chr1A	63932467	63936869	-	Sspon.01G0017430-1A	--	K03517 quinolinate synthase [EC:2.5.1.72] | (RefSeq) uncharacterized protein LOC100279087 isoform X1 (A)	uncharacterized protein LOC103635502 isoform X1 [Zea mays]	RecName: Full=Retrovirus-related Pol polyprotein from transposon RE1; AltName: Full=Retro element 1 {ECO:0000303|PubMed:10689195}; Short=AtRE1 {ECO:0000303|PubMed:10689195}; Includes: RecName: Full=Protease RE1; EC=3.4.23.-; Includes: RecName: Full=Reverse transcriptase RE1; EC=2.7.7.49; Includes: RecName: Full=Endonuclease RE1;	SubName: Full=PH01B001I13.11 protein {ECO:0000313|EMBL:CCI55315.1};	FOG: Transposon-encoded proteins with TYA, reverse transcriptase, integrase domains in various combinations	GO:0004190,aspartic-type endopeptidase activity; GO:0004519,endonuclease activity; GO:0046872,metal ion binding; GO:0003676,nucleic acid binding; GO:0003964,RNA-directed DNA polymerase activity; GO:0015074,DNA integration; GO:0006310,DNA recombination	Reverse transcriptase (RNA-dependent DNA polymerase)
Sspon.01G0017580-1P	14.72	6.4	3.53	54.99	35.47	21.6	8.21667	37.3533	518	256	117	2135	1204	823	4.427	2.146	7.45364e-05	0.0037628	up	Chr1B	9730693	9733260	+	Sspon.01G0017580-1P	--	K04733 interleukin-1 receptor-associated kinase 4 [EC:2.7.11.1] | (RefSeq) probable receptor-like protein kinase At1g30570 (A)	F-box/kelch-repeat protein At1g74510-like [Sorghum bicolor]	RecName: Full=F-box/kelch-repeat protein SKIP11; AltName: Full=SKP1-interacting partner 11;	SubName: Full=Uncharacterized protein {ECO:0000313|EMBL:KXG40080.1};	FOG: Kelch repeat	GO:0005737,cytoplasm; GO:0005634,nucleus; GO:0019005,SCF ubiquitin ligase complex; GO:0031625,ubiquitin protein ligase binding; GO:0043161,proteasome-mediated ubiquitin-dependent protein catabolic process; GO:0042787,NA; GO:0030162,regulation of proteolysis	Galactose oxidase, central domain
Sspon.01G0017670-1P	5.26	10.12	11.16	2.82	2.74	3.99	8.84667	3.18333	157	343	314	93	79	129	0.349	-1.518	0.000897798	0.023857	down	Chr8B	14418415	14421292	+	Sspon.01G0017670-1P	--	K16222 Dof zinc finger protein DOF5.5 | (RefSeq) cyclic dof factor 1 (A)	cyclic dof factor 1 [Sorghum bicolor]	RecName: Full=Cyclic dof factor 1; AltName: Full=Dof zinc finger protein DOF5.5; Short=AtDOF5.5;	SubName: Full=Uncharacterized protein {ECO:0000313|EMBL:EER91636.1};	--	GO:0005634,nucleus; GO:0003677,DNA binding; GO:0003700,DNA-binding transcription factor activity; GO:0046872,metal ion binding; GO:0000978,RNA polymerase II proximal promoter sequence-specific DNA binding; GO:0001210,transcriptional repressor activity, metal ion regulated sequence-specific DNA binding; GO:0009658,chloroplast organization; GO:0009908,flower development; GO:0045892,negative regulat…	Dof domain, zinc finger
Sspon.01G0017860-2C	0	0	0	2.27	1.23	1.16	0	1.55333	0	0	0	38	18	19	126.864	6.987	1.35893e-05	0.000999282	up	Chr1C	55716367	55720537	-	Sspon.01G0017860-2C	--	K07056 16S rRNA (cytidine1402-2'-O)-methyltransferase [EC:2.1.1.198] | (RefSeq) uncharacterized protein LOC8064922 isoform X1 (A)	uncharacterized protein LOC8064922 isoform X1 [Sorghum bicolor]	--	SubName: Full=Uncharacterized protein {ECO:0000313|EMBL:EER91626.1};	--	GO:0008168,methyltransferase activity; GO:0000453,enzyme-directed rRNA 2'-O-methylation	Tetrapyrrole (Corrin/Porphyrin) Methylases
Sspon.01G0017890-4D	3.32	3.46	2.17	0.88	0.32	0.47	2.98333	0.556667	65	77	40	19	6	10	0.181	-2.469	0.000346312	0.0118651	down	Chr1D	63275420	63277309	+	Sspon.01G0017890-4D	--	K14209 solute carrier family 36 (proton-coupled amino acid transporter) | (RefSeq) probable GABA transporter 2 (A)	GABA transporter 1 isoform X1 [Sorghum bicolor]	RecName: Full=GABA transporter 1; Short=AtGAT1; AltName: Full=Bidirectional amino acid transporter 1;	SubName: Full=Uncharacterized protein {ECO:0000313|EMBL:EER94246.1};	Amino acid transporters	GO:0016021,integral component of membrane; GO:0005886,plasma membrane; GO:0015171,amino acid transmembrane transporter activity; GO:0015185,gamma-aminobutyric acid transmembrane transporter activity; GO:0003333,amino acid transmembrane transport; GO:0015812,gamma-aminobutyric acid transport	Transmembrane amino acid transporter protein
Sspon.01G0017960-1A	13.33	20.35	15.84	5.16	6.07	9.38	16.5067	6.87	883	1532	990	377	388	673	0.403	-1.309	0.000751686	0.0208773	down	Chr1A	66894006	66909433	+	Sspon.01G0017960-1A	--	K01303 acylaminoacyl-peptidase [EC:3.4.19.1] | (RefSeq) acylamino-acid-releasing enzyme 2 (A)	Acylamino-acid-releasing enzyme 2 [Dichanthelium oligosanthes]	RecName: Full=Acylamino-acid-releasing enzyme 2 {ECO:0000305}; Short=AARE2 {ECO:0000305}; EC=3.4.19.1 {ECO:0000305};	SubName: Full=Uncharacterized protein {ECO:0000313|EnsemblPlants:OMERI10G07330.1};	Dipeptidyl aminopeptidase	GO:0005737,cytoplasm; GO:0004252,serine-type endopeptidase activity	Protein of unknown function (DUF2920)
Sspon.01G0018060-1A	0.04	0.1	0	1.77	0.79	2.69	0.0466667	1.75	1	3	0	51	20	76	34.722	5.118	4.61866e-06	0.000417325	up	Chr1A	67497386	67500028	-	Sspon.01G0018060-1A	--	K10523 speckle-type POZ protein | (RefSeq) BTB/POZ and MATH domain-containing protein 1-like (A)	hypothetical protein SORBI_3001G247000 [Sorghum bicolor]	RecName: Full=BTB/POZ and MATH domain-containing protein 1; AltName: Full=Protein BTB-POZ AND MATH DOMAIN 1; Short=AtBPM1;	SubName: Full=Uncharacterized protein {ECO:0000313|EMBL:EER91612.1};	Speckle-type POZ protein SPOP and related proteins with TRAF, MATH and BTB/POZ domains	GO:0005634,nucleus; GO:0042802,identical protein binding; GO:0071472,cellular response to salt stress; GO:0042631,cellular response to water deprivation; GO:0016567,protein ubiquitination; GO:0006970,response to osmotic stress	BTB/POZ domain
Sspon.01G0018080-2C	0.17	0.96	0.31	0.76	5.88	5.71	0.48	4.11667	6	38	10	29	197	215	8.343	3.061	0.000171076	0.00710757	up	Chr1C	55837061	55842102	+	Sspon.01G0018080-2C	--	K10523 speckle-type POZ protein | (RefSeq) BTB/POZ and MATH domain-containing protein 1 (A)	BTB/POZ and MATH domain-containing protein 1 [Sorghum bicolor]	RecName: Full=BTB/POZ and MATH domain-containing protein 1; AltName: Full=Protein BTB-POZ AND MATH DOMAIN 1; Short=AtBPM1;	SubName: Full=Uncharacterized protein {ECO:0000313|EMBL:KXG38518.1};	Speckle-type POZ protein SPOP and related proteins with TRAF, MATH and BTB/POZ domains	GO:0005634,nucleus; GO:0042802,identical protein binding; GO:0071472,cellular response to salt stress; GO:0042631,cellular response to water deprivation; GO:0016567,protein ubiquitination; GO:0006970,response to osmotic stress	MATH domain
Sspon.01G0018160-3C	1.57	0.55	0.89	5.88	6.51	7.92	1.00333	6.77	15	6	8	62	60	82	6.604	2.723	6.42518e-05	0.00339027	up	Chr1C	68704201	68705736	-	Sspon.01G0018160-3C	--	--	--	--	--	--	--	--
Sspon.01G0018230-1A	0.2	0.61	0.11	0.45	1.39	6.91	0.306667	2.91667	4	14	2	10	27	151	9.096	3.185	0.00203047	0.0429866	up	Chr1A	68104164	68134263	-	Sspon.01G0018230-1A	--	--	uncharacterized protein LOC111255946 [Setaria italica]	--	SubName: Full=Uncharacterized protein {ECO:0000313|EMBL:KQK87664.1, ECO:0000313|EnsemblPlants:Si037575m};	--	--	Protein of unknown function (DUF1618)
Sspon.01G0018230-2B	0.48	0.74	0.89	3.69	5.71	15.25	0.703333	8.21667	4	7	7	34	46	138	11.334	3.503	1.16862e-05	0.000881613	up	Chr1B	72862998	72863558	+	Sspon.01G0018230-2B	--	--	uncharacterized protein LOC111255946 [Setaria italica]	--	SubName: Full=Uncharacterized protein {ECO:0000313|EMBL:EMS61407.1, ECO:0000313|EnsemblPlants:TRIUR3_21645-P1};	--	--	--
Sspon.01G0018230-3D	0.55	0.48	1.52	5.57	5.5	26.54	0.85	12.5367	11	11	29	124	107	580	14.266	3.835	7.74871e-08	1.42829e-05	up	Chr1D	64473819	64475653	-	Sspon.01G0018230-3D	--	--	uncharacterized protein LOC111255946 [Setaria italica]	--	SubName: Full=Uncharacterized protein {ECO:0000313|EMBL:EMS61407.1, ECO:0000313|EnsemblPlants:TRIUR3_21645-P1};	--	--	--
Sspon.01G0018350-2D	27.61	35.04	33	75.4	89.05	59.01	31.8833	74.4867	518	747	584	1561	1612	1199	2.281	1.19	0.000776114	0.0213946	up	Chr1D	64835353	64837802	+	Sspon.01G0018350-2D	--	K09419 heat shock transcription factor, other eukaryote | (RefSeq) heat stress transcription factor A-2c (A)	heat stress transcription factor A-2c [Sorghum bicolor]	RecName: Full=Heat stress transcription factor A-2c; AltName: Full=Heat stress transcription factor 25; Short=OsHsf-25; AltName: Full=Heat stress transcription factor 6; Short=OsHSF6; Short=rHsf6;	SubName: Full=Uncharacterized protein {ECO:0000313|EMBL:EER94213.1};	Heat shock transcription factor	GO:0005737,cytoplasm; GO:0005634,nucleus; GO:0003700,DNA-binding transcription factor activity; GO:0042802,identical protein binding; GO:0043565,sequence-specific DNA binding; GO:0006351,transcription, DNA-templated	HSF-type DNA-binding
Sspon.01G0018580-3D	0.29	0.46	0.1	0.6	4.88	6.19	0.283333	3.89	6	11	2	14	99	141	13.355	3.739	3.41737e-05	0.00207208	up	Chr1D	65764966	65766621	+	Sspon.01G0018580-3D	--	K13691 pathogen-inducible salicylic acid glucosyltransferase [EC:2.4.1.-] | (RefSeq) crocetin glucosyltransferase 2 (A)	crocetin glucosyltransferase 2 [Sorghum bicolor]	RecName: Full=UDP-glucosyltransferase UGT13248 {ECO:0000305}; Short=HvUGT13248 {ECO:0000303|PubMed:20521959}; EC=2.4.1.- {ECO:0000269|PubMed:20521959}; AltName: Full=Deoxynivalenol-UDP-glucosyltransferase {ECO:0000303|PubMed:20521959};	RecName: Full=Glycosyltransferase {ECO:0000256|RuleBase:RU362057}; EC=2.4.1.- {ECO:0000256|RuleBase:RU362057};	UDP-glucuronosyl and UDP-glucosyl transferase	GO:0000166,nucleotide binding; GO:0016758,transferase activity, transferring hexosyl groups; GO:0008194,UDP-glycosyltransferase activity; GO:0098754,detoxification; GO:0008152,metabolic process	UDP-glucoronosyl and UDP-glucosyl transferase
Sspon.01G0018800-1T	1.4	3.05	1.66	25.26	12.63	3.81	2.03667	13.9	34	84	38	675	295	100	6.583	2.719	1.80851e-05	0.00125009	up	Chr1A	69826647	69828272	-	Sspon.01G0018800-1T	--	K08176 MFS transporter, PHS family, inorganic phosphate transporter | (RefSeq) pht2; phosphate transporter protein 2 (A)	phosphate transporter protein 2 [Zea mays]	RecName: Full=Probable inorganic phosphate transporter 1-8; Short=OsPT8; Short=OsPht1;8; AltName: Full=H(+)/Pi cotransporter;	SubName: Full=Inorganic phosphate transporter 1 {ECO:0000313|EMBL:AAY42385.1}; SubName: Full=Phosphate transporter protein2 {ECO:0000313|EMBL:ONM06197.1};	Inorganic phosphate transporter	GO:0005887,integral component of plasma membrane; GO:0005315,inorganic phosphate transmembrane transporter activity; GO:0015293,symporter activity; GO:0006817,phosphate ion transport	Major Facilitator Superfamily
Sspon.01G0018800-2B	1.4	0.87	0.74	20.06	7.83	2.71	1.00333	10.2	34	24	17	536	183	71	9.807	3.294	9.21548e-07	0.000111509	up	Chr1B	75694937	75696562	-	Sspon.01G0018800-2B	--	K08176 MFS transporter, PHS family, inorganic phosphate transporter | (RefSeq) probable inorganic phosphate transporter 1-8 (A)	probable inorganic phosphate transporter 1-8 [Sorghum bicolor]	RecName: Full=Probable inorganic phosphate transporter 1-8; Short=OsPT8; Short=OsPht1;8; AltName: Full=H(+)/Pi cotransporter;	SubName: Full=Uncharacterized protein {ECO:0000313|EMBL:EER91556.1};	Inorganic phosphate transporter	GO:0005887,integral component of plasma membrane; GO:0005315,inorganic phosphate transmembrane transporter activity; GO:0015293,symporter activity; GO:0006817,phosphate ion transport	Major Facilitator Superfamily
Sspon.01G0018800-3D	4.13	4.87	4.03	63.48	53.21	18.19	4.34333	44.96	100	134	92	1696	1243	477	10.099	3.336	7.30836e-12	5.61302e-09	up	Chr1D	66794766	66796391	-	Sspon.01G0018800-3D	--	K08176 MFS transporter, PHS family, inorganic phosphate transporter | (RefSeq) pht2; phosphate transporter protein 2 (A)	phosphate transporter protein 2 [Zea mays]	RecName: Full=Probable inorganic phosphate transporter 1-8; Short=OsPT8; Short=OsPht1;8; AltName: Full=H(+)/Pi cotransporter;	SubName: Full=Inorganic phosphate transporter 1 {ECO:0000313|EMBL:AAY42385.1}; SubName: Full=Phosphate transporter protein2 {ECO:0000313|EMBL:ONM06197.1};	Inorganic phosphate transporter	GO:0005887,integral component of plasma membrane; GO:0005315,inorganic phosphate transmembrane transporter activity; GO:0015293,symporter activity; GO:0006817,phosphate ion transport	Major Facilitator Superfamily
Sspon.01G0019370-2P	6.23	6.06	9.48	25.84	19.3	18.55	7.25667	21.23	85	94	122	389	254	274	2.842	1.507	0.000276434	0.0101167	up	Chr1A	28208248	28211744	+	Sspon.01G0019370-2P	--	K12192 charged multivesicular body protein 2B | (RefSeq) vacuolar protein sorting-associated protein 2 homolog 3 (A)	vacuolar protein sorting-associated protein 2 homolog 3 [Sorghum bicolor]	RecName: Full=Vacuolar protein sorting-associated protein 2 homolog 3; Short=AtVPS2-3; AltName: Full=Charged multivesicular body protein 2 homolog 3; AltName: Full=ESCRT-III complex subunit VPS2 homolog 3;	SubName: Full=Uncharacterized protein {ECO:0000313|EMBL:EER91490.1};	Vacuolar assembly/sorting protein DID4	GO:0000815,ESCRT III complex; GO:0015031,protein transport; GO:0007034,vacuolar transport	Snf7
Sspon.01G0019490-2B	0.07	0	0	1.91	1.1	0.3	0.0233333	1.10333	1	0	0	32	16	5	46.453	5.538	0.00146187	0.0340241	up	Chr1B	78497035	78499180	-	Sspon.01G0019490-2B	--	K09422 transcription factor MYB, plant | (RefSeq) transcription factor MYB4 (A)	transcription factor MYB4 [Sorghum bicolor]	RecName: Full=Transcription factor MYB4 {ECO:0000305}; AltName: Full=Myb-related protein 4 {ECO:0000305}; Short=OsMyb4 {ECO:0000303|PubMed:14675437}; AltName: Full=Transcription factor RLTR1 {ECO:0000312|EMBL:AAP92750.1};	SubName: Full=Uncharacterized protein {ECO:0000313|EMBL:EER91482.1};	Transcription factor, Myb superfamily	GO:0005634,nucleus; GO:0000981,DNA-binding transcription factor activity, RNA polymerase II-specific; GO:0043565,sequence-specific DNA binding; GO:0001135,RNA polymerase II transcription regulator recruiting activity; GO:0044212,transcription regulatory region DNA binding; GO:0030154,cell differentiation; GO:0045893,positive regulation of transcription, DNA-templated; GO:0006357,regulation of tra…	Myb-like DNA-binding domain
Sspon.01G0019540-2B	5.95	4.5	4.33	0.37	0.32	0.19	4.92667	0.293333	115	99	79	8	6	4	0.058	-4.098	2.46691e-10	1.11816e-07	down	Chr1B	78955902	78959799	-	Sspon.01G0019540-2B	--	K22522 cytokinin riboside 5'-monophosphate phosphoribohydrolase [EC:3.2.2.-] | (RefSeq) probable cytokinin riboside 5'-monophosphate phosphoribohydrolase LOGL10 (A)	probable cytokinin riboside 5'-monophosphate phosphoribohydrolase LOGL10 [Sorghum bicolor]	RecName: Full=Probable cytokinin riboside 5'-monophosphate phosphoribohydrolase LOGL10; EC=3.2.2.n1; AltName: Full=Protein LONELY GUY-like 10;	RecName: Full=Cytokinin riboside 5'-monophosphate phosphoribohydrolase {ECO:0000256|RuleBase:RU363015}; EC=3.2.2.n1 {ECO:0000256|RuleBase:RU363015};	--	GO:0005634,nucleus; GO:0016787,hydrolase activity; GO:0009691,cytokinin biosynthetic process	SLOG cluster4 family
Sspon.01G0019540-3C	9.14	10.66	3.91	0	0.31	0.19	7.90333	0.166667	181	240	73	0	6	4	0.02	-5.623	9.0163e-13	9.23303e-10	down	Chr1C	74788944	74793133	+	Sspon.01G0019540-3C	--	K22522 cytokinin riboside 5'-monophosphate phosphoribohydrolase [EC:3.2.2.-] | (RefSeq) probable cytokinin riboside 5'-monophosphate phosphoribohydrolase LOGL10 (A)	probable cytokinin riboside 5'-monophosphate phosphoribohydrolase LOGL10 [Sorghum bicolor]	RecName: Full=Probable cytokinin riboside 5'-monophosphate phosphoribohydrolase LOGL10; EC=3.2.2.n1; AltName: Full=Protein LONELY GUY-like 10;	RecName: Full=Cytokinin riboside 5'-monophosphate phosphoribohydrolase {ECO:0000256|RuleBase:RU363015}; EC=3.2.2.n1 {ECO:0000256|RuleBase:RU363015};	--	GO:0005634,nucleus; GO:0016787,hydrolase activity; GO:0009691,cytokinin biosynthetic process	SLOG cluster4 family
Sspon.01G0019740-1A	15.38	18.96	14.55	4.15	4.26	6.79	16.2967	5.06667	456	639	407	136	122	218	0.302	-1.73	9.38323e-06	0.000745508	down	Chr1A	73670660	73676511	+	Sspon.01G0019740-1A	--	K04733 interleukin-1 receptor-associated kinase 4 [EC:2.7.11.1] | (RefSeq) cysteine-rich receptor-like protein kinase 2 (A)	hypothetical protein SORBI_3001G215900 [Sorghum bicolor]	RecName: Full=Cysteine-rich receptor-like protein kinase 3; Short=Cysteine-rich RLK3; EC=2.7.11.-; Flags: Precursor;	SubName: Full=Uncharacterized protein {ECO:0000313|EMBL:OQU91616.1};	--	GO:0016021,integral component of membrane; GO:0005886,plasma membrane; GO:0005524,ATP binding; GO:0004674,protein serine/threonine kinase activity	Salt stress response/antifungal
Sspon.01G0019940-2D	5.78	4.38	6.67	18.31	13.91	14.7	5.61	15.64	268	231	292	938	623	739	2.71	1.438	6.2334e-05	0.00331756	up	Chr1D	71897543	71907454	-	Sspon.01G0019940-2D	--	K10357 myosin V | (RefSeq) myosin-1-like (A)	myosin1 [Zea mays]	RecName: Full=Myosin-1; AltName: Full=AtATM1;	SubName: Full=Uncharacterized protein {ECO:0000313|EnsemblPlants:OPUNC10G12430.1};	Myosin class V heavy chain	GO:0005783,endoplasmic reticulum; GO:0005768,endosome; GO:0016459,myosin complex; GO:0009524,phragmoplast; GO:0009506,plasmodesma; GO:0003779,actin binding; GO:0005524,ATP binding; GO:0005516,calmodulin binding; GO:0003774,motor activity; GO:0006897,endocytosis	Mitotic checkpoint protein
Sspon.01G0020120-1A	1.35	1.43	0.87	3.84	3.41	3.25	1.21667	3.5	54	65	33	170	132	141	2.795	1.483	0.00145115	0.0338446	up	Chr1A	74626962	74633575	+	Sspon.01G0020120-1A	--	K18643 katanin p80 WD40 repeat-containing subunit B1 | (RefSeq) katanin p80 WD40 repeat-containing subunit B1 homolog isoform X2 (A)	katanin p80 WD40 repeat-containing subunit B1 homolog isoform X1 [Sorghum bicolor]	RecName: Full=Katanin p80 WD40 repeat-containing subunit B1 homolog {ECO:0000255|HAMAP-Rule:MF_03022};	RecName: Full=Katanin p80 WD40 repeat-containing subunit B1 homolog {ECO:0000256|HAMAP-Rule:MF_03022};	Microtubule severing protein katanin p80 subunit B (contains WD40 repeats)	GO:0080008,Cul4-RING E3 ubiquitin ligase complex; GO:0008352,katanin complex; GO:0005874,microtubule; GO:0008017,microtubule binding; GO:0043622,cortical microtubule organization; GO:0051013,microtubule severing	Eukaryotic translation initiation factor eIF2A
Sspon.01G0020240-2B	0.35	0.27	0.25	1.84	1.94	1.98	0.29	1.92	9	8	6	52	48	55	6.415	2.682	0.000143737	0.00621452	up	Chr1B	80585926	80589886	+	Sspon.01G0020240-2B	--	K18643 katanin p80 WD40 repeat-containing subunit B1 | (RefSeq) uncharacterized LOC105795008 (A)	uncharacterized protein LOC8065819 [Sorghum bicolor]	--	SubName: Full=Uncharacterized protein {ECO:0000313|EMBL:EER91435.1};	--	--	Protein of unknown function (DUF789)
Sspon.01G0020280-2B	5.78	0.57	2.68	19.18	18.56	6.99	3.01	14.91	71	8	31	260	220	93	4.877	2.286	0.00140433	0.0330736	up	Chr1B	79613944	79614768	+	Sspon.01G0020280-2B	--	K04077 chaperonin GroEL | (RefSeq) chaperonin CPN60-like 2, mitochondrial (A)	NHL25 [Zea mays]	RecName: Full=NDR1/HIN1-like protein 6 {ECO:0000303|PubMed:26849212};	SubName: Full=NHL25 {ECO:0000313|EMBL:ACG42868.1};	--	GO:0005829,cytosol; GO:0016021,integral component of membrane; GO:0005886,plasma membrane; GO:0009738,abscisic acid-activated signaling pathway; GO:0010116,positive regulation of abscisic acid biosynthetic process; GO:0009737,response to abscisic acid; GO:0006970,response to osmotic stress; GO:1902074,response to salt	Anti-sigma-K factor rskA
Sspon.01G0020350-1A	4.66	11.9	12.69	1.23	1.92	2.77	9.75	1.97333	93	270	239	27	37	60	0.196	-2.348	2.62233e-05	0.00168224	down	Chr1A	75511868	75513885	+	Sspon.01G0020350-1A	--	K04733 interleukin-1 receptor-associated kinase 4 [EC:2.7.11.1] | (RefSeq) LOC109735118; U-box domain-containing protein 57-like (A)	U-box domain-containing protein 57 [Sorghum bicolor]	RecName: Full=U-box domain-containing protein 57; EC=2.3.2.27; AltName: Full=Plant U-box protein 57; Short=OsPUB57; AltName: Full=RING-type E3 ubiquitin transferase PUB57 {ECO:0000305};	SubName: Full=Uncharacterized protein {ECO:0000313|EMBL:OQU92380.1};	--	GO:0005524,ATP binding; GO:0004672,protein kinase activity; GO:0004842,ubiquitin-protein transferase activity; GO:0016567,protein ubiquitination	U-box domain
Sspon.01G0020440-1A	2.77	4.35	2.86	18.14	21.16	6.14	3.32667	15.1467	42	75	41	304	310	101	4.457	2.156	0.000108372	0.00501485	up	Chr1A	76064579	76067609	-	Sspon.01G0020440-1A	--	K03237 translation initiation factor 2 subunit 1 | (RefSeq) eukaryotic translation initiation factor 2 subunit alpha homolog (A)	eukaryotic translation initiation factor 2 subunit alpha homolog [Sorghum bicolor]	RecName: Full=Eukaryotic translation initiation factor 2 subunit alpha homolog {ECO:0000305};	SubName: Full=Uncharacterized protein {ECO:0000313|EMBL:EER95021.1};	Translation initiation factor 2, alpha subunit (eIF-2alpha)	GO:0005829,cytosol; GO:0033290,eukaryotic 48S preinitiation complex; GO:0005850,eukaryotic translation initiation factor 2 complex; GO:0005851,eukaryotic translation initiation factor 2B complex; GO:0043614,multi-eIF complex; GO:0005634,nucleus; GO:0005840,ribosome; GO:0003729,mRNA binding; GO:0043022,ribosome binding; GO:0003743,translation initiation factor activity; GO:0006413,translational in…	S1 RNA binding domain
Sspon.01G0020480-1A	11.59	10.95	18.91	5.77	2.47	5.19	13.8167	4.47667	204	219	314	112	42	99	0.313	-1.677	0.000478496	0.0150255	down	Chr1A	76284969	76287671	+	Sspon.01G0020480-1A	--	K03002 DNA-directed RNA polymerase I subunit RPA2 [EC:2.7.7.6] | (RefSeq) DNA-directed RNA polymerase I subunit 2 isoform X2 (A)	DNA-directed RNA polymerase I subunit 2 isoform X2 [Sorghum bicolor]	RecName: Full=DNA-directed RNA polymerase I subunit 2 {ECO:0000305}; AltName: Full=DNA-directed RNA polymerase I subunit RPA2 {ECO:0000305}; Short=DNA polymerase I subunit A2 {ECO:0000305}; EC=2.7.7.6 {ECO:0000305}; AltName: Full=Nuclear RNA polymerase A2 {ECO:0000312|EMBL:AEE31152.1};	RecName: Full=DNA-directed RNA polymerase subunit beta {ECO:0000256|RuleBase:RU363031}; EC=2.7.7.6 {ECO:0000256|RuleBase:RU363031};	RNA polymerase I, second largest subunit	GO:0005829,cytosol; GO:0005736,RNA polymerase I complex; GO:0003677,DNA binding; GO:0003899,DNA-directed 5'-3' RNA polymerase activity; GO:0046872,metal ion binding; GO:0032549,ribonucleoside binding; GO:0009561,megagametogenesis; GO:0042254,ribosome biogenesis; GO:0006360,transcription by RNA polymerase I	RNA polymerase Rpb2, domain 7
Sspon.01G0020750-2B	35.94	28.48	16.93	3.36	2.51	4.08	27.1167	3.31667	252	227	112	26	17	31	0.119	-3.074	1.71297e-09	5.70624e-07	down	Chr1B	81690862	81691438	+	Sspon.01G0020750-2B	--	K00670 N-alpha-acetyltransferase 30 [EC:2.3.1.256] | (RefSeq) N-acetyltransferase MAK3 (A)	acetyltransferase [Zea mays]	--	SubName: Full=Acetyltransferase {ECO:0000313|EMBL:ACG40727.1};	N-acetyltransferase	GO:0008080,N-acetyltransferase activity	Acetyltransferase (GNAT) domain
Sspon.01G0020870-4D	9.27	12.55	13.86	27.14	31.23	28.32	11.8933	28.8967	156	240	220	504	507	516	2.366	1.242	0.000784813	0.0215164	up	Chr1D	74498001	74500954	-	Sspon.01G0020870-4D	--	K20858 calcium uniporter protein, mitochondrial | (RefSeq) calcium uniporter protein 2, mitochondrial (A)	calcium uniporter protein 2, mitochondrial [Sorghum bicolor]	RecName: Full=Calcium uniporter protein 2, mitochondrial; Flags: Precursor;	SubName: Full=Uncharacterized protein {ECO:0000313|EMBL:EER93983.1};	Uncharacterized conserved protein	GO:0016021,integral component of membrane; GO:0005743,mitochondrial inner membrane; GO:0005262,calcium channel activity; GO:0015292,uniporter activity	Mitochondrial calcium uniporter
Sspon.01G0020900-1A	0.4	0.12	0.35	4.6	4.29	2.71	0.29	3.86667	6	2	5	76	62	44	13.146	3.717	2.62268e-06	0.000265621	up	Chr1A	77164158	77166841	-	Sspon.01G0020900-1A	--	K10269 F-box and leucine-rich repeat protein 3 | (RefSeq) F-box/LRR-repeat protein At3g48880-like (A)	F-box/LRR-repeat protein [Zea mays]	RecName: Full=F-box/LRR-repeat protein At3g48880;	SubName: Full=F-box/LRR-repeat protein {ECO:0000313|EMBL:ONM05286.1};	Leucine rich repeat proteins, some proteins contain F-box	--	--
Sspon.01G0020960-1A	1.86	1.63	3.32	12.76	11.85	11.73	2.27	12.1133	19	19	32	144	117	130	5.213	2.382	6.20221e-06	0.000529097	up	Chr1A	77292122	77293866	-	Sspon.01G0020960-1A	--	K12614 ATP-dependent RNA helicase DDX6/DHH1 [EC:3.6.4.13] | (RefSeq) ATP-dependent RNA helicase dhh1 (A)	DEAD-box ATP-dependent RNA helicase 8 [Zea mays]	RecName: Full=DEAD-box ATP-dependent RNA helicase 12; EC=3.6.4.13;	SubName: Full=DEAD-box ATP-dependent RNA helicase 8 {ECO:0000313|EMBL:ONM05269.1};	ATP-dependent RNA helicase	GO:0010494,cytoplasmic stress granule; GO:0005730,nucleolus; GO:0000932,P-body; GO:0005524,ATP binding; GO:0004004,ATP-dependent RNA helicase activity; GO:0003723,RNA binding; GO:0033962,cytoplasmic mRNA processing body assembly; GO:0006397,mRNA processing; GO:0051028,mRNA transport; GO:0006417,regulation of translation; GO:0010501,RNA secondary structure unwinding	DEAD/DEAH box helicase
Sspon.01G0021030-2B	15.82	7.41	32.65	5.64	5.23	2.02	18.6267	4.29667	94	50	183	37	30	13	0.226	-2.147	0.00165237	0.0372601	down	Chr1B	82155583	82156727	-	Sspon.01G0021030-2B	--	K11883 RNA-binding protein NOB1 | (RefSeq) RNA-binding protein NOB1 isoform X1 (A)	heavy metal-associated isoprenylated plant protein 39 [Sorghum bicolor]	RecName: Full=Heavy metal-associated isoprenylated plant protein 39 {ECO:0000303|PubMed:21072340, ECO:0000303|PubMed:23368984}; Short=AtHIP39 {ECO:0000303|PubMed:21072340, ECO:0000303|PubMed:23368984}; Flags: Precursor;	SubName: Full=Uncharacterized protein {ECO:0000313|EnsemblPlants:OB10G22240.1};	Copper chaperone	GO:0005737,cytoplasm; GO:0046914,transition metal ion binding; GO:0046916,cellular transition metal ion homeostasis; GO:0030001,metal ion transport	Heavy-metal-associated domain
Sspon.01G0021180-2B	13.84	7.53	6.93	0	0.26	0	9.43333	0.0866667	55	34	26	0	1	0	0.009	-6.815	3.01771e-06	0.000295351	down	Chr1B	82664651	82664917	+	Sspon.01G0021180-2B	--	--	uncharacterized protein LOC100278884 precursor [Zea mays]	--	SubName: Full=Uncharacterized protein {ECO:0000313|EMBL:ACG39402.1};	--	--	--
Sspon.01G0021190-1A	31.96	25.41	32.67	12.96	5.25	6.94	30.0133	8.38333	561	507	541	251	89	132	0.27	-1.89	1.23348e-05	0.000921262	down	Chr1A	77967078	77968992	+	Sspon.01G0021190-1A	--	K10355 actin, other eukaryote | (RefSeq) actin-2 (A)	actin-2 [Sorghum bicolor]	RecName: Full=Actin-2;	SubName: Full=Actin-2 {ECO:0000313|EMBL:OEL17580.1};	Actin and related proteins	GO:0005737,cytoplasm; GO:0005856,cytoskeleton; GO:0005524,ATP binding	Actin
Sspon.01G0021230-1A	1.93	1.24	2.75	5.81	10.33	6.73	1.97333	7.62333	44	32	59	146	227	166	3.803	1.927	0.00019054	0.00772468	up	Chr1A	78023676	78028633	+	Sspon.01G0021230-1A	--	K01285 lysosomal Pro-X carboxypeptidase [EC:3.4.16.2] | (RefSeq) lysosomal Pro-X carboxypeptidase (A)	prolyl carboxypeptidase like protein isoform X2 [Zea mays]	RecName: Full=Probable serine protease EDA2; EC=3.4.-.-; AltName: Full=Protein EMBRYO SAC DEVELOPMENT ARREST 2; Flags: Precursor;	SubName: Full=Prolyl carboxypeptidase like protein {ECO:0000313|EMBL:ONM05186.1};	Hydrolytic enzymes of the alpha/beta hydrolase fold	GO:0005576,extracellular region; GO:0008239,dipeptidyl-peptidase activity; GO:0008236,serine-type peptidase activity; GO:0009561,megagametogenesis; GO:0006508,proteolysis	Serine carboxypeptidase S28
Sspon.01G0021260-1P	2.14	8.6	2.27	0	0.32	0	4.33667	0.106667	7	32	7	0	1	0	0.023	-5.426	0.00232329	0.0468538	down	Chr1A	79425665	79425884	+	Sspon.01G0021260-1P	--	K09874 aquaporin NIP | (RefSeq) aquaporin NIP3-1 (A)	aquaporin NIP3-1 [Sorghum bicolor]	RecName: Full=Aquaporin NIP3-1; AltName: Full=NOD26-like intrinsic protein 3-1; AltName: Full=ZmNIP3-1; AltName: Full=ZmNIP3;1;	SubName: Full=Uncharacterized protein {ECO:0000313|EMBL:EER91378.1};	Aquaporin (major intrinsic protein family)	GO:0016021,integral component of membrane; GO:0016328,lateral plasma membrane; GO:0046715,active borate transmembrane transporter activity; GO:0015105,arsenite transmembrane transporter activity; GO:0015250,water channel activity; GO:0080029,cellular response to boron-containing substance levels; GO:0046685,response to arsenic-containing substance	--
Sspon.01G0021440-1A	1.33	1.25	1.41	5.24	6.49	9.63	1.33	7.12	14	15	14	61	66	110	5.21	2.381	8.89015e-05	0.00430103	up	Chr1A	78750569	78751276	+	Sspon.01G0021440-1A	--	K20556 cytochrome P450 family 76 subfamily C | (RefSeq) geraniol 8-hydroxylase-like (A)	geraniol 8-hydroxylase [Sorghum bicolor]	RecName: Full=Geraniol 8-hydroxylase; EC=1.14.13.152; AltName: Full=Cytochrome P450 76B10; AltName: Full=Geraniol 10-hydroxylase; Short=SmG10H;	SubName: Full=Uncharacterized protein {ECO:0000313|EMBL:EER91356.1};	Cytochrome P450 CYP2 subfamily	GO:0005789,endoplasmic reticulum membrane; GO:0016021,integral component of membrane; GO:0102811,geraniol 10-hydroxylase activity; GO:0020037,heme binding; GO:0005506,iron ion binding; GO:0016709,oxidoreductase activity, acting on paired donors, with incorporation or reduction of molecular oxygen, NAD(P)H as one donor, and incorporation of one atom of oxygen; GO:0016099,monoterpenoid biosynthetic…	Cytochrome P450
Sspon.01G0021440-1P	5.53	5.16	2.11	21.66	14.22	13.38	4.26667	16.42	50	53	18	216	124	131	3.724	1.897	0.000418018	0.0137266	up	Chr1A	78681333	78681939	-	Sspon.01G0021440-1P	--	K20556 cytochrome P450 family 76 subfamily C | (RefSeq) geraniol 8-hydroxylase-like (A)	geraniol 8-hydroxylase [Sorghum bicolor]	RecName: Full=Geraniol 8-hydroxylase; EC=1.14.13.152; AltName: Full=Cytochrome P450 76B10; AltName: Full=Geraniol 10-hydroxylase; Short=SmG10H;	SubName: Full=Uncharacterized protein {ECO:0000313|EMBL:KQK88335.1, ECO:0000313|EnsemblPlants:Si035322m};	Cytochrome P450 CYP2 subfamily	GO:0005789,endoplasmic reticulum membrane; GO:0016021,integral component of membrane; GO:0102811,geraniol 10-hydroxylase activity; GO:0020037,heme binding; GO:0005506,iron ion binding; GO:0016709,oxidoreductase activity, acting on paired donors, with incorporation or reduction of molecular oxygen, NAD(P)H as one donor, and incorporation of one atom of oxygen; GO:0016099,monoterpenoid biosynthetic…	Cytochrome P450
Sspon.01G0021650-1A	2.33	0.33	0.79	0.13	0.24	0.09	1.15	0.153333	100	16	32	6	10	4	0.129	-2.95	0.0011981	0.0293483	down	Chr1A	79489355	79502898	+	Sspon.01G0021650-1A	--	K11498 centromeric protein E | (RefSeq) kinesin-like protein KIN-7K, chloroplastic (A)	kinesin-like protein KIN-7K, chloroplastic [Sorghum bicolor]	RecName: Full=Kinesin-like protein KIN-7K, chloroplastic {ECO:0000305}; Flags: Precursor;	SubName: Full=Uncharacterized protein {ECO:0000313|EMBL:KXG38192.1};	Kinesin-like protein	GO:0009507,chloroplast; GO:0005871,kinesin complex; GO:0005874,microtubule; GO:0005524,ATP binding; GO:0016887,ATPase activity; GO:0046872,metal ion binding; GO:0008017,microtubule binding; GO:0003777,microtubule motor activity; GO:0007018,microtubule-based movement	Flagellar Assembly Protein A
Sspon.01G0021790-4D	0.35	0.38	0.27	0.31	4.25	3.79	0.333333	2.78333	8	10	6	8	95	95	8.205	3.036	0.000800536	0.0218716	up	Chr1D	78237615	78241427	+	Sspon.01G0021790-4D	--	--	probable serine incorporator [Sorghum bicolor]	--	SubName: Full=Uncharacterized protein {ECO:0000313|EMBL:EER93926.1};	Tumor differentially expressed (TDE) protein	GO:0016021,integral component of membrane; GO:0015194,L-serine transmembrane transporter activity	Serine incorporator (Serinc)
Sspon.01G0021930-1A	2.59	1.14	0.69	0	0.22	0.1	1.47333	0.106667	48	24	12	0	4	2	0.071	-3.814	0.00126928	0.0306232	down	Chr1A	80462371	80466987	+	Sspon.01G0021930-1A	--	K10268 F-box and leucine-rich repeat protein 2/20 | (RefSeq) F-box protein SKIP19 (A)	F-box/LRR-repeat protein At3g48880 [Sorghum bicolor]	RecName: Full=F-box/LRR-repeat protein At3g48880;	SubName: Full=Uncharacterized protein {ECO:0000313|EMBL:EER91342.1};	Leucine rich repeat proteins, some proteins contain F-box	--	F-box-like
Sspon.01G0022160-1A	1.72	5.99	0.7	0.63	0.34	0.34	2.80333	0.436667	52	206	20	21	10	11	0.15	-2.739	0.000696305	0.0198783	down	Chr1A	81323834	81330797	+	Sspon.01G0022160-1A	--	K03327 multidrug resistance protein, MATE family | (RefSeq) protein DETOXIFICATION 40 (A)	protein DETOXIFICATION 40 [Sorghum bicolor]	RecName: Full=Protein DETOXIFICATION 40 {ECO:0000303|PubMed:11739388}; Short=AtDTX40 {ECO:0000303|PubMed:11739388}; AltName: Full=Multidrug and toxic compound extrusion protein 40 {ECO:0000305}; Short=MATE protein 40 {ECO:0000305};	RecName: Full=Protein DETOXIFICATION {ECO:0000256|RuleBase:RU004914}; AltName: Full=Multidrug and toxic compound extrusion protein {ECO:0000256|RuleBase:RU004914};	Uncharacterized membrane protein, predicted efflux pump	GO:0016021,integral component of membrane; GO:0005774,vacuolar membrane; GO:0005773,vacuole; GO:0015297,antiporter activity; GO:0015238,drug transmembrane transporter activity; GO:0006855,drug transmembrane transport	MatE
Sspon.01G0022190-1A	0.93	0.55	0.9	3.92	2.88	6.01	0.793333	4.27	25	17	23	117	75	176	5.223	2.385	1.88883e-05	0.00128315	up	Chr1A	81427595	81433221	-	Sspon.01G0022190-1A	--	K03327 multidrug resistance protein, MATE family | (RefSeq) protein DETOXIFICATION 40 (A)	protein DETOXIFICATION 40 [Sorghum bicolor]	RecName: Full=Protein DETOXIFICATION 40 {ECO:0000303|PubMed:11739388}; Short=AtDTX40 {ECO:0000303|PubMed:11739388}; AltName: Full=Multidrug and toxic compound extrusion protein 40 {ECO:0000305}; Short=MATE protein 40 {ECO:0000305};	RecName: Full=Protein DETOXIFICATION {ECO:0000256|RuleBase:RU004914}; AltName: Full=Multidrug and toxic compound extrusion protein {ECO:0000256|RuleBase:RU004914};	Uncharacterized membrane protein, predicted efflux pump	GO:0016021,integral component of membrane; GO:0005774,vacuolar membrane; GO:0005773,vacuole; GO:0015297,antiporter activity; GO:0015238,drug transmembrane transporter activity; GO:0006855,drug transmembrane transport	MatE
Sspon.01G0022190-2B	3.53	2.4	2.77	8.52	7.12	8.4	2.9	8.01333	92	71	68	245	179	237	2.688	1.426	0.000556036	0.0167789	up	Chr1B	84423754	84429610	-	Sspon.01G0022190-2B	--	K03327 multidrug resistance protein, MATE family | (RefSeq) protein DETOXIFICATION 40 (A)	protein DETOXIFICATION 40 [Sorghum bicolor]	RecName: Full=Protein DETOXIFICATION 40 {ECO:0000303|PubMed:11739388}; Short=AtDTX40 {ECO:0000303|PubMed:11739388}; AltName: Full=Multidrug and toxic compound extrusion protein 40 {ECO:0000305}; Short=MATE protein 40 {ECO:0000305};	RecName: Full=Protein DETOXIFICATION {ECO:0000256|RuleBase:RU004914}; AltName: Full=Multidrug and toxic compound extrusion protein {ECO:0000256|RuleBase:RU004914};	Uncharacterized membrane protein, predicted efflux pump	GO:0016021,integral component of membrane; GO:0005774,vacuolar membrane; GO:0005773,vacuole; GO:0015297,antiporter activity; GO:0015238,drug transmembrane transporter activity; GO:0006855,drug transmembrane transport	MatE
Sspon.01G0022190-4D	2.95	6.28	2.64	9.24	18.44	9.77	3.95667	12.4833	83	201	70	287	501	298	3.092	1.628	0.00146294	0.0340336	up	Chr1D	79237849	79244147	-	Sspon.01G0022190-4D	--	K03327 multidrug resistance protein, MATE family | (RefSeq) protein DETOXIFICATION 40 (A)	protein DETOXIFICATION 40 [Sorghum bicolor]	RecName: Full=Protein DETOXIFICATION 40 {ECO:0000303|PubMed:11739388}; Short=AtDTX40 {ECO:0000303|PubMed:11739388}; AltName: Full=Multidrug and toxic compound extrusion protein 40 {ECO:0000305}; Short=MATE protein 40 {ECO:0000305};	RecName: Full=Protein DETOXIFICATION {ECO:0000256|RuleBase:RU004914}; AltName: Full=Multidrug and toxic compound extrusion protein {ECO:0000256|RuleBase:RU004914};	Uncharacterized membrane protein, predicted efflux pump	GO:0016021,integral component of membrane; GO:0005774,vacuolar membrane; GO:0005773,vacuole; GO:0015297,antiporter activity; GO:0015238,drug transmembrane transporter activity; GO:0006855,drug transmembrane transport	MatE
Sspon.01G0022250-2B	0	0.05	0	0.5	0.17	1.04	0.0166667	0.57	0	2	0	20	6	41	31.773	4.99	0.00169323	0.0378925	up	Chr1B	84623153	84627558	+	Sspon.01G0022250-2B	--	K03549 KUP system potassium uptake protein | (RefSeq) potassium transporter 27 (A)	potassium transporter 27 [Sorghum bicolor]	RecName: Full=Potassium transporter 27; AltName: Full=OsHAK27;	RecName: Full=Potassium transporter {ECO:0000256|RuleBase:RU321113};	--	GO:0016021,integral component of membrane; GO:0016020,membrane; GO:0015079,potassium ion transmembrane transporter activity	K+ potassium transporter
Sspon.01G0022850-1A	150.52	201.81	164.18	81.72	65.88	76.84	172.17	74.8133	1340	2042	1379	803	566	741	0.421	-1.247	0.000148638	0.00636176	down	Chr1A	83225172	83226773	+	Sspon.01G0022850-1A	--	K02896 large subunit ribosomal protein L24e | (RefSeq) 60S ribosomal protein L24 (A)	60S ribosomal protein L24 [Sorghum bicolor]	RecName: Full=60S ribosomal protein L24;	SubName: Full=Uncharacterized protein {ECO:0000313|EMBL:EER91264.2};	60s ribosomal protein L24	GO:0005840,ribosome	Ribosomal protein L24e
Sspon.01G0022850-3C	9.76	12.96	9.91	3.41	3.9	3.38	10.8767	3.56333	96	145	92	37	37	36	0.318	-1.652	0.000780561	0.0214744	down	Chr1C	85075727	85077218	+	Sspon.01G0022850-3C	--	K02896 large subunit ribosomal protein L24e | (RefSeq) 60S ribosomal protein L24 (A)	60S ribosomal protein L24 [Sorghum bicolor]	RecName: Full=60S ribosomal protein L24;	SubName: Full=Uncharacterized protein {ECO:0000313|EMBL:EER91264.2};	60s ribosomal protein L24	GO:0005840,ribosome	Ribosomal protein L24e
Sspon.01G0022850-4D	294.35	303.06	265.72	155.99	81.48	127.89	287.71	121.787	2879	3369	2452	1684	769	1355	0.409	-1.291	0.000268497	0.00990482	down	Chr1D	80301696	80303162	-	Sspon.01G0022850-4D	--	K02896 large subunit ribosomal protein L24e | (RefSeq) 60S ribosomal protein L24 (A)	60S ribosomal protein L24 [Sorghum bicolor]	RecName: Full=60S ribosomal protein L24;	SubName: Full=Uncharacterized protein {ECO:0000313|EMBL:EER91264.2};	60s ribosomal protein L24	GO:0005840,ribosome	Ribosomal protein L24e
Sspon.01G0022880-1A	157.5	130.6	85.52	46.87	41.61	56.31	124.54	48.2633	816	769	418	268	208	316	0.376	-1.411	0.00025604	0.00957302	down	Chr1A	83238803	83239323	+	Sspon.01G0022880-1A	--	--	hypothetical protein SORBI_3001G175700 [Sorghum bicolor]	--	SubName: Full=Uncharacterized protein {ECO:0000313|EMBL:EER93849.2};	--	GO:0000785,chromatin; GO:0016021,integral component of membrane; GO:0005634,nucleus; GO:0031490,chromatin DNA binding; GO:0032454,histone demethylase activity (H3-K9 specific); GO:0000976,transcription regulatory region sequence-specific DNA binding; GO:0033169,histone H3-K9 demethylation; GO:0006355,regulation of transcription, DNA-templated	--
Sspon.01G0022910-1A	20.37	22.08	15.41	4.78	6.93	8.24	19.2867	6.65	475	585	339	123	156	208	0.336	-1.575	8.5489e-05	0.00418722	down	Chr1A	83269363	83271041	-	Sspon.01G0022910-1A	--	K07408 cytochrome P450 family 1 subfamily A polypeptide 1 [EC:1.14.14.1] | (RefSeq) ent-isokaurene C2-hydroxylase (A)	Ent-cassadiene C2-hydroxylase [Dichanthelium oligosanthes]	RecName: Full=Ent-cassadiene C2-hydroxylase; EC=1.14.13.-; AltName: Full=Cytochrome P450 71Z7;	SubName: Full=Ent-cassadiene C2-hydroxylase {ECO:0000313|EMBL:OEL14118.1};	Cytochrome P450 CYP2 subfamily	GO:0016021,integral component of membrane; GO:0016020,membrane; GO:0020037,heme binding; GO:0005506,iron ion binding; GO:0016709,oxidoreductase activity, acting on paired donors, with incorporation or reduction of molecular oxygen, NAD(P)H as one donor, and incorporation of one atom of oxygen; GO:0016102,diterpenoid biosynthetic process; GO:0055114,oxidation-reduction process; GO:0044550,secondar…	Cytochrome P450
Sspon.01G0022910-2B	9.43	16.67	11.14	0.43	2.5	1.79	12.4133	1.57333	219	440	244	11	56	45	0.124	-3.009	5.18639e-07	6.99505e-05	down	Chr1B	85840015	85841687	+	Sspon.01G0022910-2B	--	K07408 cytochrome P450 family 1 subfamily A polypeptide 1 [EC:1.14.14.1] | (RefSeq) ent-isokaurene C2-hydroxylase (A)	Ent-cassadiene C2-hydroxylase [Dichanthelium oligosanthes]	RecName: Full=Ent-cassadiene C2-hydroxylase; EC=1.14.13.-; AltName: Full=Cytochrome P450 71Z7;	SubName: Full=Ent-cassadiene C2-hydroxylase {ECO:0000313|EMBL:OEL14118.1};	Cytochrome P450 CYP2 subfamily	GO:0016021,integral component of membrane; GO:0016020,membrane; GO:0020037,heme binding; GO:0005506,iron ion binding; GO:0016709,oxidoreductase activity, acting on paired donors, with incorporation or reduction of molecular oxygen, NAD(P)H as one donor, and incorporation of one atom of oxygen; GO:0016102,diterpenoid biosynthetic process; GO:0055114,oxidation-reduction process; GO:0044550,secondar…	Cytochrome P450
Sspon.01G0022910-4D	6	8.53	5.3	1.77	1.94	1.89	6.61	1.86667	138	223	115	45	43	47	0.274	-1.867	6.32815e-05	0.00335186	down	Chr1D	80227879	80229536	+	Sspon.01G0022910-4D	--	K07408 cytochrome P450 family 1 subfamily A polypeptide 1 [EC:1.14.14.1] | (RefSeq) ent-isokaurene C2-hydroxylase (A)	Ent-cassadiene C2-hydroxylase [Dichanthelium oligosanthes]	RecName: Full=Ent-cassadiene C2-hydroxylase; EC=1.14.13.-; AltName: Full=Cytochrome P450 71Z7;	SubName: Full=Ent-cassadiene C2-hydroxylase {ECO:0000313|EMBL:OEL14118.1};	Cytochrome P450 CYP2 subfamily	GO:0016021,integral component of membrane; GO:0016020,membrane; GO:0020037,heme binding; GO:0005506,iron ion binding; GO:0016709,oxidoreductase activity, acting on paired donors, with incorporation or reduction of molecular oxygen, NAD(P)H as one donor, and incorporation of one atom of oxygen; GO:0016102,diterpenoid biosynthetic process; GO:0055114,oxidation-reduction process; GO:0044550,secondar…	Cytochrome P450
Sspon.01G0022960-1A	0.78	0.36	0.73	3.88	1.77	3.53	0.623333	3.06	17	9	15	93	37	83	4.736	2.244	0.000753269	0.0209108	up	Chr1A	83544293	83546787	+	Sspon.01G0022960-1A	--	K13379 reversibly glycosylated polypeptide / UDP-arabinopyranose mutase [EC:2.4.1.- 5.4.99.30] | (RefSeq) alpha-1,4-glucan-protein synthase [UDP-forming] (A)	alpha-1,4-glucan-protein synthase [UDP-forming]	RecName: Full=Probable UDP-arabinopyranose mutase 1 {ECO:0000305}; EC=5.4.99.30 {ECO:0000250|UniProtKB:Q8H8T0}; AltName: Full=Amylogenin {ECO:0000303|PubMed:8521968}; AltName: Full=Golgi-associated protein se-wap41 {ECO:0000303|Ref.1}; AltName: Full=Reversibly glycosylated polypeptide {ECO:0000305}; Short=RGP {ECO:0000305}; AltName: Full=UDP-L-arabinose mutase 1 {ECO:0000305}; AltName: Full=UDP-g…	SubName: Full=Uncharacterized protein {ECO:0000313|EMBL:EER91258.1};	--	GO:0005618,cell wall; GO:0005576,extracellular region; GO:0005794,Golgi apparatus; GO:0009506,plasmodesma; GO:0052691,UDP-arabinopyranose mutase activity; GO:0071555,cell wall organization; GO:0030244,cellulose biosynthetic process; GO:0071669,plant-type cell wall organization or biogenesis	Reversibly glycosylated polypeptide
Sspon.01G0022960-2B	5.72	4.51	7.82	20.43	10.41	25.21	6.01667	18.6833	107	96	138	422	188	511	2.997	1.584	0.000573554	0.0172179	up	Chr1B	87012193	87014498	+	Sspon.01G0022960-2B	--	K13379 reversibly glycosylated polypeptide / UDP-arabinopyranose mutase [EC:2.4.1.- 5.4.99.30] | (RefSeq) alpha-1,4-glucan-protein synthase [UDP-forming] (A)	alpha-1,4-glucan-protein synthase [UDP-forming]	RecName: Full=Probable UDP-arabinopyranose mutase 1 {ECO:0000305}; EC=5.4.99.30 {ECO:0000250|UniProtKB:Q8H8T0}; AltName: Full=Amylogenin {ECO:0000303|PubMed:8521968}; AltName: Full=Golgi-associated protein se-wap41 {ECO:0000303|Ref.1}; AltName: Full=Reversibly glycosylated polypeptide {ECO:0000305}; Short=RGP {ECO:0000305}; AltName: Full=UDP-L-arabinose mutase 1 {ECO:0000305}; AltName: Full=UDP-g…	SubName: Full=Uncharacterized protein {ECO:0000313|EMBL:EER91258.1};	--	GO:0005618,cell wall; GO:0005576,extracellular region; GO:0005794,Golgi apparatus; GO:0009506,plasmodesma; GO:0052691,UDP-arabinopyranose mutase activity; GO:0071555,cell wall organization; GO:0030244,cellulose biosynthetic process; GO:0071669,plant-type cell wall organization or biogenesis	Reversibly glycosylated polypeptide
Sspon.01G0023140-1A	0.62	0.54	2.19	9.25	3.64	10.1	1.11667	7.66333	6	6	20	99	34	106	6.656	2.735	0.000317739	0.0111346	up	Chr1A	83836064	83838202	+	Sspon.01G0023140-1A	--	--	uncharacterized protein LOC100275978 [Zea mays]	--	SubName: Full=Uncharacterized protein {ECO:0000313|EMBL:ONM06934.1, ECO:0000313|EnsemblPlants:Zm00001d033189_P001};	--	GO:0018024,histone-lysine N-methyltransferase activity	Ubiquitin-binding WIYLD domain
Sspon.01G0023530-3C	3.55	4.07	3.77	0.64	0.12	0	3.79667	0.253333	30	39	30	6	1	0	0.066	-3.928	0.000329404	0.0114267	down	Chr1C	83099288	83100042	+	Sspon.01G0023530-3C	--	--	hypothetical protein SETIT_039499mg [Setaria italica]	RecName: Full=B3 domain-containing protein Os03g0619600;	SubName: Full=Uncharacterized protein {ECO:0000313|EMBL:KQK88070.1, ECO:0000313|EnsemblPlants:Si039499m};	--	GO:0005634,nucleus; GO:0003677,DNA binding; GO:0006355,regulation of transcription, DNA-templated; GO:0006351,transcription, DNA-templated	B3 DNA binding domain
Sspon.01G0023590-1A	0.99	1.78	0.99	0	0	0	1.25333	0	19	39	18	0	0	0	0.007	-7.149	6.71826e-06	0.000564599	down	Chr1A	84866498	84870560	+	Sspon.01G0023590-1A	--	--	B3 domain-containing protein Os03g0622200 [Sorghum bicolor]	RecName: Full=B3 domain-containing protein Os03g0622200;	SubName: Full=Uncharacterized protein {ECO:0000313|EMBL:KXG37996.1};	--	GO:0005634,nucleus; GO:0003677,DNA binding; GO:0006355,regulation of transcription, DNA-templated; GO:0006351,transcription, DNA-templated	B3 DNA binding domain
Sspon.01G0023670-1A	3.93	4.39	4.27	11.6	9.49	9.78	4.19667	10.29	82	104	84	267	191	221	2.381	1.251	0.00155503	0.0355625	up	Chr1A	85147428	85150746	+	Sspon.01G0023670-1A	--	K17964 leucine-rich PPR motif-containing protein, mitochondrial | (RefSeq) putative pentatricopeptide repeat-containing protein At1g19290 (A)	protein DA1-related 1 isoform X2 [Sorghum bicolor]	RecName: Full=Protein DA1-related 1;	SubName: Full=Uncharacterized protein {ECO:0000313|EMBL:OQU91321.1};	Adaptor protein Enigma and related PDZ-LIM proteins	GO:0005886,plasma membrane; GO:0046872,metal ion binding; GO:0043130,ubiquitin binding	LIM domain
Sspon.01G0023830-1A	190.5	192.02	164.56	522.75	562.54	377.57	182.36	487.62	3097	3548	2524	9380	8825	6649	2.61	1.384	3.93023e-05	0.00232036	up	Chr1A	85518904	85520199	-	Sspon.01G0023830-1A	--	K03116 sec-independent protein translocase protein TatA | (RefSeq) CBL-interacting protein kinase 7 (A)	CIPK4 [Saccharum hybrid cultivar ROC22]	RecName: Full=CBL-interacting protein kinase 7; EC=2.7.11.1; AltName: Full=OsCIPK07;	RecName: Full=Non-specific serine/threonine protein kinase {ECO:0000256|SAAS:SAAS00351747}; EC=2.7.11.1 {ECO:0000256|SAAS:SAAS00351747};	Serine/threonine protein kinase	GO:0005737,cytoplasm; GO:0005634,nucleus; GO:0005524,ATP binding; GO:0004674,protein serine/threonine kinase activity; GO:0035556,intracellular signal transduction; GO:0006468,protein phosphorylation	Kinase-like
Sspon.01G0023830-2B	32.96	32.25	26.66	66.61	80.13	59.37	30.6233	68.7033	633	704	483	1412	1485	1235	2.191	1.131	0.000916249	0.024194	up	Chr1B	90845878	90847167	-	Sspon.01G0023830-2B	--	K03116 sec-independent protein translocase protein TatA | (RefSeq) CBL-interacting protein kinase 7 (A)	CIPK4 [Saccharum hybrid cultivar ROC22]	RecName: Full=CBL-interacting protein kinase 7; EC=2.7.11.1; AltName: Full=OsCIPK07;	RecName: Full=Non-specific serine/threonine protein kinase {ECO:0000256|SAAS:SAAS00351747}; EC=2.7.11.1 {ECO:0000256|SAAS:SAAS00351747};	Serine/threonine protein kinase	GO:0005737,cytoplasm; GO:0005634,nucleus; GO:0005524,ATP binding; GO:0004674,protein serine/threonine kinase activity; GO:0035556,intracellular signal transduction; GO:0006468,protein phosphorylation	Lipopolysaccharide kinase (Kdo/WaaP) family
Sspon.01G0023830-3C	185.64	184.45	176.3	510.43	490.96	381.54	182.13	460.977	3018	3408	2704	9159	7702	6719	2.466	1.302	4.18293e-05	0.00243482	up	Chr1C	84357850	84359144	-	Sspon.01G0023830-3C	--	K03116 sec-independent protein translocase protein TatA | (RefSeq) CBL-interacting protein kinase 7 (A)	CIPK4 [Saccharum hybrid cultivar ROC22]	RecName: Full=CBL-interacting protein kinase 7; EC=2.7.11.1; AltName: Full=OsCIPK07;	RecName: Full=Non-specific serine/threonine protein kinase {ECO:0000256|SAAS:SAAS00351747}; EC=2.7.11.1 {ECO:0000256|SAAS:SAAS00351747};	Serine/threonine protein kinase	GO:0005737,cytoplasm; GO:0005634,nucleus; GO:0005524,ATP binding; GO:0004674,protein serine/threonine kinase activity; GO:0035556,intracellular signal transduction; GO:0006468,protein phosphorylation	Kinase-like
Sspon.01G0023980-3D	0.22	0	0.45	0	0	0	0.223333	0	15	0	29	0	0	0	0.011	-6.476	0.00231517	0.0467412	down	Chr1D	83161394	83166315	-	Sspon.01G0023980-3D	--	K20478 golgin subfamily B member 1 | (RefSeq) protein NETWORKED 1D (A)	protein NETWORKED 1A [Sorghum bicolor]	RecName: Full=Protein NETWORKED 1A {ECO:0000303|PubMed:22840520};	SubName: Full=Uncharacterized protein {ECO:0000313|EMBL:KXG37968.1};	--	GO:0005737,cytoplasm; GO:0005856,cytoskeleton; GO:0005886,plasma membrane; GO:0009506,plasmodesma; GO:0051015,actin filament binding	L-fucose isomerase, second N-terminal domain
Sspon.01G0024170-2D	0.84	0.68	2.14	19.75	4.98	8.98	1.22	11.2367	23	21	55	594	131	265	8.875	3.15	3.11404e-07	4.57382e-05	up	Chr1D	84638593	84640422	+	Sspon.01G0024170-2D	--	K09840 9-cis-epoxycarotenoid dioxygenase [EC:1.13.11.51] | (RefSeq) 9-cis-epoxycarotenoid dioxygenase 1, chloroplastic (A)	putative 9-cis-epoxycarotenoid dioxygenase [Saccharum hybrid cultivar]	RecName: Full=9-cis-epoxycarotenoid dioxygenase 1, chloroplastic; EC=1.13.11.51 {ECO:0000269|PubMed:12495810, ECO:0000269|PubMed:20884803}; AltName: Full=Protein VIVIPAROUS14 {ECO:0000303|PubMed:9188535}; Short=VP-14; Short=VP14 {ECO:0000303|PubMed:9188535}; Flags: Precursor;	SubName: Full=Putative 9-cis-epoxycarotenoid dioxygenase {ECO:0000313|EMBL:AFN11666.1};	Beta, beta-carotene 15,15'-dioxygenase and related enzymes	GO:0009570,chloroplast stroma; GO:0045549,9-cis-epoxycarotenoid dioxygenase activity; GO:0046872,metal ion binding; GO:0009688,abscisic acid biosynthetic process	Retinal pigment epithelial membrane protein
Sspon.01G0024270-4D	0.98	0.9	1.85	13.47	0.92	8.94	1.24333	7.77667	23	24	41	350	21	228	5.993	2.583	0.000637577	0.0185855	up	Chr1D	84674532	84679326	+	Sspon.01G0024270-4D	--	K03010 DNA-directed RNA polymerase II subunit RPB2 [EC:2.7.7.6] | (RefSeq) DNA-directed RNA polymerase II subunit RPB2 (A)	DNA-directed RNA polymerase II subunit RPB2 [Triticum urartu]	RecName: Full=DNA-directed RNA polymerase II subunit RPB2; Short=RNA polymerase II subunit 2; Short=RNA polymerase II subunit B2; EC=2.7.7.6; AltName: Full=DNA-directed RNA polymerase II 135 kDa polypeptide;	RecName: Full=DNA-directed RNA polymerase subunit beta {ECO:0000256|RuleBase:RU363031}; EC=2.7.7.6 {ECO:0000256|RuleBase:RU363031};	RNA polymerase II, second largest subunit	GO:0005665,RNA polymerase II, core complex; GO:0003677,DNA binding; GO:0003899,DNA-directed 5'-3' RNA polymerase activity; GO:0046872,metal ion binding; GO:0032549,ribonucleoside binding; GO:0006366,transcription by RNA polymerase II	RNA polymerase Rpb2, domain 4
Sspon.01G0024380-1A	3.42	3.14	2.67	12.29	12.78	4.54	3.07667	9.87	114	119	84	452	411	164	3.139	1.65	0.000781272	0.0214832	up	Chr1A	87390840	87394275	+	Sspon.01G0024380-1A	--	--	hypothetical protein SHCRBa_224_D04_R_20 [Saccharum hybrid cultivar R570]	--	SubName: Full=Uncharacterized protein {ECO:0000313|EMBL:AGT16531.1};	--	--	N-terminal C2 in EEIG1 and EHBP1 proteins
Sspon.01G0024380-3C	3.56	1.27	1.29	12.37	10.55	2.99	2.04	8.63667	123	50	42	472	352	112	4.153	2.054	0.000848786	0.022918	up	Chr1C	85114269	85117635	+	Sspon.01G0024380-3C	--	K04079 molecular chaperone HtpG | (RefSeq) heat shock protein 82-like (A)	hypothetical protein SHCRBa_224_D04_R_20 [Saccharum hybrid cultivar R570]	--	SubName: Full=Uncharacterized protein {ECO:0000313|EMBL:AGT16531.1};	--	--	N-terminal C2 in EEIG1 and EHBP1 proteins
Sspon.01G0024380-4D	1.46	1.31	0.96	7.8	6.76	5.3	1.24333	6.62	50	51	31	294	223	196	5.165	2.369	1.01319e-07	1.77865e-05	up	Chr1D	84966439	84969854	-	Sspon.01G0024380-4D	--	K04079 molecular chaperone HtpG | (RefSeq) heat shock protein 82-like (A)	hypothetical protein SHCRBa_224_D04_R_20 [Saccharum hybrid cultivar R570]	--	SubName: Full=Uncharacterized protein {ECO:0000313|EMBL:AGT16531.1};	--	--	N-terminal C2 in EEIG1 and EHBP1 proteins
Sspon.01G0024430-3D	5.1	8.59	8.93	3.08	2.73	3.8	7.54	3.20333	213	408	352	142	110	172	0.412	-1.281	0.00203386	0.0430419	down	Chr1D	85366230	85377301	-	Sspon.01G0024430-3D	--	K12580 CCR4-NOT transcription complex subunit 3 | (RefSeq) general negative regulator of transcription subunit 3 isoform X1 (A)	general negative regulator of transcription subunit 3 isoform X1 [Sorghum bicolor]	RecName: Full=Probable NOT transcription complex subunit VIP2; AltName: Full=Protein VIRE2 INTERACTING PROTEIN2; Short=NbVIP2; Flags: Fragment;	SubName: Full=Uncharacterized protein {ECO:0000313|EMBL:KXG37919.1};	CCR4-NOT transcriptional regulation complex, NOT5 subunit	GO:0005634,nucleus; GO:0015074,DNA integration; GO:0006355,regulation of transcription, DNA-templated; GO:0006351,transcription, DNA-templated	NOT2 / NOT3 / NOT5 family
Sspon.01G0024550-2B	20.38	20.73	11.59	5.59	3.34	7.79	17.5667	5.57333	449	519	241	136	71	186	0.306	-1.707	0.000180373	0.00737194	down	Chr1B	87721529	87733233	-	Sspon.01G0024550-2B	--	--	uncharacterized protein LOC8057210 [Sorghum bicolor]	--	SubName: Full=Uncharacterized protein {ECO:0000313|EMBL:KXG37901.1};	--	GO:0009507,chloroplast; GO:0003723,RNA binding; GO:0006353,DNA-templated transcription, termination; GO:0006355,regulation of transcription, DNA-templated	NusB family
Sspon.01G0024630-1A	5.54	4.39	6.7	31.33	23.32	8.8	5.54333	21.15	50	45	57	312	203	86	3.724	1.897	0.0006386	0.0186055	up	Chr1A	87861395	87865735	+	Sspon.01G0024630-1A	--	K14800 pre-rRNA-processing protein TSR2 | (RefSeq) pre-rRNA-processing protein TSR2 (A)	pre-rRNA-processing protein TSR2 [Sorghum bicolor]	--	SubName: Full=Uncharacterized protein {ECO:0000313|EMBL:EER93718.1};	Uncharacterized conserved protein	GO:0005634,nucleus; GO:0000462,maturation of SSU-rRNA from tricistronic rRNA transcript (SSU-rRNA, 5.8S rRNA, LSU-rRNA)	Pre-rRNA-processing protein TSR2
Sspon.01G0024910-1P	0.91	0.57	0.96	9.97	4.29	4.42	0.813333	6.22667	14	10	14	170	64	74	7.446	2.896	4.92714e-06	0.000440163	up	Chr1C	88295140	88303471	-	Sspon.01G0024910-1P	--	K14709 solute carrier family 39 (zinc transporter), member 1/2/3 | (RefSeq) zinc transporter 10 precursor (A)	zinc transporter 10 precursor [Zea mays]	RecName: Full=Fe(2+) transport protein 1; AltName: Full=Fe(II) transport protein 1; AltName: Full=Iron-regulated transporter 1; Short=OsIRT1; Flags: Precursor;	SubName: Full=Zinc transporter 10 {ECO:0000313|EMBL:ACG45826.1}; SubName: Full=Zinc transporter 7 {ECO:0000313|EMBL:ONM07606.1};	Fe2+/Zn2+ regulated transporter	GO:0016021,integral component of membrane; GO:0005886,plasma membrane; GO:0005385,zinc ion transmembrane transporter activity; GO:0015691,cadmium ion transport; GO:0055072,iron ion homeostasis; GO:0006826,iron ion transport; GO:0071577,zinc ion transmembrane transport; GO:0006829,zinc ion transport	--
Sspon.01G0025140-2B	0	0	0	0.28	0.78	0.62	0	0.56	0	0	0	7	17	15	68.783	6.104	0.00109666	0.0275151	up	Chr1B	97935569	97941102	+	Sspon.01G0025140-2B	--	--	hypothetical protein SORBI_3001G142501 [Sorghum bicolor]	--	SubName: Full=Uncharacterized protein {ECO:0000313|EMBL:OQU91222.1};	--	--	F-box-like
Sspon.01G0025670-1A	0.15	0	0	1.29	0.68	1.52	0.05	1.16333	4	0	0	39	18	45	23.418	4.55	0.000263131	0.0097655	up	Chr1A	90160248	90163863	-	Sspon.01G0025670-1A	--	K20891 beta-glucuronosyltransferase [EC:2.4.1.-] | (RefSeq) beta-glucuronosyltransferase GlcAT14B (A)	beta-glucuronosyltransferase GlcAT14B [Sorghum bicolor]	RecName: Full=Beta-glucuronosyltransferase GlcAT14A {ECO:0000305}; EC=2.4.1.- {ECO:0000305}; AltName: Full=GT14 family glucuronic acid transferase 1 {ECO:0000305}; Short=AtGlcAT14A {ECO:0000303|PubMed:24128328};	SubName: Full=Uncharacterized protein {ECO:0000313|EMBL:KXG37813.2};	Branching enzyme	GO:0005794,Golgi apparatus; GO:0000139,Golgi membrane; GO:0016021,integral component of membrane; GO:0008375,acetylglucosaminyltransferase activity; GO:0015020,glucuronosyltransferase activity; GO:0009826,unidimensional cell growth	Core-2/I-Branching enzyme
Sspon.01G0025710-4D	0	0	0	2.27	0.91	0.08	0	1.08667	0	0	0	57	20	2	133.307	7.059	7.44693e-05	0.0037628	up	Chr1D	88178278	88183787	-	Sspon.01G0025710-4D	--	--	hypothetical protein SORBI_3001G131200 [Sorghum bicolor]	--	SubName: Full=Uncharacterized protein {ECO:0000313|EMBL:OQU91169.1};	--	--	PB1 domain
Sspon.01G0025890-2B	4.64	4.93	3.47	19.13	12.81	8.14	4.34667	13.36	153	185	108	697	408	291	2.985	1.578	0.000337341	0.0116281	up	Chr1B	101714367	101719771	-	Sspon.01G0025890-2B	--	K13414 mitogen-activated protein kinase kinase kinase 1 [EC:2.7.11.25] | (RefSeq) uncharacterized protein LOC8063411 (A)	uncharacterized protein LOC8063411 [Sorghum bicolor]	RecName: Full=Mitogen-activated protein kinase kinase kinase 1; Short=ARAKIN; Short=AtMEKK1; Short=MAP kinase kinase kinase 1; EC=2.7.11.25 {ECO:0000269|PubMed:23857079};	SubName: Full=Mitogen-activated protein kinase kinase kinase 1 {ECO:0000313|EMBL:ONM08293.1};	MEKK and related serine/threonine protein kinases	GO:0005768,endosome; GO:0005634,nucleus; GO:0005886,plasma membrane; GO:0005524,ATP binding; GO:0003677,DNA binding; GO:0019900,kinase binding; GO:0004709,MAP kinase kinase kinase activity; GO:0004674,protein serine/threonine kinase activity; GO:0009631,cold acclimation; GO:0045087,innate immune response; GO:0000165,MAPK cascade; GO:0046777,protein autophosphorylation; GO:0007346,regulation of mi…	Fungal protein kinase
Sspon.01G0025920-1A	12.24	16.35	26.53	6.63	4.6	5.7	18.3733	5.64333	226	343	462	135	82	114	0.298	-1.748	7.51922e-05	0.00377312	down	Chr1A	90540257	90543921	+	Sspon.01G0025920-1A	--	K05350 beta-glucosidase [EC:3.2.1.21] | (RefSeq) beta-glucosidase 8 (A)	beta-glucosidase 8 [Sorghum bicolor]	RecName: Full=Beta-glucosidase 8; Short=Os3bglu8; EC=3.2.1.21; Flags: Precursor;	SubName: Full=Uncharacterized protein {ECO:0000313|EMBL:EER91024.1};	Beta-glucosidase, lactase phlorizinhydrolase, and related proteins	GO:0033907,beta-D-fucosidase activity; GO:0004565,beta-galactosidase activity; GO:0080083,beta-gentiobiose beta-glucosidase activity; GO:0008422,beta-glucosidase activity; GO:0047701,beta-L-arabinosidase activity; GO:0004567,beta-mannosidase activity; GO:0080079,cellobiose glucosidase activity; GO:0004338,glucan exo-1,3-beta-glucosidase activity; GO:0102483,scopolin beta-glucosidase activity; GO:…	Cellulase (glycosyl hydrolase family 5)
Sspon.01G0025980-2B	12.77	26.38	23.28	2.54	5.54	5.77	20.81	4.61667	296	695	509	65	124	145	0.216	-2.208	4.41598e-06	0.000402962	down	Chr1B	100930342	100933877	+	Sspon.01G0025980-2B	--	K13114 pinin | (RefSeq) pinin (A)	pinin/SDK/memA/ protein conserved region containing protein [Zea mays]	--	SubName: Full=Pinin/SDK/memA/ protein conserved region containing protein {ECO:0000313|EMBL:ONM08216.1};	Pinin (desmosome-associated protein)	--	pinin/SDK/memA/ protein conserved region
Sspon.01G0026670-3C	8.07	17.03	11.44	1.96	4.4	3.81	12.18	3.39	213	511	285	57	112	109	0.272	-1.881	0.000130229	0.0057889	down	Chr1C	93383412	93385293	+	Sspon.01G0026670-3C	--	K12135 zinc finger protein CONSTANS | (RefSeq) zinc finger protein CONSTANS isoform X2 (A)	zinc finger protein CONSTANS-LIKE 16 [Sorghum bicolor]	RecName: Full=Zinc finger protein CONSTANS-LIKE 16;	SubName: Full=Uncharacterized protein {ECO:0000313|EMBL:EER93585.1};	GATA-4/5/6 transcription factors	GO:0016020,membrane; GO:0005634,nucleus; GO:0003700,DNA-binding transcription factor activity; GO:0008270,zinc ion binding; GO:0006355,regulation of transcription, DNA-templated	B-box zinc finger
Sspon.01G0026670-4D	102.05	112.87	71.31	43.91	26.37	56.66	95.41	42.3133	1937	2435	1277	920	483	1165	0.428	-1.225	0.00195182	0.0418827	down	Chr1D	89664780	89666163	+	Sspon.01G0026670-4D	--	K12135 zinc finger protein CONSTANS | (RefSeq) zinc finger protein CONSTANS isoform X2 (A)	zinc finger protein CONSTANS-LIKE 16 [Sorghum bicolor]	RecName: Full=Zinc finger protein CONSTANS-LIKE 16;	SubName: Full=Uncharacterized protein {ECO:0000313|EMBL:EER93585.1};	GATA-4/5/6 transcription factors	GO:0016020,membrane; GO:0005634,nucleus; GO:0003700,DNA-binding transcription factor activity; GO:0008270,zinc ion binding; GO:0006355,regulation of transcription, DNA-templated	B-box zinc finger
Sspon.01G0026720-1A	4.32	0.34	1.47	0.14	0	0	2.04333	0.0466667	56	5	18	2	0	0	0.023	-5.457	0.000535699	0.0163213	down	Chr1A	94628038	94629616	+	Sspon.01G0026720-1A	--	K01365 cathepsin L [EC:3.4.22.15] | (RAP-DB) Os04g0650000, OCP, ORYZAIN_ALPHA_CHAIN; Similar to Oryzain alpha chain precursor (EC 3.4.22.-). (A)	hypothetical protein PAHAL_G02566 [Panicum hallii]	RecName: Full=Oryzain alpha chain; EC=3.4.22.-; Flags: Precursor;	SubName: Full=Oryzain alpha chain {ECO:0000313|EMBL:OEL29717.1};	Cysteine proteinase Cathepsin L	GO:0005615,extracellular space; GO:0005764,lysosome; GO:0004197,cysteine-type endopeptidase activity; GO:0051603,proteolysis involved in cellular protein catabolic process	Cathepsin propeptide inhibitor domain (I29)
Sspon.01G0026870-1A	10.48	12.09	16.66	83.23	40.96	61.29	13.0767	61.8267	202	265	303	1771	762	1280	4.564	2.19	3.73401e-08	7.79181e-06	up	Chr1A	95051890	95054770	-	Sspon.01G0026870-1A	--	K01915 glutamine synthetase [EC:6.3.1.2] | (RefSeq) glutamine synthetase root isozyme 2 (A)	glutamine synthetase [Saccharum officinarum]	RecName: Full=Glutamine synthetase root isozyme 2; EC=6.3.1.2; AltName: Full=Glutamate--ammonia ligase;	RecName: Full=Glutamine synthetase {ECO:0000256|RuleBase:RU004356}; EC=6.3.1.2 {ECO:0000256|RuleBase:RU004356};	Glutamine synthetase	GO:0005737,cytoplasm; GO:0005524,ATP binding; GO:0004356,glutamate-ammonia ligase activity; GO:0006542,glutamine biosynthetic process	Glutamine synthetase, beta-Grasp domain
Sspon.01G0026870-2D	14.72	18.15	27.28	70.12	43.82	56.17	20.05	56.7033	242	339	423	1272	695	1000	2.737	1.452	0.00021022	0.0083272	up	Chr1D	89738170	89740959	+	Sspon.01G0026870-2D	--	K01915 glutamine synthetase [EC:6.3.1.2] | (RefSeq) glutamine synthetase root isozyme 2 (A)	glutamine synthetase [Saccharum officinarum]	RecName: Full=Glutamine synthetase root isozyme 2; EC=6.3.1.2; AltName: Full=Glutamate--ammonia ligase;	RecName: Full=Glutamine synthetase {ECO:0000256|RuleBase:RU004356}; EC=6.3.1.2 {ECO:0000256|RuleBase:RU004356};	Glutamine synthetase	GO:0005737,cytoplasm; GO:0005524,ATP binding; GO:0004356,glutamate-ammonia ligase activity; GO:0006542,glutamine biosynthetic process	Glutamine synthetase, beta-Grasp domain
Sspon.01G0026910-2C	0.2	0.06	0.05	0.26	0.21	2.95	0.103333	1.14	9	3	2	13	9	143	10.704	3.42	0.00204607	0.0432507	up	Chr1C	93668466	93675143	+	Sspon.01G0026910-2C	--	K18423 exportin-2 (importin alpha re-exporter) | (RefSeq) exportin-2 (A)	exportin-2 [Setaria italica]	RecName: Full=Exportin-2; Short=Exp2; AltName: Full=Cellular apoptosis susceptibility protein homolog; AltName: Full=Importin-alpha re-exporter;	SubName: Full=Uncharacterized protein {ECO:0000313|EMBL:KQK87432.1, ECO:0000313|EnsemblPlants:Si034084m};	Nuclear export receptor CSE1/CAS (importin beta superfamily)	GO:0005829,cytosol; GO:0016020,membrane; GO:0005635,nuclear envelope; GO:0009506,plasmodesma; GO:0005049,nuclear export signal receptor activity; GO:0008536,Ran GTPase binding; GO:0006886,intracellular protein transport; GO:0006611,protein export from nucleus; GO:0006606,protein import into nucleus	Exportin 1-like protein
Sspon.01G0027310-2B	5.17	3.66	4.87	15.03	13.54	11.33	4.56667	13.3	144	116	128	462	364	342	2.838	1.505	8.5307e-05	0.00418572	up	Chr1B	95671729	95675611	+	Sspon.01G0027310-2B	--	K01054 acylglycerol lipase [EC:3.1.1.23] | (RefSeq) uncharacterized protein LOC8059995 (A)	uncharacterized protein LOC8059995 [Sorghum bicolor]	RecName: Full=Caffeoylshikimate esterase; EC=3.1.1.-; AltName: Full=Lysophospholipase 2; Short=LysoPL2;	SubName: Full=Uncharacterized protein {ECO:0000313|EMBL:EER90977.1};	Lysophospholipase	GO:0005783,endoplasmic reticulum; GO:0005794,Golgi apparatus; GO:0005886,plasma membrane; GO:0009506,plasmodesma; GO:0003846,2-acylglycerol O-acyltransferase activity; GO:0090430,caffeoyl-CoA: alcohol caffeoyl transferase activity; GO:0016787,hydrolase activity; GO:0004622,lysophospholipase activity; GO:0009809,lignin biosynthetic process; GO:0006629,lipid metabolic process; GO:0046686,response t…	Alpha/beta hydrolase family
Sspon.01G0027510-2B	16.99	9.94	10.38	32.07	30.11	36.01	12.4367	32.73	418	278	241	871	715	960	2.561	1.357	0.00027219	0.0100089	up	Chr1B	63415452	63417104	+	Sspon.01G0027510-2B	--	K14494 DELLA protein | (RefSeq) DELLA protein GAI-like (A)	scarecrow-like protein 4 [Sorghum bicolor]	RecName: Full=SCARECROW-LIKE protein 7 {ECO:0000303|PubMed:27081181}; AltName: Full=Os-SCL7 {ECO:0000303|PubMed:27081181};	SubName: Full=Uncharacterized protein {ECO:0000313|EMBL:KXG37683.1};	--	GO:0005634,nucleus; GO:0003700,DNA-binding transcription factor activity; GO:0043565,sequence-specific DNA binding; GO:0006355,regulation of transcription, DNA-templated; GO:0006351,transcription, DNA-templated	GRAS domain family
Sspon.01G0027600-2B	50.51	55.67	50.61	7.91	15.22	17.78	52.2633	13.6367	1204	1508	1138	208	350	459	0.254	-1.974	1.00799e-06	0.000120129	down	Chr1B	98879075	98881935	+	Sspon.01G0027600-2B	--	K14794 ribosomal RNA-processing protein 12 | (RefSeq) uncharacterized LOC101761257 (A)	hypothetical protein ZEAMMB73_Zm00001d013371 [Zea mays]	RecName: Full=Cyclin-dependent kinase C-2; Short=CDKC;2; EC=2.7.11.22; EC=2.7.11.23;	SubName: Full=Uncharacterized protein {ECO:0000313|EMBL:AQK63237.1, ECO:0000313|EnsemblPlants:Zm00001d013371_P001};	Cdc2-related protein kinase	GO:0005634,nucleus; GO:0005524,ATP binding; GO:0004693,cyclin-dependent protein serine/threonine kinase activity; GO:0008353,RNA polymerase II CTD heptapeptide repeat kinase activity; GO:0006468,protein phosphorylation	Haspin like kinase domain
Sspon.01G0027630-1A	178.06	65.42	132.86	46.8	55.39	46.54	125.447	49.5767	5877	2454	4137	1705	1764	1664	0.387	-1.371	0.00106507	0.0269547	down	Chr1A	96714100	96728762	+	Sspon.01G0027630-1A	--	K07374 tubulin alpha | (RefSeq) tubulin alpha-1 chain (A)	tubulin alpha-1 chain [Sorghum bicolor]	RecName: Full=Tubulin alpha-1 chain; AltName: Full=Alpha-1-tubulin;	RecName: Full=Tubulin alpha chain {ECO:0000256|RuleBase:RU000352};	Alpha tubulin	GO:0005737,cytoplasm; GO:0005874,microtubule; GO:0005525,GTP binding; GO:0003924,GTPase activity; GO:0005200,structural constituent of cytoskeleton; GO:0007017,microtubule-based process	Tubulin domain
Sspon.01G0027670-2B	251.71	130.1	321.05	43.34	100.98	50.39	234.287	64.9033	10777	6331	12969	2048	4172	2337	0.273	-1.871	7.63175e-05	0.00381919	down	Chr1B	98744584	98771205	+	Sspon.01G0027670-2B	--	K07374 tubulin alpha | (RefSeq) tubulin alpha-2 chain-like (A)	alpha tubulin1 [Zea mays]	RecName: Full=Tubulin alpha-1 chain; AltName: Full=Alpha-1-tubulin;	RecName: Full=Tubulin alpha chain {ECO:0000256|RuleBase:RU000352};	Alpha tubulin	GO:0005737,cytoplasm; GO:0005874,microtubule; GO:0005525,GTP binding; GO:0003924,GTPase activity; GO:0005200,structural constituent of cytoskeleton; GO:0007017,microtubule-based process	Tubulin domain
Sspon.01G0027680-2B	2.06	1.65	0.2	11.64	14.31	1.77	1.30333	9.24	43	39	4	268	288	40	6.969	2.801	0.000535032	0.0163173	up	Chr1B	98662284	98668868	-	Sspon.01G0027680-2B	--	--	sulfite exporter TauE/SafE family protein 4 [Sorghum bicolor]	RecName: Full=Sulfite exporter TauE/SafE family protein 4 {ECO:0000312|EMBL:AEC09275.1};	SubName: Full=Uncharacterized protein {ECO:0000313|EMBL:EER90953.1};	--	GO:0016021,integral component of membrane	Sulfite exporter TauE/SafE
Sspon.01G0027680-4D	5.49	3.5	6.61	10.82	13.65	18.4	5.2	14.29	156	113	177	339	374	566	2.677	1.421	0.000850638	0.0229456	up	Chr1D	91516521	91522415	-	Sspon.01G0027680-4D	--	--	sulfite exporter TauE/SafE family protein 4 [Sorghum bicolor]	RecName: Full=Sulfite exporter TauE/SafE family protein 4 {ECO:0000312|EMBL:AEC09275.1};	SubName: Full=Uncharacterized protein {ECO:0000313|EMBL:EER90953.1};	--	GO:0016021,integral component of membrane	Sulfite exporter TauE/SafE
Sspon.01G0027860-1A	5.25	5.64	6.38	15.38	11.03	11.51	5.75667	12.64	374	457	429	1210	759	889	2.13	1.091	0.00136344	0.0324562	up	Chr1A	97278154	97290479	+	Sspon.01G0027860-1A	--	K22909 zinc finger CCCH domain-containing protein 13 | (RAP-DB) Os03g0725100; Conserved hypothetical protein. (A)	FIP1[V]	RecName: Full=FIP1[V]-like protein {ECO:0000303|PubMed:16282318}; Short=AtFIP1(V) {ECO:0000303|PubMed:16282318}; AltName: Full=Factor interacting with poly(A) polymerase 1-like 5 {ECO:0000305}; Short=AtFIPS5 {ECO:0000303|PubMed:16282318}; AltName: Full=Protein HOMOLOG OF YEAST FIP1 [V] {ECO:0000305};	SubName: Full=Uncharacterized protein {ECO:0000313|EMBL:KXG37677.1};	Polyadenylation factor I complex, subunit FIP1	GO:0005634,nucleus; GO:0042802,identical protein binding; GO:0003723,RNA binding; GO:0006397,mRNA processing	Fip1 motif
Sspon.01G0027990-1A	0	0	0	6.31	1.29	2.99	0	3.53	0	0	0	28	5	13	75.772	6.244	0.000762785	0.0211114	up	Chr1A	97959090	97959359	-	Sspon.01G0027990-1A	--	--	uncharacterized protein LOC110436817 [Sorghum bicolor]	--	SubName: Full=Uncharacterized protein {ECO:0000313|EMBL:KXG37609.1};	--	--	--
Sspon.01G0028010-2B	11.16	8.73	15.46	72.75	18.14	41.14	11.7833	44.01	153	136	200	1101	240	611	3.589	1.843	0.000306334	0.010831	up	Chr1B	64245638	64246960	+	Sspon.01G0028010-2B	--	--	uncharacterized protein LOC8085968 [Sorghum bicolor]	--	SubName: Full=Uncharacterized protein {ECO:0000313|EMBL:EER93488.1};	--	GO:0016021,integral component of membrane	Uncharacterized protein family, UPF0114
Sspon.01G0028010-3D	3.17	6.72	4.09	38.47	14.05	16.23	4.66	22.9167	37	89	45	495	158	205	4.723	2.24	3.161e-05	0.00193883	up	Chr1D	93554362	93555804	+	Sspon.01G0028010-3D	--	--	uncharacterized protein LOC8085968 [Sorghum bicolor]	--	SubName: Full=Uncharacterized protein {ECO:0000313|EMBL:EER93488.1};	--	GO:0016021,integral component of membrane	Uncharacterized protein family, UPF0114
Sspon.01G0028030-1A	0	0	0	2.09	3.09	0.25	0	1.81	0	0	0	17	22	2	73.264	6.195	0.00146192	0.0340241	up	Chr1A	98141326	98141820	+	Sspon.01G0028030-1A	--	--	uncharacterized protein LOC8060497 [Sorghum bicolor]	--	SubName: Full=Uncharacterized protein {ECO:0000313|EnsemblPlants:OPUNC03G30760.1};	--	--	Domain of unknown function (DUF4228)
Sspon.01G0028080-1A	0.75	0	0.05	32.27	12.96	30.89	0.266667	25.3733	15	0	1	709	249	666	91.695	6.519	1.09221e-05	0.000835363	up	Chr1A	98316850	98318926	+	Sspon.01G0028080-1A	--	K13422 transcription factor MYC2 | (RefSeq) transcription factor MYC4-like (A)	transcription factor BHLH148 [Sorghum bicolor]	RecName: Full=Transcription factor BHLH148 {ECO:0000305}; AltName: Full=Basic helix-loop-helix protein 148 {ECO:0000303|PubMed:20472752}; Short=OsbHLH148 {ECO:0000303|PubMed:20472752}; AltName: Full=bHLH transcription factor bHLH148 {ECO:0000305};	SubName: Full=Uncharacterized protein {ECO:0000313|EMBL:EER93480.1};	--	GO:0005634,nucleus; GO:0003677,DNA binding; GO:0046983,protein dimerization activity; GO:0006355,regulation of transcription, DNA-templated; GO:0009414,response to water deprivation; GO:0006351,transcription, DNA-templated	Helix-loop-helix DNA-binding domain
Sspon.01G0028080-1T	0	0	0	0.33	0.23	0.68	0	0.413333	0	0	0	10	6	20	60.379	5.916	0.00228055	0.0463298	up	Chr1B	64342475	64344975	-	Sspon.01G0028080-1T	--	K13422 transcription factor MYC2 | (RefSeq) transcription factor MYC4-like (A)	transcription factor BHLH148 [Sorghum bicolor]	RecName: Full=Transcription factor BHLH148 {ECO:0000305}; AltName: Full=Basic helix-loop-helix protein 148 {ECO:0000303|PubMed:20472752}; Short=OsbHLH148 {ECO:0000303|PubMed:20472752}; AltName: Full=bHLH transcription factor bHLH148 {ECO:0000305};	SubName: Full=Uncharacterized protein {ECO:0000313|EMBL:EER93480.1};	--	GO:0005634,nucleus; GO:0003677,DNA binding; GO:0046983,protein dimerization activity; GO:0006355,regulation of transcription, DNA-templated; GO:0009414,response to water deprivation; GO:0006351,transcription, DNA-templated	Helix-loop-helix DNA-binding domain
Sspon.01G0028080-2B	0.04	0	0	2.56	0.57	2.24	0.0133333	1.79	1	0	0	77	15	66	133.575	7.062	1.46875e-06	0.000166774	up	Chr1B	64323363	64325861	+	Sspon.01G0028080-2B	--	K13422 transcription factor MYC2 | (RefSeq) transcription factor MYC2 (A)	transcription factor BHLH148 [Sorghum bicolor]	RecName: Full=Transcription factor BHLH148 {ECO:0000305}; AltName: Full=Basic helix-loop-helix protein 148 {ECO:0000303|PubMed:20472752}; Short=OsbHLH148 {ECO:0000303|PubMed:20472752}; AltName: Full=bHLH transcription factor bHLH148 {ECO:0000305};	SubName: Full=Uncharacterized protein {ECO:0000313|EMBL:EER93480.1};	--	GO:0005634,nucleus; GO:0003677,DNA binding; GO:0046983,protein dimerization activity; GO:0006355,regulation of transcription, DNA-templated; GO:0009414,response to water deprivation; GO:0006351,transcription, DNA-templated	Helix-loop-helix DNA-binding domain
Sspon.01G0028080-4D	0.61	0.16	0.38	18.17	9.87	31.73	0.383333	19.9233	17	5	10	560	266	960	50.716	5.664	6.04232e-22	5.06232e-18	up	Chr1D	93780735	93783543	-	Sspon.01G0028080-4D	--	K13422 transcription factor MYC2 | (RefSeq) transcription factor MYC4-like (A)	transcription factor BHLH148 [Sorghum bicolor]	RecName: Full=Transcription factor BHLH148 {ECO:0000305}; AltName: Full=Basic helix-loop-helix protein 148 {ECO:0000303|PubMed:20472752}; Short=OsbHLH148 {ECO:0000303|PubMed:20472752}; AltName: Full=bHLH transcription factor bHLH148 {ECO:0000305};	SubName: Full=Uncharacterized protein {ECO:0000313|EMBL:EER93480.1};	--	GO:0005634,nucleus; GO:0003677,DNA binding; GO:0046983,protein dimerization activity; GO:0006355,regulation of transcription, DNA-templated; GO:0009414,response to water deprivation; GO:0006351,transcription, DNA-templated	Helix-loop-helix DNA-binding domain
Sspon.01G0028210-1A	2.22	2.19	2.5	23.97	24.26	1.41	2.30333	16.5467	16	18	17	191	169	11	7.061	2.82	0.000658005	0.0190604	up	Chr1A	98748412	98750151	+	Sspon.01G0028210-1A	--	K11251 histone H2A | (RefSeq) probable histone H2A variant 3 (A)	probable histone H2A variant 3 [Setaria italica]	RecName: Full=Probable histone H2A variant 3;	RecName: Full=Histone H2A {ECO:0000256|RuleBase:RU003767};	Histone 2A	GO:0000790,nuclear chromatin; GO:0000786,nucleosome; GO:0003677,DNA binding; GO:0046982,protein heterodimerization activity; GO:0006342,chromatin silencing	C-terminus of histone H2A
Sspon.01G0028530-2B	1.9	1.02	1.93	4.13	5.19	4.94	1.61667	4.75333	112	68	107	268	295	315	2.877	1.525	0.000435476	0.0140692	up	Chr1B	113406878	113414155	-	Sspon.01G0028530-2B	--	--	uncharacterized protein LOC8086212 isoform X1 [Sorghum bicolor]	--	SubName: Full=Uncharacterized protein {ECO:0000313|EMBL:KXG37509.1};	--	--	Plant protein of unknown function (DUF863)
Sspon.01G0028590-1P	13.86	8.7	6.4	66.6	25.23	19.08	9.65333	36.97	234	167	102	1241	411	349	3.701	1.888	0.000367125	0.0124236	up	Chr1B	112999423	113001692	+	Sspon.01G0028590-1P	--	K01102 pyruvate dehydrogenase phosphatase [EC:3.1.3.43] | (RefSeq) probable protein phosphatase 2C 78 (A)	probable protein phosphatase 2C 34 [Sorghum bicolor]	RecName: Full=Probable protein phosphatase 2C 34; Short=OsPP2C34; EC=3.1.3.16; AltName: Full=BTH-induced protein phosphatase 2C 2; Short=OsBIPP2C2;	SubName: Full=Uncharacterized protein {ECO:0000313|EMBL:KXG37497.1};	Protein phosphatase 2C/pyruvate dehydrogenase (lipoamide) phosphatase	GO:0046872,metal ion binding; GO:0004722,protein serine/threonine phosphatase activity	Stage II sporulation protein E (SpoIIE)
Sspon.01G0028590-2B	10.76	8.88	6.04	68.74	28.44	19.75	8.56	38.9767	240	225	127	1692	612	477	4.402	2.138	2.11773e-05	0.00141604	up	Chr1B	112703480	112706116	+	Sspon.01G0028590-2B	--	K01102 pyruvate dehydrogenase phosphatase [EC:3.1.3.43] | (RefSeq) probable protein phosphatase 2C 78 (A)	probable protein phosphatase 2C 34 [Sorghum bicolor]	RecName: Full=Probable protein phosphatase 2C 34; Short=OsPP2C34; EC=3.1.3.16; AltName: Full=BTH-induced protein phosphatase 2C 2; Short=OsBIPP2C2;	SubName: Full=Uncharacterized protein {ECO:0000313|EMBL:KXG37497.1};	Protein phosphatase 2C/pyruvate dehydrogenase (lipoamide) phosphatase	GO:0046872,metal ion binding; GO:0004722,protein serine/threonine phosphatase activity	Stage II sporulation protein E (SpoIIE)
Sspon.01G0028590-3D	17.69	5.49	4.13	142.36	66.7	48.79	9.10333	85.95	309	109	68	2744	1124	923	9.168	3.197	3.5858e-08	7.55138e-06	up	Chr1D	96698198	96700472	-	Sspon.01G0028590-3D	--	K01102 pyruvate dehydrogenase phosphatase [EC:3.1.3.43] | (RefSeq) probable protein phosphatase 2C 78 (A)	probable protein phosphatase 2C 34 [Sorghum bicolor]	RecName: Full=Probable protein phosphatase 2C 34; Short=OsPP2C34; EC=3.1.3.16; AltName: Full=BTH-induced protein phosphatase 2C 2; Short=OsBIPP2C2;	SubName: Full=Uncharacterized protein {ECO:0000313|EMBL:KXG37497.1};	Protein phosphatase 2C/pyruvate dehydrogenase (lipoamide) phosphatase	GO:0046872,metal ion binding; GO:0004722,protein serine/threonine phosphatase activity	Stage II sporulation protein E (SpoIIE)
Sspon.01G0028600-2B	0.99	1.01	1.49	5.19	3.78	3.13	1.16333	4.03333	19	22	27	110	70	65	3.374	1.755	0.00225236	0.0459935	up	Chr1B	112986597	112990780	+	Sspon.01G0028600-2B	--	K18477 type IV protein arginine methyltransferase [EC:2.1.1.322] | (RefSeq) protein arginine N-methyltransferase 2 (A)	protein arginine N-methyltransferase 2 [Sorghum bicolor]	--	SubName: Full=Uncharacterized protein {ECO:0000313|EMBL:KXG37496.1};	Guanidinoacetate methyltransferase and related proteins	GO:0016274,protein-arginine N-methyltransferase activity	Methyltransferase domain
Sspon.01G0028770-1A	2.95	1.93	5.26	117.21	40.47	45.77	3.38	67.8167	35	26	59	1537	464	589	19.417	4.279	1.4755e-15	3.88535e-12	up	Chr1A	100279318	100280115	-	Sspon.01G0028770-1A	--	--	Zinc finger protein 1 [Dichanthelium oligosanthes]	RecName: Full=Zinc finger protein 1; AltName: Full=WZF1;	SubName: Full=Zinc finger protein 1 {ECO:0000313|EMBL:OEL22823.1};	FOG: Zn-finger	GO:0005634,nucleus; GO:0003677,DNA binding; GO:0046872,metal ion binding; GO:0006355,regulation of transcription, DNA-templated; GO:0006351,transcription, DNA-templated	Zinc finger, C2H2 type
Sspon.01G0028770-2B	0.63	0	0.67	46.98	12.7	23.5	0.433333	27.7267	8	0	8	660	156	324	63.154	5.981	3.51805e-16	1.0239e-12	up	Chr1B	112540017	112540871	-	Sspon.01G0028770-2B	--	--	Zinc finger protein 1 [Dichanthelium oligosanthes]	RecName: Full=Zinc finger protein 1; AltName: Full=WZF1;	SubName: Full=Zinc finger protein 1 {ECO:0000313|EMBL:OEL22823.1};	FOG: Zn-finger	GO:0005634,nucleus; GO:0003677,DNA binding; GO:0046872,metal ion binding; GO:0006355,regulation of transcription, DNA-templated; GO:0006351,transcription, DNA-templated	Zinc finger, C2H2 type
Sspon.01G0028770-3C	1.45	0.07	0.24	39.67	2.06	10.58	0.586667	17.4367	19	1	3	573	26	150	28.565	4.836	5.54251e-07	7.3853e-05	up	Chr1C	95622517	95623395	-	Sspon.01G0028770-3C	--	--	zinc finger protein 1 [Sorghum bicolor]	RecName: Full=Zinc finger protein 1; AltName: Full=WZF1;	SubName: Full=Uncharacterized protein {ECO:0000313|EMBL:EER90834.1};	FOG: Zn-finger	GO:0005634,nucleus; GO:0003677,DNA binding; GO:0046872,metal ion binding; GO:0006355,regulation of transcription, DNA-templated; GO:0006351,transcription, DNA-templated	Zinc finger, C2H2 type
Sspon.01G0028770-4D	1.73	0.07	0.58	13.36	3.19	4.37	0.793333	6.97333	22	1	7	187	39	60	8.497	3.087	0.000593437	0.0176051	up	Chr1D	97102025	97102876	+	Sspon.01G0028770-4D	--	--	C2H2-type zinc finger protein [Zoysia japonica]	RecName: Full=Zinc finger protein 1; AltName: Full=WZF1;	SubName: Full=C2H2-type zinc finger protein {ECO:0000313|EMBL:AMC13792.1};	FOG: Zn-finger	GO:0005634,nucleus; GO:0003677,DNA binding; GO:0046872,metal ion binding; GO:0006355,regulation of transcription, DNA-templated; GO:0006351,transcription, DNA-templated	Zinc finger, C2H2 type
Sspon.01G0028980-3D	0.12	0.37	0.54	2.71	1.6	1.31	0.343333	1.87333	8	27	33	192	99	91	5.235	2.388	0.000171791	0.00712747	up	Chr1D	97751643	97778606	-	Sspon.01G0028980-3D	--	K04733 interleukin-1 receptor-associated kinase 4 [EC:2.7.11.1] | (RAP-DB) Os07g0131375; Protein kinase, catalytic domain domain containing protein. (A)	hypothetical protein SORBI_3001G074900 [Sorghum bicolor]	RecName: Full=L-type lectin-domain containing receptor kinase IV.1; Short=Arabidopsis thaliana lectin-receptor kinase e; Short=AthlecRK-e; Short=LecRK-IV.1; EC=2.7.11.1; AltName: Full=Lectin Receptor Kinase 1; Flags: Precursor;	SubName: Full=Uncharacterized protein {ECO:0000313|EMBL:EER93379.1};	--	GO:0016021,integral component of membrane; GO:0005886,plasma membrane; GO:0005524,ATP binding; GO:0030246,carbohydrate binding; GO:0004674,protein serine/threonine kinase activity; GO:0009751,response to salicylic acid	Legume lectin domain
Sspon.01G0029040-1P	0.95	0.69	1.5	0.15	0.2	0	1.04667	0.116667	39	32	58	7	8	0	0.111	-3.168	0.00108133	0.0272665	down	Chr2A	84559761	84565600	+	Sspon.01G0029040-1P	--	K00924 kinase [EC:2.7.1.-] | (RefSeq) receptor protein kinase CLAVATA1 (A)	leucine-rich repeat receptor-like serine/threonine-protein kinase BAM1 [Sorghum bicolor]	RecName: Full=Leucine-rich repeat receptor-like serine/threonine-protein kinase BAM2; EC=2.7.11.1; AltName: Full=Protein BARELY ANY MERISTEM 2; Flags: Precursor;	SubName: Full=Uncharacterized protein {ECO:0000313|EMBL:EER97948.1};	--	GO:0016021,integral component of membrane; GO:0005886,plasma membrane; GO:0005524,ATP binding; GO:0004674,protein serine/threonine kinase activity; GO:0033612,receptor serine/threonine kinase binding; GO:0030154,cell differentiation; GO:0048437,floral organ development; GO:0048229,gametophyte development; GO:0010075,regulation of meristem growth	Leucine rich repeat N-terminal domain
Sspon.01G0029050-1A	5.31	12.93	3.79	1.76	2.8	1.7	7.34333	2.08667	104	288	70	38	53	36	0.277	-1.853	0.00193582	0.0416201	down	Chr1A	101100646	101103944	-	Sspon.01G0029050-1A	--	K00026 malate dehydrogenase [EC:1.1.1.37] | (RefSeq) malate dehydrogenase, glyoxysomal (A)	Malate dehydrogenase [Zea mays]	RecName: Full=Malate dehydrogenase, glyoxysomal; EC=1.1.1.37; Flags: Precursor;	RecName: Full=Malate dehydrogenase {ECO:0000256|RuleBase:RU003405}; EC=1.1.1.37 {ECO:0000256|RuleBase:RU003405};	NAD-dependent malate dehydrogenase	GO:0009514,glyoxysome; GO:0030060,L-malate dehydrogenase activity; GO:0006097,glyoxylate cycle; GO:0006108,malate metabolic process; GO:0006099,tricarboxylic acid cycle	3-beta hydroxysteroid dehydrogenase/isomerase family
Sspon.01G0029210-1P	7.92	18.49	0.49	0.52	0.24	0.64	8.96667	0.466667	69	183	4	5	2	6	0.05	-4.321	2.61841e-05	0.00168168	down	Chr1A	101678341	101681413	-	Sspon.01G0029210-1P	--	K01810 glucose-6-phosphate isomerase [EC:5.3.1.9] | (RefSeq) glucose-6-phosphate isomerase, cytosolic (A)	glucose-6-phosphate isomerase, cytosolic [Sorghum bicolor]	RecName: Full=Glucose-6-phosphate isomerase, cytosolic; Short=GPI; EC=5.3.1.9; AltName: Full=Phosphoglucose isomerase; Short=PGI; AltName: Full=Phosphohexose isomerase; Short=PHI;	RecName: Full=Glucose-6-phosphate isomerase {ECO:0000256|RuleBase:RU000612}; EC=5.3.1.9 {ECO:0000256|RuleBase:RU000612};	Glucose-6-phosphate isomerase	GO:0005737,cytoplasm; GO:0004347,glucose-6-phosphate isomerase activity; GO:0006094,gluconeogenesis; GO:0006096,glycolytic process	Phosphoglucose isomerase
Sspon.01G0029230-1P	0.37	0.76	1.23	0.05	0.11	0.17	0.786667	0.11	22	51	68	3	6	11	0.133	-2.906	0.000560903	0.0168937	down	Chr1A	102157437	102165393	-	Sspon.01G0029230-1P	--	K18730 PERQ amino acid-rich with GYF domain-containing protein | (RefSeq) uncharacterized protein LOC8083944 (A)	uncharacterized protein LOC8083944 [Sorghum bicolor]	--	SubName: Full=Uncharacterized protein {ECO:0000313|EMBL:EER90802.2};	GYF domain containing proteins	--	GYF domain
Sspon.01G0029400-1A	151.15	212.21	112.46	55	64.46	56.04	158.607	58.5	2221	3544	1559	892	914	892	0.359	-1.477	6.94526e-05	0.00356602	down	Chr1A	102250089	102251231	-	Sspon.01G0029400-1A	--	K02694 photosystem I subunit III | (RefSeq) photosystem I reaction center subunit III, chloroplastic (A)	photosystem I reaction center subunit III, chloroplastic [Sorghum bicolor]	RecName: Full=Photosystem I reaction center subunit III, chloroplastic; AltName: Full=Light-harvesting complex I 17 kDa protein; AltName: Full=PSI-F; Flags: Precursor;	SubName: Full=Uncharacterized protein {ECO:0000313|EMBL:EER90796.1};	--	GO:0009543,chloroplast thylakoid lumen; GO:0009538,photosystem I reaction center; GO:0015979,photosynthesis	Photosystem I reaction centre subunit III
Sspon.01G0029620-1A	10.1	11.29	10.8	3.96	4.62	1.68	10.73	3.42	111	141	112	48	49	20	0.311	-1.683	0.00204419	0.0432274	down	Chr1A	103159161	103159898	-	Sspon.01G0029620-1A	--	K15032 mTERF domain-containing protein, mitochondrial | (RefSeq) transcription termination factor MTEF1, chloroplastic (A)	transcription termination factor MTEF1, chloroplastic [Sorghum bicolor]	RecName: Full=Transcription termination factor MTEF1, chloroplastic {ECO:0000305}; AltName: Full=Mitochondrial transcription termination factor 1 {ECO:0000303|PubMed:23087700}; AltName: Full=Protein EMBRYO DEFECTIVE 93 {ECO:0000305}; AltName: Full=Protein SINGLET OXYGEN-LINKED DEATH ACTIVATOR 10 {ECO:0000303|PubMed:19563435}; Flags: Precursor;	SubName: Full=Uncharacterized protein {ECO:0000313|EMBL:ACN29273.1};	Mitochondrial transcription termination factor, mTERF	GO:0009507,chloroplast; GO:0003690,double-stranded DNA binding; GO:0019843,rRNA binding; GO:0003727,single-stranded RNA binding; GO:0009658,chloroplast organization; GO:0006353,DNA-templated transcription, termination; GO:0009793,embryo development ending in seed dormancy; GO:0006355,regulation of transcription, DNA-templated; GO:0042255,ribosome assembly; GO:0008380,RNA splicing	mTERF
Sspon.01G0029780-1P	4.91	3.69	1.76	48.36	25.15	7.87	3.45333	27.1267	68	58	23	739	336	118	7.624	2.931	3.40455e-06	0.000325224	up	Chr1A	103570615	103571544	-	Sspon.01G0029780-1P	--	K08486 syntaxin 1B/2/3 | (RefSeq) syntaxin-121 (A)	syntaxin-121 [Sorghum bicolor]	RecName: Full=Syntaxin-121; Short=AtSYP121; AltName: Full=Syntaxin-related protein At-Syr1;	SubName: Full=Uncharacterized protein {ECO:0000313|EMBL:EER93336.1};	SNARE protein Syntaxin 1 and related proteins	GO:0009504,cell plate; GO:0016021,integral component of membrane; GO:0005886,plasma membrane; GO:0009506,plasmodesma; GO:0031201,SNARE complex; GO:0005802,trans-Golgi network; GO:0043495,protein membrane anchor; GO:0005484,SNAP receptor activity; GO:0000149,SNARE binding; GO:0006952,defense response; GO:0050832,defense response to fungus; GO:0006887,exocytosis; GO:0072660,maintenance of protein l…	SNARE domain
Sspon.01G0029830-2D	243.25	191.15	193.43	592.13	607.19	380.39	209.277	526.57	4744	4237	3559	12746	11427	8036	2.458	1.297	0.000229875	0.00883366	up	Chr1D	99678502	99681289	+	Sspon.01G0029830-2D	--	K09503 DnaJ homolog subfamily A member 2 | (RefSeq) dnaJ protein homolog (A)	dnaJ protein homolog [Sorghum bicolor]	RecName: Full=DnaJ protein homolog; AltName: Full=DNAJ-1; Flags: Precursor;	SubName: Full=Uncharacterized protein {ECO:0000313|EMBL:KXG37403.1};	Molecular chaperone (DnaJ superfamily)	GO:0005886,plasma membrane; GO:0005524,ATP binding; GO:0031072,heat shock protein binding; GO:0046872,metal ion binding; GO:0051082,unfolded protein binding; GO:0006457,protein folding; GO:0009408,response to heat	Tryptophan RNA-binding attenuator protein inhibitory protein
Sspon.01G0029890-3P	1.5	0.35	0.5	3.37	3.36	3.06	0.783333	3.26333	38	10	12	94	82	84	4.075	2.027	0.00243265	0.0481677	up	Chr2D	77409109	77411636	+	Sspon.01G0029890-3P	--	--	hypothetical protein PAHAL_B00357 [Panicum hallii]	RecName: Full=Fasciclin-like arabinogalactan protein 17; Flags: Precursor;	SubName: Full=Uncharacterized protein {ECO:0000313|EMBL:EER98004.1};	Fasciclin and related adhesion glycoproteins	GO:0005576,extracellular region; GO:0005773,vacuole	Fasciclin domain
Sspon.01G0030120-1A	0.2	0	0.17	3.94	2.96	1.04	0.123333	2.64667	5	0	4	108	71	28	21.301	4.413	2.95891e-06	0.000292182	up	Chr1A	104593690	104595482	-	Sspon.01G0030120-1A	--	K19893 glucan endo-1,3-beta-glucosidase 5/6 [EC:3.2.1.39] | (RefSeq) glucan endo-1,3-beta-glucosidase 6-like (A)	glucan endo-1,3-beta-glucosidase 8 [Sorghum bicolor]	RecName: Full=Glucan endo-1,3-beta-glucosidase 8; EC=3.2.1.39; AltName: Full=(1->3)-beta-glucan endohydrolase 8; Short=(1->3)-beta-glucanase 8; AltName: Full=Beta-1,3-endoglucanase 8; Short=Beta-1,3-glucanase 8; Flags: Precursor;	SubName: Full=Uncharacterized protein {ECO:0000313|EMBL:EER90756.1};	--	GO:0031225,anchored component of membrane; GO:0046658,anchored component of plasma membrane; GO:0048046,apoplast; GO:0005618,cell wall; GO:0005886,plasma membrane; GO:0009506,plasmodesma; GO:0042973,glucan endo-1,3-beta-D-glucosidase activity; GO:0004553,hydrolase activity, hydrolyzing O-glycosyl compounds; GO:0030247,polysaccharide binding; GO:0005975,carbohydrate metabolic process; GO:0006952,d…	GTP cyclohydrolase II
Sspon.01G0030120-1P	0.43	0.29	0.3	4.99	1.72	0.57	0.34	2.42667	18	14	12	232	70	26	6.893	2.785	0.000290075	0.0104567	up	Chr1A	104726021	104729361	+	Sspon.01G0030120-1P	--	K19893 glucan endo-1,3-beta-glucosidase 5/6 [EC:3.2.1.39] | (RefSeq) glucan endo-1,3-beta-glucosidase 6 (A)	glucan endo-1,3-beta-glucosidase 8 [Sorghum bicolor]	RecName: Full=Glucan endo-1,3-beta-glucosidase 8; EC=3.2.1.39; AltName: Full=(1->3)-beta-glucan endohydrolase 8; Short=(1->3)-beta-glucanase 8; AltName: Full=Beta-1,3-endoglucanase 8; Short=Beta-1,3-glucanase 8; Flags: Precursor;	SubName: Full=Uncharacterized protein {ECO:0000313|EMBL:EER90756.1};	--	GO:0031225,anchored component of membrane; GO:0046658,anchored component of plasma membrane; GO:0048046,apoplast; GO:0005618,cell wall; GO:0005886,plasma membrane; GO:0009506,plasmodesma; GO:0042973,glucan endo-1,3-beta-D-glucosidase activity; GO:0004553,hydrolase activity, hydrolyzing O-glycosyl compounds; GO:0030247,polysaccharide binding; GO:0005975,carbohydrate metabolic process; GO:0006952,d…	GTP cyclohydrolase II
Sspon.01G0030330-2P	1.29	0.55	1.6	18.67	8.72	3.94	1.14667	10.4433	29	14	34	463	189	96	8.86	3.147	8.16496e-07	0.00010192	up	Chr2B	19753782	19755290	-	Sspon.01G0030330-2P	--	K08900 mitochondrial chaperone BCS1 | (RefSeq) AAA-ATPase At3g28510-like (A)	AAA-ATPase At3g28580 [Sorghum bicolor]	RecName: Full=AAA-ATPase ASD, mitochondrial; EC=3.6.1.3 {ECO:0000269|PubMed:21359673}; AltName: Full=AAA-ATPase 1; AltName: Full=Protein ATPASE-IN-SEED-DEVELOPMENT {ECO:0000303|PubMed:21359673};	SubName: Full=Uncharacterized protein {ECO:0000313|EMBL:EER93263.1};	AAA+-type ATPase	GO:0005783,endoplasmic reticulum; GO:0016021,integral component of membrane; GO:0031966,mitochondrial membrane; GO:0005739,mitochondrion; GO:0005524,ATP binding; GO:0016887,ATPase activity; GO:0010154,fruit development; GO:0009737,response to abscisic acid; GO:0009409,response to cold; GO:0009651,response to salt stress; GO:0009414,response to water deprivation; GO:0010431,seed maturation	AAA domain
Sspon.01G0030390-1A	1.6	2.04	2.63	16.52	6.87	5.3	2.09	9.56333	29	42	45	330	120	104	4.416	2.143	0.000150696	0.00642854	up	Chr1A	105540942	105543897	-	Sspon.01G0030390-1A	--	K13122 protein FRG1 | (RefSeq) uncharacterized protein LOC111481770 (A)	uncharacterized protein LOC8081229 [Sorghum bicolor]	--	SubName: Full=Uncharacterized protein {ECO:0000313|EMBL:OQU90821.1};	--	--	Fascin domain
Sspon.01G0030390-3D	3.76	2.43	0.83	29.47	20.49	8.18	2.34	19.38	53	39	11	459	279	125	8.069	3.012	1.56542e-06	0.000173129	up	Chr1D	104233729	104235568	-	Sspon.01G0030390-3D	--	K13122 protein FRG1 | (RefSeq) uncharacterized protein LOC111481770 (A)	uncharacterized protein LOC8081229 [Sorghum bicolor]	--	SubName: Full=Uncharacterized protein {ECO:0000313|EMBL:OQU90821.1};	--	--	Fascin domain
Sspon.01G0030450-3D	0.43	0	0	5.51	2.91	0.76	0.143333	3.06	10	0	0	141	65	19	20.905	4.386	0.000134875	0.00591945	up	Chr1D	77960055	77963012	+	Sspon.01G0030450-3D	--	K20843 hydroxyproline O-galactosyltransferase 2/3/4/5/6 [EC:2.4.1.-] | (RefSeq) hydroxyproline O-galactosyltransferase GALT6 (A)	hydroxyproline O-galactosyltransferase GALT6 [Sorghum bicolor]	RecName: Full=Hydroxyproline O-galactosyltransferase GALT5 {ECO:0000303|PubMed:25974423}; Short=AtGALT5 {ECO:0000303|PubMed:25974423}; EC=2.4.1.- {ECO:0000269|PubMed:25974423}; AltName: Full=Beta-1,3-galactosyltransferase 18 {ECO:0000305};	SubName: Full=Uncharacterized protein {ECO:0000313|EMBL:EER90708.1};	Galactosyltransferases	GO:0005768,endosome; GO:0005794,Golgi apparatus; GO:0000139,Golgi membrane; GO:0016021,integral component of membrane; GO:0005802,trans-Golgi network; GO:0030246,carbohydrate binding; GO:1990714,hydroxyproline O-galactosyltransferase activity; GO:0010405,arabinogalactan protein metabolic process; GO:0018258,protein O-linked glycosylation via hydroxyproline; GO:0080147,root hair cell development	Fringe-like
Sspon.01G0030550-1P	10.03	9.52	8.99	30.87	21.42	20.79	9.51333	24.36	602	649	509	2044	1240	1351	2.484	1.313	0.000106236	0.00494083	up	Chr1D	104759633	104769465	+	Sspon.01G0030550-1P	--	K15164 mediator of RNA polymerase II transcription subunit 13 | (RefSeq) hypothetical protein (A)	probable acyl-activating enzyme 18, peroxisomal isoform X1 [Sorghum bicolor]	RecName: Full=Probable acyl-activating enzyme 18, peroxisomal; EC=6.2.1.-;	SubName: Full=Uncharacterized protein {ECO:0000313|EMBL:EER90699.1};	Acyl-CoA synthetase	GO:0005777,peroxisome; GO:0016874,ligase activity; GO:0009850,auxin metabolic process; GO:0006631,fatty acid metabolic process	Acetyl-coenzyme A synthetase N-terminus
Sspon.01G0030830-2P	210.16	55.9	270.69	52.01	48.29	26.65	178.917	42.3167	11423	3453	13881	3120	2533	1569	0.231	-2.112	7.20574e-05	0.00367586	down	Chr2B	74264890	74270755	+	Sspon.01G0030830-2P	--	K10999 cellulose synthase A [EC:2.4.1.12] | (RefSeq) probable cellulose synthase A catalytic subunit 8 [UDP-forming] (A)	probable cellulose synthase A catalytic subunit 8 [UDP-forming]	RecName: Full=Probable cellulose synthase A catalytic subunit 8 [UDP-forming]; EC=2.4.1.12; AltName: Full=OsCesA8;	RecName: Full=Cellulose synthase {ECO:0000256|RuleBase:RU361116}; EC=2.4.1.12 {ECO:0000256|RuleBase:RU361116};	--	GO:0005794,Golgi apparatus; GO:0016021,integral component of membrane; GO:0005886,plasma membrane; GO:0016760,cellulose synthase (UDP-forming) activity; GO:0016759,cellulose synthase activity; GO:0046872,metal ion binding; GO:0071555,cell wall organization; GO:0030244,cellulose biosynthetic process; GO:0009833,plant-type primary cell wall biogenesis	Glycosyl transferase family 2
Sspon.01G0030840-2B	0	0	0	0.56	0.32	1.61	0	0.83	0	0	0	24	12	68	172.888	7.434	2.68173e-06	0.000269795	up	Chr1B	108816068	108823933	+	Sspon.01G0030840-2B	--	K09228 KRAB domain-containing zinc finger protein | (RefSeq) LOC109776026; zinc finger protein 681-like (A)	Disease resistance protein RPM1 [Zea mays]	RecName: Full=Putative disease resistance RPP13-like protein 2;	SubName: Full=Disease resistance protein RPM1 {ECO:0000313|EMBL:ONM10600.1};	Apoptotic ATPase	GO:0005886,plasma membrane; GO:0043531,ADP binding; GO:0005524,ATP binding; GO:0009626,plant-type hypersensitive response; GO:0007165,signal transduction	AAA domain
Sspon.01G0031170-2B	2.67	1.67	1.18	18.97	11.08	3.09	1.84	11.0467	24	17	10	188	96	30	5.841	2.546	0.00047381	0.0149292	up	Chr8B	12281273	12282129	-	Sspon.01G0031170-2B	--	K02995 small subunit ribosomal protein S8e | (RefSeq) uncharacterized protein LOC103652149 (A)	hypothetical protein SHCRBa_063_N24_R_80 [Saccharum hybrid cultivar R570]	RecName: Full=Protein LURP-one-related 15;	SubName: Full=Uncharacterized protein {ECO:0000313|EMBL:AGT16996.1};	--	GO:0009507,chloroplast; GO:0019904,protein domain specific binding	LURP-one-related
Sspon.01G0031260-1T	0	0	0	107.41	7.51	4.02	0	39.6467	0	0	0	736	45	27	1305.32	10.35	1.59396e-05	0.0011334	up	Chr1A	107504752	107505168	+	Sspon.01G0031260-1T	--	K22534 PR domain zinc finger protein 5 | (RefSeq) zinc finger protein ZAT4-like (A)	zinc finger protein ZAT12 [Sorghum bicolor]	RecName: Full=Zinc finger protein ZAT12; AltName: Full=Protein RESPONSIVE TO HIGH LIGHT 41;	SubName: Full=Uncharacterized protein {ECO:0000313|EMBL:EER93193.1};	FOG: Zn-finger	GO:0005634,nucleus; GO:0003700,DNA-binding transcription factor activity; GO:0046872,metal ion binding; GO:0043565,sequence-specific DNA binding; GO:0009631,cold acclimation; GO:0042538,hyperosmotic salinity response; GO:0009643,photosynthetic acclimation; GO:0010200,response to chitin; GO:0009409,response to cold; GO:0009408,response to heat; GO:0009416,response to light stimulus; GO:0006979,res…	Zinc-finger double-stranded RNA-binding
Sspon.01G0031260-2B	0	0	0	7.45	0.63	0.28	0	2.78667	0	0	0	54	4	2	97.337	6.605	0.000709942	0.0201635	up	Chr1B	107328858	107329298	-	Sspon.01G0031260-2B	--	K22534 PR domain zinc finger protein 5 | (RefSeq) zinc finger protein ZAT4-like (A)	zinc finger protein ZAT12 [Sorghum bicolor]	RecName: Full=Zinc finger protein ZAT8;	SubName: Full=Uncharacterized protein {ECO:0000313|EMBL:EER93193.1};	FOG: Zn-finger	GO:0005634,nucleus; GO:0003700,DNA-binding transcription factor activity; GO:0046872,metal ion binding; GO:0003676,nucleic acid binding; GO:0006355,regulation of transcription, DNA-templated; GO:0010200,response to chitin; GO:0006351,transcription, DNA-templated	Zinc-finger double-stranded RNA-binding
Sspon.01G0031260-3D	0	0	0	27	2.88	0.71	0	10.1967	0	0	0	193	18	5	351.309	8.457	2.78607e-07	4.18652e-05	up	Chr1D	116434167	116434601	-	Sspon.01G0031260-3D	--	K22534 PR domain zinc finger protein 5 | (RefSeq) zinc finger protein ZAT4-like (A)	zinc finger protein ZAT12 [Sorghum bicolor]	RecName: Full=Zinc finger protein ZAT8;	SubName: Full=Uncharacterized protein {ECO:0000313|EMBL:EER93193.1};	FOG: Zn-finger	GO:0005634,nucleus; GO:0003700,DNA-binding transcription factor activity; GO:0046872,metal ion binding; GO:0003676,nucleic acid binding; GO:0006355,regulation of transcription, DNA-templated; GO:0010200,response to chitin; GO:0006351,transcription, DNA-templated	Zinc finger C2H2-type, 3 repeats
Sspon.01G0031330-1A	0.71	1.7	0.27	8.09	4.13	4.64	0.893333	5.62	17	46	6	213	95	120	6.035	2.593	0.000107674	0.00499089	up	Chr1A	107575494	107578483	+	Sspon.01G0031330-1A	--	K01102 pyruvate dehydrogenase phosphatase [EC:3.1.3.43] | (RefSeq) probable protein phosphatase 2C 23 (A)	protein phosphatase 2C 35 [Sorghum bicolor]	RecName: Full=Protein phosphatase 2C 35; Short=OsPP2C35; EC=3.1.3.16; AltName: Full=XA21-binding protein 15;	SubName: Full=Uncharacterized protein {ECO:0000313|EMBL:EER90623.1};	Protein phosphatase 2C/pyruvate dehydrogenase (lipoamide) phosphatase	GO:0005886,plasma membrane; GO:0046872,metal ion binding; GO:0004722,protein serine/threonine phosphatase activity; GO:0006952,defense response	Protein phosphatase 2C
Sspon.01G0031580-1A	10.17	2.45	4.49	1.15	1.13	1.45	5.70333	1.24333	168	46	70	21	18	26	0.213	-2.231	0.000667483	0.0192449	down	Chr1A	108122266	108125039	+	Sspon.01G0031580-1A	--	K13107 RNA-binding motif protein, X-linked 2 | (RefSeq) zinc finger CCCH domain-containing protein 25 (A)	zinc finger CCCH domain-containing protein 25 [Sorghum bicolor]	RecName: Full=Zinc finger CCCH domain-containing protein 25; Short=OsC3H25;	SubName: Full=Uncharacterized protein {ECO:0000313|EMBL:EER93167.1};	Predicted RNA-binding protein (RRM superfamily)	GO:0071013,catalytic step 2 spliceosome; GO:0071011,precatalytic spliceosome; GO:0070274,RES complex; GO:0005686,U2 snRNP; GO:0003677,DNA binding; GO:0046872,metal ion binding; GO:0003723,RNA binding; GO:0006406,mRNA export from nucleus; GO:0000398,mRNA splicing, via spliceosome	RNA recognition motif. (a.k.a. RRM, RBD, or RNP domain)
Sspon.01G0031630-2B	5.84	2.93	3.49	33.3	7.16	7.29	4.08667	15.9167	142	81	80	894	168	192	3.749	1.906	0.00192132	0.0413888	up	Chr1B	106388974	106391621	+	Sspon.01G0031630-2B	--	--	SPX domain-containing protein 4 [Sorghum bicolor]	RecName: Full=SPX domain-containing protein 4; AltName: Full=Protein SPX DOMAIN GENE 4; Short=OsSPX4;	SubName: Full=Uncharacterized protein {ECO:0000313|EMBL:EER93162.1};	Protein involved in vacuolar polyphosphate accumulation, contains SPX domain	GO:0005783,endoplasmic reticulum; GO:0016020,membrane; GO:0005634,nucleus; GO:0070417,cellular response to cold; GO:0016036,cellular response to phosphate starvation	SPX domain
Sspon.01G0031970-2B	0.5	0.69	0.28	0	0	0.05	0.49	0.0166667	19	30	10	0	0	2	0.032	-4.95	0.00140512	0.0330781	down	Chr1B	105794913	105801517	+	Sspon.01G0031970-2B	--	K15078 structure-specific endonuclease subunit SLX1 [EC:3.6.1.-] | (RefSeq) putative disease resistance protein RGA3 (A)	disease resistance protein RGA2 isoform X1 [Sorghum bicolor]	RecName: Full=Putative disease resistance RPP13-like protein 1;	SubName: Full=Uncharacterized protein {ECO:0000313|EMBL:EER93136.1};	Apoptotic ATPase	GO:0005886,plasma membrane; GO:0043531,ADP binding; GO:0005524,ATP binding; GO:0009626,plant-type hypersensitive response; GO:0007165,signal transduction	AAA domain
Sspon.01G0032110-3D	3.42	4.01	2.06	7.36	14.32	6.48	3.16333	9.38667	93	124	53	221	376	191	2.914	1.543	0.00219981	0.0451666	up	Chr1D	109982595	109986000	+	Sspon.01G0032110-3D	--	K03320 ammonium transporter, Amt family | (RefSeq) ammonium transporter 3 member 2 (A)	ammonium transporter 3 member 2 [Sorghum bicolor]	RecName: Full=Ammonium transporter 3 member 2; Short=OsAMT3;2;	RecName: Full=Ammonium transporter {ECO:0000256|RuleBase:RU362002};	Ammonia permease	GO:0016021,integral component of membrane; GO:0008519,ammonium transmembrane transporter activity	Ammonium Transporter Family
Sspon.01G0032120-1A	0.57	0.55	0.18	12.61	3.15	2.38	0.433333	6.04667	10	11	3	243	53	45	13.249	3.728	2.94133e-06	0.000290965	up	Chr1A	109195933	109197105	+	Sspon.01G0032120-1A	--	K23196 zinc finger and BTB domain-containing protein 18 | (RefSeq) zinc finger protein WIP5-like (A)	zinc finger protein STOP1 homolog [Sorghum bicolor]	RecName: Full=Zinc finger protein STOP1 homolog; AltName: Full=Protein STOP1 homolog;	SubName: Full=Uncharacterized protein {ECO:0000313|EMBL:KXG37177.1};	FOG: Zn-finger	GO:0005634,nucleus; GO:0003700,DNA-binding transcription factor activity; GO:0046872,metal ion binding; GO:0003676,nucleic acid binding; GO:0010447,response to acidic pH; GO:0010044,response to aluminum ion; GO:0006351,transcription, DNA-templated	C2H2-type zinc finger
Sspon.01G0032120-2B	2.1	0.25	0.78	39.18	8.72	8.39	1.04333	18.7633	37	5	13	761	148	160	17.373	4.119	3.90058e-08	7.98867e-06	up	Chr1B	105319196	105320377	-	Sspon.01G0032120-2B	--	K23196 zinc finger and BTB domain-containing protein 18 | (RefSeq) zinc finger protein WIP5-like (A)	zinc finger protein STOP1 homolog [Sorghum bicolor]	RecName: Full=Zinc finger protein STOP1 homolog; AltName: Full=Protein STOP1 homolog;	SubName: Full=Uncharacterized protein {ECO:0000313|EMBL:KXG37177.1};	FOG: Zn-finger	GO:0005634,nucleus; GO:0003700,DNA-binding transcription factor activity; GO:0046872,metal ion binding; GO:0003676,nucleic acid binding; GO:0010447,response to acidic pH; GO:0010044,response to aluminum ion; GO:0006351,transcription, DNA-templated	C2H2-type zinc finger
Sspon.01G0032180-1A	13.7	22.45	16.79	1.72	1.71	2.15	17.6467	1.86	224	417	259	31	27	38	0.102	-3.291	1.11871e-13	1.47292e-10	down	Chr1A	109284580	109287569	-	Sspon.01G0032180-1A	--	K15707 RING finger protein 170 [EC:2.3.2.27] | (RefSeq) E3 ubiquitin-protein ligase RNF170 (A)	Mitochondrial transcription termination factor family protein [Zea mays]	--	SubName: Full=Mitochondrial transcription termination factor family protein {ECO:0000313|EMBL:ONM11392.1};	Predicted E3 ubiquitin ligase	GO:0016021,integral component of membrane	Zinc finger, C3HC4 type (RING finger)
Sspon.01G0032210-1A	3.24	1.25	0.56	10.84	7.73	3.59	1.68333	7.38667	80	35	13	295	184	96	4.283	2.099	0.00158013	0.0360321	up	Chr1A	109312679	109315994	+	Sspon.01G0032210-1A	--	K03327 multidrug resistance protein, MATE family | (RefSeq) protein DETOXIFICATION 54 (A)	protein DETOXIFICATION 54 [Sorghum bicolor]	RecName: Full=Protein DETOXIFICATION 54 {ECO:0000303|PubMed:11739388}; Short=AtDTX54 {ECO:0000303|PubMed:11739388}; AltName: Full=Multidrug and toxic compound extrusion protein 54 {ECO:0000305}; Short=MATE protein 54 {ECO:0000305}; AltName: Full=Protein NOVEL ION CARRIER 2 {ECO:0000303|Ref.1}; Short=Protein NIC2 {ECO:0000303|Ref.1};	RecName: Full=Protein DETOXIFICATION {ECO:0000256|RuleBase:RU004914}; AltName: Full=Multidrug and toxic compound extrusion protein {ECO:0000256|RuleBase:RU004914};	Uncharacterized membrane protein, predicted efflux pump	GO:0016021,integral component of membrane; GO:0005778,peroxisomal membrane; GO:0015297,antiporter activity; GO:0015238,drug transmembrane transporter activity; GO:0006855,drug transmembrane transport	MatE
Sspon.01G0032260-1A	7.06	3.89	10.87	68.78	33.15	10.77	7.27333	37.5667	75	47	109	807	340	124	5.02	2.328	0.000212108	0.00837797	up	Chr1A	109399707	109407144	-	Sspon.01G0032260-1A	--	K02987 small subunit ribosomal protein S4e | (RefSeq) 40S ribosomal protein S4 (A)	40S ribosomal protein S4 [Sorghum bicolor]	RecName: Full=40S ribosomal protein S4;	RecName: Full=40S ribosomal protein S4 {ECO:0000256|PIRNR:PIRNR002116};	40S ribosomal protein S4	GO:0005840,ribosome; GO:0019843,rRNA binding; GO:0003735,structural constituent of ribosome; GO:0006412,translation	--
Sspon.01G0032350-2B	25.7	27.51	33.51	7.73	11.54	15.85	28.9067	11.7067	443	539	545	147	192	296	0.394	-1.344	0.000999775	0.0257862	down	Chr1B	105508458	105510776	+	Sspon.01G0032350-2B	--	K17081 prohibitin 2 | (RefSeq) prohibitin-1, mitochondrial (A)	prohibitin [Zea mays]	RecName: Full=Prohibitin-2, mitochondrial; Short=Atphb2;	SubName: Full=Prohibitin {ECO:0000313|EMBL:AAF68387.1};	Prohibitin-like protein	GO:0005618,cell wall; GO:0009507,chloroplast; GO:0016021,integral component of membrane; GO:0005747,mitochondrial respiratory chain complex I; GO:0005739,mitochondrion; GO:0009536,plastid; GO:0005774,vacuolar membrane; GO:0005773,vacuole	SPFH domain / Band 7 family
Sspon.01G0032410-1A	1.16	1.91	4.44	0.13	0	0.2	2.50333	0.11	16	30	58	2	0	3	0.043	-4.53	6.72777e-05	0.00350321	down	Chr1A	109661667	109663952	-	Sspon.01G0032410-1A	--	--	uncharacterized protein LOC110430579 [Sorghum bicolor]	--	SubName: Full=Uncharacterized protein {ECO:0000313|EMBL:OQU80247.1};	--	--	--
Sspon.01G0032420-1A	0.96	0.74	1.08	22.9	7.4	4.32	0.926667	11.54	16	14	17	421	119	78	12.035	3.589	5.91475e-08	1.13567e-05	up	Chr1A	109676503	109678054	-	Sspon.01G0032420-1A	--	K22418 11beta/17beta-hydroxysteroid dehydrogenase [EC:1.1.1.146 1.1.1.-] | (RefSeq) 11-beta-hydroxysteroid dehydrogenase-like 5 (A)	11-beta-hydroxysteroid dehydrogenase-like 5 [Sorghum bicolor]	RecName: Full=11-beta-hydroxysteroid dehydrogenase-like 5; EC=1.1.1.-; AltName: Full=17-beta-hydroxysteroid dehydrogenase-like 5; EC=1.1.1.-; AltName: Full=Hydroxysteroid dehydrogenase 5; Short=AtHSD5;	SubName: Full=Uncharacterized protein {ECO:0000313|EMBL:KXG37163.1};	Predicted dehydrogenase	GO:0016021,integral component of membrane; GO:0016491,oxidoreductase activity; GO:0006694,steroid biosynthetic process	KR domain
Sspon.01G0032530-1A	31.39	35.59	17.35	74.34	95.12	145.56	28.11	105.007	464	598	242	1213	1357	2331	3.626	1.858	1.24318e-05	0.000925124	up	Chr1A	109783134	109785235	+	Sspon.01G0032530-1A	--	K02880 large subunit ribosomal protein L17e | (RefSeq) 60S ribosomal protein L17 isoform X1 (A)	60S ribosomal protein L17 isoform X1 [Sorghum bicolor]	RecName: Full=60S ribosomal protein L17;	SubName: Full=Uncharacterized protein {ECO:0000313|EMBL:EER90537.1};	60S ribosomal protein L22	GO:0015934,large ribosomal subunit; GO:0003735,structural constituent of ribosome; GO:0006412,translation	Ribosomal protein L22p/L17e
Sspon.01G0032700-3D	2.45	3.62	3.11	0.87	0.86	1.13	3.06	0.953333	56	94	67	22	19	28	0.303	-1.724	0.00246584	0.0485425	down	Chr1D	113455539	113457748	-	Sspon.01G0032700-3D	--	--	hypothetical protein SORBI_3001G013900 [Sorghum bicolor]	--	SubName: Full=Uncharacterized protein {ECO:0000313|EMBL:EER90521.1};	--	GO:0003824,catalytic activity	O-phosphoseryl-tRNA(Sec) selenium transferase, SepSecS
Sspon.01G0032850-2D	36.22	50.5	31.21	16.51	16.31	20.83	39.31	17.8833	626	992	509	315	272	390	0.441	-1.18	0.00144739	0.0337855	down	Chr1D	111974668	111976247	-	Sspon.01G0032850-2D	--	--	uncharacterized protein LOC110431735 [Sorghum bicolor]	--	SubName: Full=Uncharacterized protein {ECO:0000313|EMBL:KXG37115.1};	--	GO:0009507,chloroplast; GO:0016021,integral component of membrane	Uncharacterized integral membrane protein (DUF2301)
Sspon.01G0032860-1A	2.45	0.32	1.2	4.98	4.83	7.88	1.32333	5.89667	41	6	19	92	78	143	4.357	2.123	0.00250443	0.0490694	up	Chr1A	111346234	111350451	-	Sspon.01G0032860-1A	--	K00133 aspartate-semialdehyde dehydrogenase [EC:1.2.1.11] | (RefSeq) F10B6.22 (A)	random slug protein 5 [Sorghum bicolor]	RecName: Full=Patellin-4;	SubName: Full=Uncharacterized protein {ECO:0000313|EMBL:EER90511.1};	Phosphatidylinositol transfer protein PDR16 and related proteins	GO:0005829,cytosol; GO:0005634,nucleus; GO:0005886,plasma membrane; GO:0008289,lipid binding; GO:0007049,cell cycle; GO:0051301,cell division	Divergent CRAL/TRIO domain
Sspon.01G0032860-2P	2.16	1.74	0.95	8.39	3.73	13.12	1.61667	8.41333	24	22	10	103	40	158	4.998	2.321	0.000405001	0.0134106	up	Chr1D	111951438	111955476	-	Sspon.01G0032860-2P	--	K00133 aspartate-semialdehyde dehydrogenase [EC:1.2.1.11] | (RefSeq) F10B6.22 (A)	random slug protein 5 [Sorghum bicolor]	RecName: Full=Patellin-4;	SubName: Full=Uncharacterized protein {ECO:0000313|EMBL:EER90511.1};	Phosphatidylinositol transfer protein PDR16 and related proteins	GO:0005829,cytosol; GO:0005634,nucleus; GO:0005886,plasma membrane; GO:0008289,lipid binding; GO:0007049,cell cycle; GO:0051301,cell division	Divergent CRAL/TRIO domain
Sspon.01G0032880-1A	20.83	20.03	24.99	64.83	41.47	66.63	21.95	57.6433	204	223	231	701	392	707	2.541	1.345	0.000274959	0.0100766	up	Chr1A	111360755	111362917	+	Sspon.01G0032880-1A	--	K01527 nascent polypeptide-associated complex subunit beta | (RefSeq) basic transcription factor 3 (A)	basic transcription factor 3 [Sorghum bicolor]	RecName: Full=Basic transcription factor 3 {ECO:0000303|PubMed:2320128}; Short=AtBTF3 {ECO:0000303|PubMed:2320128}; AltName: Full=Nascent polypeptide-associated complex subunit beta {ECO:0000255|RuleBase:RU361272};	RecName: Full=Nascent polypeptide-associated complex subunit beta {ECO:0000256|RuleBase:RU361272};	RNA polymerase II general transcription factor BTF3 and related proteins	GO:0006355,regulation of transcription, DNA-templated; GO:0009651,response to salt stress; GO:0006351,transcription, DNA-templated	NAC domain
Sspon.01G0032960-2D	9.45	8.09	7.76	3.01	3.26	1.65	8.43333	2.64	111	108	86	39	37	21	0.306	-1.71	0.00136625	0.032495	down	Chr1D	113792145	113795524	+	Sspon.01G0032960-2D	--	K07390 monothiol glutaredoxin | (RefSeq) monothiol glutaredoxin-S7, chloroplastic (A)	monothiol glutaredoxin-S7, chloroplastic [Sorghum bicolor]	RecName: Full=Monothiol glutaredoxin-S7, chloroplastic; Flags: Precursor;	SubName: Full=Uncharacterized protein {ECO:0000313|EMBL:EER93091.1};	Glutaredoxin-related protein	GO:0009941,chloroplast envelope; GO:0009570,chloroplast stroma; GO:0051537,2 iron, 2 sulfur cluster binding; GO:0015297,antiporter activity; GO:0009055,electron transfer activity; GO:0046872,metal ion binding; GO:0015035,protein disulfide oxidoreductase activity; GO:0006812,cation transport; GO:0045454,cell redox homeostasis	SH3-binding, glutamic acid-rich protein
Sspon.01G0033090-2D	7.5	14.75	13.44	47.84	23.86	53.8	11.8967	41.8333	200	447	338	1408	614	1554	3.383	1.758	6.00718e-05	0.00322787	up	Chr1D	113964775	113970892	+	Sspon.01G0033090-2D	--	K18798 peroxisome-assembly ATPase [EC:3.6.4.7] | (RefSeq) putative ATPase N2B isoform X1 (A)	putative ATPase N2B isoform X2 [Sorghum bicolor]	--	SubName: Full=Uncharacterized protein {ECO:0000313|EMBL:EER90502.2};	Predicted ATPase	GO:0043231,intracellular membrane-bounded organelle; GO:0005524,ATP binding; GO:0004519,endonuclease activity; GO:0003723,RNA binding; GO:0009451,RNA modification	AAA domain
Sspon.01G0033320-2D	2.29	0.82	1.1	9.06	6.26	8.56	1.40333	7.96	22	9	10	96	58	89	5.51	2.462	0.000125174	0.00560928	up	Chr1D	114534944	114535588	-	Sspon.01G0033320-2D	--	K19761 gamma-glutamylaminecyclotransferase [EC:2.3.2.-] | (RefSeq) putative gamma-glutamylcyclotransferase At3g02910 (A)	putative gamma-glutamylcyclotransferase At3g02910 [Sorghum bicolor]	RecName: Full=Putative gamma-glutamylcyclotransferase At3g02910; EC=2.3.2.-;	SubName: Full=Uncharacterized protein {ECO:0000313|EMBL:KXG37099.2};	Uncharacterized conserved protein	GO:0016746,transferase activity, transferring acyl groups; GO:0080167,response to karrikin	AIG2-like family
Sspon.01G0033440-3P	5.75	3.41	3.6	14.93	13.82	8.26	4.25333	12.3367	110	74	65	315	255	171	2.833	1.502	0.00115679	0.0286723	up	Chr1D	114212905	114216561	-	Sspon.01G0033440-3P	--	--	outer envelope pore protein 24, chloroplastic isoform X2 [Sorghum bicolor]	RecName: Full=Outer envelope pore protein 24, chloroplastic; AltName: Full=Chloroplastic outer envelope pore protein of 24 kDa;	SubName: Full=Uncharacterized protein {ECO:0000313|EMBL:EER93070.2};	--	GO:0009707,chloroplast outer membrane; GO:0034426,etioplast membrane; GO:0046930,pore complex; GO:0015288,porin activity; GO:0022843,voltage-gated cation channel activity; GO:0034765,regulation of ion transmembrane transport	--
Sspon.01G0033700-3D	12.68	22.96	18.04	6.27	6.95	7.3	17.8933	6.84	348	716	467	190	184	217	0.371	-1.429	0.000264839	0.00981531	down	Chr1D	115465727	115468408	+	Sspon.01G0033700-3D	--	K03086 RNA polymerase primary sigma factor | (RefSeq) RNA polymerase sigma factor sigB (A)	RNA polymerase sigma factor sigF, chloroplastic isoform X1 [Sorghum bicolor]	RecName: Full=RNA polymerase sigma factor sigF, chloroplastic; Short=Sigma factor F; Short=Sigma-F; AltName: Full=Protein SINGLET OXYGEN-LINKED DEATH ACTIVATOR 8; AltName: Full=RNA polymerase sigma factor sig6; Short=Atsig6; Short=Sigma factor 6; Flags: Precursor;	RecName: Full=RNA polymerase sigma factor {ECO:0000256|PIRNR:PIRNR000767};	--	GO:0009507,chloroplast; GO:0009536,plastid; GO:0003677,DNA binding; GO:0003700,DNA-binding transcription factor activity; GO:0001053,NA; GO:0016987,sigma factor activity; GO:0071483,cellular response to blue light; GO:0071482,cellular response to light stimulus; GO:0006352,DNA-templated transcription, initiation; GO:0045893,positive regulation of transcription, DNA-templated; GO:0090351,seedling …	Sigma-70 region 3
Sspon.01G0033900-2B	7.55	6.71	10.75	0.8	0	3.14	8.33667	1.31333	111	112	149	13	0	50	0.151	-2.728	0.00242	0.0480161	down	Chr1B	102760669	102762731	+	Sspon.01G0033900-2B	--	K23398 activating signal cointegrator 1 | (RefSeq) uncharacterized protein LOC110431931 isoform X1 (A)	uncharacterized protein LOC110431931 isoform X1 [Sorghum bicolor]	--	SubName: Full=Uncharacterized protein {ECO:0000313|EMBL:KXG37071.1};	Activating signal cointegrator 1	--	ASCH domain
Sspon.01G0034030-1P	11.95	14.08	3.83	3.78	1.1	1.49	9.95333	2.12333	192	257	58	67	17	26	0.206	-2.283	0.000426378	0.013853	down	Chr1C	16183177	16189837	+	Sspon.01G0034030-1P	--	K17796 mitochondrial import inner membrane translocase subunit TIM21 | (RefSeq) probable mitochondrial import inner membrane translocase subunit TIM21 (A)	unknown [Zea mays]	RecName: Full=Probable mitochondrial import inner membrane translocase subunit TIM21; AltName: Full=Protein SEGREGATION DISTORTION 3; Flags: Precursor;	SubName: Full=Uncharacterized protein {ECO:0000313|EMBL:ACF85902.1};	Uncharacterized conserved protein	GO:0016021,integral component of membrane; GO:0005744,TIM23 mitochondrial import inner membrane translocase complex; GO:0005739,mitochondrion; GO:0032981,mitochondrial respiratory chain complex I assembly; GO:0033617,mitochondrial respiratory chain complex IV assembly; GO:0030150,protein import into mitochondrial matrix; GO:0090351,seedling development	Cytochrome oxidase complex assembly protein 1
Sspon.01G0034030-2C	0.71	0.5	3.22	4.54	7.09	13.42	1.47667	8.35	10	8	43	71	97	206	5.535	2.469	0.00101359	0.0260733	up	Chr1C	16067320	16072622	-	Sspon.01G0034030-2C	--	K17796 mitochondrial import inner membrane translocase subunit TIM21 | (RefSeq) probable mitochondrial import inner membrane translocase subunit TIM21 (A)	probable mitochondrial import inner membrane translocase subunit TIM21 [Sorghum bicolor]	RecName: Full=Probable mitochondrial import inner membrane translocase subunit TIM21; AltName: Full=Protein SEGREGATION DISTORTION 3; Flags: Precursor;	SubName: Full=Uncharacterized protein {ECO:0000313|EMBL:EER92540.1};	Uncharacterized conserved protein	GO:0016021,integral component of membrane; GO:0005744,TIM23 mitochondrial import inner membrane translocase complex; GO:0005739,mitochondrion; GO:0032981,mitochondrial respiratory chain complex I assembly; GO:0033617,mitochondrial respiratory chain complex IV assembly; GO:0030150,protein import into mitochondrial matrix; GO:0090351,seedling development	Cytochrome oxidase complex assembly protein 1
Sspon.01G0034080-1B	0	0	0	1.81	6.21	0.39	0	2.80333	0	0	0	14	42	3	109.079	6.769	0.000197766	0.0079593	up	Chr1B	784651	790565	-	Sspon.01G0034080-1B	--	--	--	--	--	--	--	--
Sspon.01G0034270-1B	14.05	11.1	23.08	8.91	5.43	4.72	16.0767	6.35333	440	395	682	308	164	160	0.383	-1.383	0.00186276	0.0404977	down	Chr1B	2167629	2173733	+	Sspon.01G0034270-1B	--	K08669 HtrA serine peptidase 2 [EC:3.4.21.108] | (RefSeq) LOC109783003; putative protease Do-like 14 (A)	PREDICTED: uncharacterized protein LOC100828337 isoform X1 [Brachypodium distachyon]	--	SubName: Full=Uncharacterized protein {ECO:0000313|EnsemblPlants:OBART02G30110.1};	--	--	Trypsin-like peptidase domain
Sspon.01G0034360-1B	1.77	0.5	1.8	12.39	12.41	1.77	1.35667	8.85667	25	8	24	193	169	27	6.436	2.686	0.00049152	0.0153707	up	Chr1B	2681676	2683636	+	Sspon.01G0034360-1B	--	--	uncharacterized protein LOC103630932 [Zea mays]	--	SubName: Full=2-oxoglutarate (2OG) and Fe(II)-dependent oxygenase superfamily protein {ECO:0000313|EMBL:ONL92978.1};	--	GO:0005506,iron ion binding; GO:0031418,L-ascorbic acid binding; GO:0016705,oxidoreductase activity, acting on paired donors, with incorporation or reduction of molecular oxygen	2OG-Fe(II) oxygenase superfamily
Sspon.01G0034400-2D	5.5	4.43	2.27	14.1	13.74	10.19	4.06667	12.6767	131	120	51	371	316	263	3.039	1.604	0.000480681	0.0150855	up	Chr1D	1189030	1193292	+	Sspon.01G0034400-2D	--	K07198 5'-AMP-activated protein kinase, catalytic alpha subunit [EC:2.7.11.11] | (RefSeq) hypothetical protein (A)	CIPK9 [Saccharum hybrid cultivar ROC22]	RecName: Full=CBL-interacting protein kinase 9; EC=2.7.11.1; AltName: Full=OsCIPK09;	RecName: Full=Non-specific serine/threonine protein kinase {ECO:0000256|SAAS:SAAS00351747}; EC=2.7.11.1 {ECO:0000256|SAAS:SAAS00351747};	Serine/threonine protein kinase	GO:0005622,intracellular; GO:0005524,ATP binding; GO:0004674,protein serine/threonine kinase activity; GO:0035556,intracellular signal transduction; GO:0018105,peptidyl-serine phosphorylation; GO:0018107,peptidyl-threonine phosphorylation	Kinase associated domain 1
Sspon.01G0034630-2C	0.68	0.66	1.08	4.96	2.04	2.23	0.806667	3.07667	20	22	30	161	58	71	3.693	1.885	0.00192323	0.0413977	up	Chr1C	5750610	5758326	-	Sspon.01G0034630-2C	--	K00640 serine O-acetyltransferase [EC:2.3.1.30] | (RefSeq) probable serine acetyltransferase 2 (A)	probable serine acetyltransferase 2 [Sorghum bicolor]	RecName: Full=Probable serine acetyltransferase 2; EC=2.3.1.30; AltName: Full=OsSERAT3;1;	SubName: Full=Uncharacterized protein {ECO:0000313|EMBL:EER92913.1};	Serine O-acetyltransferase	GO:0005829,cytosol; GO:0009001,serine O-acetyltransferase activity; GO:0019344,cysteine biosynthetic process; GO:0006535,cysteine biosynthetic process from serine	Hexapeptide repeat of succinyl-transferase
Sspon.01G0034770-3D	264.19	354.25	271.89	129.68	130.11	113.45	296.777	124.413	2584	3938	2509	1400	1228	1202	0.408	-1.294	8.02942e-05	0.00397503	down	Chr1D	68914128	68925345	-	Sspon.01G0034770-3D	--	K02894 large subunit ribosomal protein L23e | (RefSeq) 60S ribosomal protein L23 isoform X1 (A)	60S ribosomal protein L23 isoform X1 [Phalaenopsis equestris]	RecName: Full=60S ribosomal protein L23; AltName: Full=Protein EMBRYO DEFECTIVE 2171;	SubName: Full=Uncharacterized protein {ECO:0000313|EnsemblPlants:GSMUA_Achr11P06860_001};	60S ribosomal protein L14/L17/L23	GO:0022625,cytosolic large ribosomal subunit; GO:0005730,nucleolus; GO:0070180,large ribosomal subunit rRNA binding; GO:0003735,structural constituent of ribosome; GO:0006412,translation	Ribosomal protein L14p/L23e
Sspon.01G0034940-1B	0.31	0.12	0.05	1.1	3.02	1.41	0.16	1.84333	7	3	1	27	65	34	11.362	3.506	0.000232988	0.00889764	up	Chr1B	6340679	6344095	-	Sspon.01G0034940-1B	--	K04733 interleukin-1 receptor-associated kinase 4 [EC:2.7.11.1] | (RefSeq) calmodulin-binding receptor-like cytoplasmic kinase 2 isoform X1 (A)	calmodulin-binding receptor-like cytoplasmic kinase 2 [Sorghum bicolor]	RecName: Full=Calmodulin-binding receptor-like cytoplasmic kinase 2; EC=2.7.11.1;	SubName: Full=Uncharacterized protein {ECO:0000313|EMBL:EER95499.1};	Serine/threonine protein kinase	GO:0005737,cytoplasm; GO:0005524,ATP binding; GO:0004674,protein serine/threonine kinase activity; GO:0009555,pollen development	Protein tyrosine kinase
Sspon.01G0035320-2D	0.55	0.72	0.29	4.45	3.44	0.88	0.52	2.92333	12	18	6	108	73	21	5.474	2.453	0.00171238	0.0381819	up	Chr1D	9305084	9308456	+	Sspon.01G0035320-2D	--	K01510 apyrase [EC:3.6.1.5] | (RefSeq) probable apyrase 6 (A)	probable apyrase 6 [Sorghum bicolor]	RecName: Full=Probable apyrase 6; Short=AtAPY6; EC=3.6.1.5; AltName: Full=ATP-diphosphatase; AltName: Full=ATP-diphosphohydrolase; AltName: Full=Adenosine diphosphatase; Short=ADPase; AltName: Full=NTPDase; AltName: Full=Nucleoside triphosphate diphosphohydrolase 6;	SubName: Full=Uncharacterized protein {ECO:0000313|EMBL:EER94784.1};	Nucleoside phosphatase	GO:0030659,cytoplasmic vesicle membrane; GO:0016021,integral component of membrane; GO:0102490,8-oxo-dGTP phosphohydrolase activity; GO:0005524,ATP binding; GO:0102485,dATP phosphohydrolase activity; GO:0102486,dCTP phosphohydrolase activity; GO:0102491,dGTP phosphohydrolase activity; GO:0102488,dTTP phosphohydrolase activity; GO:0102487,dUTP phosphohydrolase activity; GO:0102489,GTP phosphohydro…	GDA1/CD39 (nucleoside phosphatase) family
Sspon.01G0035330-1B	0.31	0	0	4.57	3.06	4.87	0.103333	4.16667	4	0	0	65	38	68	39.669	5.31	1.07175e-06	0.000126636	up	Chr1B	9529686	9532244	-	Sspon.01G0035330-1B	--	K12833 pre-mRNA branch site protein p14 | (RefSeq) RNA-binding protein BRN2-like isoform X1 (A)	uncharacterized protein LOC8082119 isoform X1 [Sorghum bicolor]	--	SubName: Full=Uncharacterized protein {ECO:0000313|EMBL:EER92785.1};	--	--	Cleavage site for pathogenic type III effector avirulence factor Avr
Sspon.01G0035700-1B	11.94	10.27	11.38	6.21	3.91	3.58	11.1967	4.56667	228	223	205	131	72	74	0.396	-1.337	0.00171701	0.0382236	down	Chr1B	13355861	13360629	-	Sspon.01G0035700-1B	--	--	pre-mRNA-splicing factor cwc25 [Sorghum bicolor]	--	SubName: Full=Uncharacterized protein {ECO:0000313|EMBL:EER92678.1};	--	--	CASC3/Barentsz eIF4AIII binding
Sspon.01G0035700-2D	12.67	7.9	8.18	23.46	21.44	25.34	9.58333	23.4133	251	178	153	513	410	544	2.376	1.249	0.000960595	0.0250325	up	Chr1D	13216010	13218972	+	Sspon.01G0035700-2D	--	--	pre-mRNA-splicing factor cwc25 [Sorghum bicolor]	--	SubName: Full=Uncharacterized protein {ECO:0000313|EMBL:EER92678.1};	--	--	--
Sspon.01G0035760-1B	32.43	8.97	10.31	6.04	4.8	1.11	17.2367	3.98333	350	110	105	72	50	13	0.227	-2.142	0.00194562	0.0418145	down	Chr1B	13972822	13973639	-	Sspon.01G0035760-1B	--	--	hypothetical protein PAHAL_I00916 [Panicum hallii]	--	SubName: Full=Uncharacterized protein {ECO:0000313|EMBL:EER92670.1};	--	--	--
Sspon.01G0035790-1B	4.84	0.71	1.39	13.71	11.39	8.89	2.31333	11.33	96	16	26	300	218	191	4.794	2.261	0.000420852	0.0137808	up	Chr1B	14566266	14567597	+	Sspon.01G0035790-1B	--	--	keratin, type I cytoskeletal 9-like [Setaria italica]	--	SubName: Full=Uncharacterized protein {ECO:0000313|EMBL:KQK92017.1, ECO:0000313|EnsemblPlants:Si035926m};	--	--	--
Sspon.01G0035790-1P	7.75	3.34	0.64	30.57	21.89	14.08	3.91	22.18	153	75	12	666	417	301	5.526	2.466	0.000232533	0.00888638	up	Chr1B	15151244	15152569	-	Sspon.01G0035790-1P	--	--	keratin, type I cytoskeletal 9-like [Setaria italica]	RecName: Full=Nodulin-related protein 1 {ECO:0000303|PubMed:20016941}; Short=AtNRP1 {ECO:0000303|PubMed:20016941}; AltName: Full=RPS2-interacting protein 11 {ECO:0000303|Ref.5};	SubName: Full=Uncharacterized protein {ECO:0000313|EMBL:KQK92017.1, ECO:0000313|EnsemblPlants:Si035926m};	--	GO:0009738,abscisic acid-activated signaling pathway; GO:0006952,defense response; GO:1900426,positive regulation of defense response to bacterium; GO:0009617,response to bacterium; GO:0009409,response to cold; GO:0009408,response to heat; GO:0009651,response to salt stress	--
Sspon.01G0036340-1B	0	0	0	0.48	1.29	1.7	0	1.15667	0	0	0	9	21	31	105.937	6.727	7.50126e-05	0.00376752	up	Chr1B	18194062	18196669	+	Sspon.01G0036340-1B	--	K16252 DNA-directed RNA polymerase IV and V subunit 2 [EC:2.7.7.6] | (RefSeq) DNA-directed RNA polymerases IV and V subunit 2 (A)	nuclear RNA polymerase D2/E2 [Zea mays]	RecName: Full=DNA-directed RNA polymerase D subunit 2b; Short=AtNRPD2b; Short=Nuclear RNA polymerase D 2b; EC=2.7.7.6; AltName: Full=RNA polymerase IV subunit 2b; Short=POL IV 2b;	RecName: Full=DNA-directed RNA polymerase subunit beta {ECO:0000256|RuleBase:RU363031}; EC=2.7.7.6 {ECO:0000256|RuleBase:RU363031};	RNA polymerase II, second largest subunit	GO:0005736,RNA polymerase I complex; GO:0000418,RNA polymerase IV complex; GO:0000419,RNA polymerase V complex; GO:0016020,membrane; GO:0005634,nucleus; GO:0003677,DNA binding; GO:0003899,DNA-directed 5'-3' RNA polymerase activity; GO:0046872,metal ion binding; GO:0032549,ribonucleoside binding; GO:0006355,regulation of transcription, DNA-templated; GO:0006360,transcription by RNA polymerase I	RNA polymerase Rpb2, domain 4
Sspon.01G0036400-3D	2.59	2.21	2.62	10.44	9.19	12.65	2.47333	10.76	70	68	67	312	240	371	4.225	2.079	1.47445e-07	2.43385e-05	up	Chr1D	15354149	15358643	-	Sspon.01G0036400-3D	--	K00511 squalene monooxygenase [EC:1.14.14.17] | (RefSeq) squalene monooxygenase (A)	Squalene epoxidase 1 [Zea mays]	RecName: Full=Squalene monooxygenase; EC=1.14.14.17 {ECO:0000250|UniProtKB:Q9SM02}; AltName: Full=Squalene epoxidase; Short=SE;	SubName: Full=Squalene epoxidase 1 {ECO:0000313|EMBL:ONL95392.1};	Squalene monooxygenase	GO:0016021,integral component of membrane; GO:0050660,flavin adenine dinucleotide binding; GO:0004506,squalene monooxygenase activity	HI0933-like protein
Sspon.01G0036480-1B	2.38	2.67	0.7	24.12	8.21	17.87	1.91667	16.7333	36	46	10	403	120	293	8.361	3.064	2.4042e-07	3.67258e-05	up	Chr1B	18619286	18620302	-	Sspon.01G0036480-1B	--	K20604 mitogen-activated protein kinase kinase 9 [EC:2.7.12.2] | (RefSeq) LOC109733284; mitogen-activated protein kinase kinase 9-like (A)	mitogen-activated protein kinase kinase 9 [Sorghum bicolor]	RecName: Full=Mitogen-activated protein kinase kinase 7; Short=AtMKK7; Short=MAP kinase kinase 7; EC=2.7.12.2; AltName: Full=Protein BUSHY AND DWARF 1;	SubName: Full=Uncharacterized protein {ECO:0000313|EMBL:EER92617.1};	Mitogen-activated protein kinase kinase (MAP2K)	GO:0005737,cytoplasm; GO:0005524,ATP binding; GO:0016301,kinase activity; GO:0004708,MAP kinase kinase activity; GO:0004674,protein serine/threonine kinase activity; GO:0009926,auxin polar transport; GO:0042742,defense response to bacterium; GO:0002229,defense response to oomycetes; GO:0007346,regulation of mitotic cell cycle; GO:0031098,stress-activated protein kinase signaling cascade; GO:00098…	Kinetochore Sim4 complex subunit FTA2
Sspon.01G0036670-2D	24.52	27.8	21.1	64.41	69.35	71.4	24.4733	68.3867	388	500	315	1125	1059	1224	2.718	1.443	1.41643e-05	0.00103605	up	Chr1D	15773074	15774286	+	Sspon.01G0036670-2D	--	--	uncharacterized protein At1g01500 [Sorghum bicolor]	RecName: Full=Uncharacterized protein At1g01500;	SubName: Full=Uncharacterized protein {ECO:0000313|EMBL:EER95213.1};	--	GO:0016021,integral component of membrane	--
Sspon.01G0036700-1B	43.41	86.57	87.28	16.9	19.85	18.83	72.42	18.5267	349	791	662	150	154	164	0.249	-2.007	1.48268e-06	0.000167526	down	Chr1B	19420186	19421472	-	Sspon.01G0036700-1B	--	--	unknown [Zea mays]	--	SubName: Full=Uncharacterized protein {ECO:0000313|EMBL:ACF82768.1};	--	GO:0016021,integral component of membrane	--
Sspon.01G0036710-1B	184.2	607.93	508.02	120.64	129.02	115.48	433.383	121.713	2490	9340	6479	1800	1683	1691	0.273	-1.874	3.7126e-05	0.00221228	down	Chr1B	19420354	19421427	+	Sspon.01G0036710-1B	--	--	unknown [Zea mays]	--	SubName: Full=Uncharacterized protein {ECO:0000313|EMBL:ACF82768.1};	--	GO:0016021,integral component of membrane	--
Sspon.01G0036760-1B	3.73	7.74	6.58	2.04	2.6	2.01	6.01667	2.21667	101	238	168	61	68	59	0.359	-1.478	0.00233875	0.0470114	down	Chr1B	19631308	19638737	+	Sspon.01G0036760-1B	--	K14638 solute carrier family 15 (peptide/histidine transporter), member 3/4 | (RefSeq) protein NRT1/ PTR FAMILY 8.3-like (A)	hypothetical protein PAHAL_B00143 [Panicum hallii]	RecName: Full=Protein NRT1/ PTR FAMILY 8.3; Short=AtNPF8.3; AltName: Full=Histidine-transporting protein; AltName: Full=Peptide transporter PTR2;	SubName: Full=Uncharacterized protein {ECO:0000313|EnsemblPlants:OPUNC03G09360.2};	H+/oligopeptide symporter	GO:0005794,Golgi apparatus; GO:0016021,integral component of membrane; GO:0000325,plant-type vacuole; GO:0009705,plant-type vacuole membrane; GO:0005774,vacuolar membrane; GO:0005773,vacuole; GO:0042936,NA; GO:0015334,high-affinity oligopeptide transmembrane transporter activity; GO:0015197,NA; GO:0042937,tripeptide transmembrane transporter activity; GO:0042938,dipeptide transport; GO:0015833,pe…	POT family
Sspon.01G0036770-2D	1.11	2.96	2.29	7.86	5.14	11.94	2.12	8.31333	35	106	68	273	156	407	3.768	1.914	0.000224904	0.00874405	up	Chr1D	16151831	16157045	-	Sspon.01G0036770-2D	--	K14638 solute carrier family 15 (peptide/histidine transporter), member 3/4 | (RefSeq) protein NRT1/ PTR FAMILY 8.3-like (A)	protein NRT1/ PTR FAMILY 8.3 isoform X1 [Sorghum bicolor]	RecName: Full=Protein NRT1/ PTR FAMILY 8.3; Short=AtNPF8.3; AltName: Full=Histidine-transporting protein; AltName: Full=Peptide transporter PTR2;	SubName: Full=Uncharacterized protein {ECO:0000313|EMBL:EER92586.1};	H+/oligopeptide symporter	GO:0005794,Golgi apparatus; GO:0016021,integral component of membrane; GO:0000325,plant-type vacuole; GO:0009705,plant-type vacuole membrane; GO:0005774,vacuolar membrane; GO:0005773,vacuole; GO:0042936,NA; GO:0015334,high-affinity oligopeptide transmembrane transporter activity; GO:0015197,NA; GO:0042937,tripeptide transmembrane transporter activity; GO:0042938,dipeptide transport; GO:0015833,pe…	POT family
Sspon.01G0037000-1B	0	0	0	9.92	1.65	0.05	0	3.87333	0	0	0	220	32	1	414.948	8.697	0.00174891	0.0386999	up	Chr1B	19974982	19976331	-	Sspon.01G0037000-1B	--	K08332 vacuolar protein 8 | (RefSeq) ubiquitin-protein ligase, PUB4 (A)	hypothetical protein SHCRBa_230_N09_R_300 [Saccharum hybrid cultivar R570]	RecName: Full=U-box domain-containing protein 21; EC=2.3.2.27; AltName: Full=Plant U-box protein 21; AltName: Full=RING-type E3 ubiquitin transferase PUB21 {ECO:0000305};	RecName: Full=RING-type E3 ubiquitin transferase {ECO:0000256|SAAS:SAAS00702733}; EC=2.3.2.27 {ECO:0000256|SAAS:SAAS00702733};	--	GO:0004842,ubiquitin-protein transferase activity; GO:0010200,response to chitin	Zinc-finger of the MIZ type in Nse subunit
Sspon.01G0037000-2C	0	0	0	2.84	1.03	0.18	0	1.35	0	0	0	63	20	4	146.166	7.191	2.67191e-05	0.00170614	up	Chr1C	14797937	14799286	+	Sspon.01G0037000-2C	--	K08332 vacuolar protein 8 | (RefSeq) ubiquitin-protein ligase, PUB4 (A)	hypothetical protein SHCRBa_230_N09_R_300 [Saccharum hybrid cultivar R570]	RecName: Full=U-box domain-containing protein 20; EC=2.3.2.27; AltName: Full=Plant U-box protein 20; AltName: Full=RING-type E3 ubiquitin transferase PUB20 {ECO:0000305};	RecName: Full=RING-type E3 ubiquitin transferase {ECO:0000256|SAAS:SAAS00702733}; EC=2.3.2.27 {ECO:0000256|SAAS:SAAS00702733};	--	GO:0004842,ubiquitin-protein transferase activity; GO:0010200,response to chitin	Zinc-finger of the MIZ type in Nse subunit
Sspon.01G0037110-1B	1.21	0.34	1.84	0.06	0	0	1.13	0.02	35	11	50	2	0	0	0.019	-5.751	7.20113e-05	0.00367586	down	Chr1B	20191683	20194477	+	Sspon.01G0037110-1B	--	K04733 interleukin-1 receptor-associated kinase 4 [EC:2.7.11.1] | (RefSeq) G-type lectin S-receptor-like serine/threonine-protein kinase At1g67520 (A)	thaumatin-like protein 1b isoform X1 [Sorghum bicolor]	RecName: Full=Thaumatin-like protein 1 {ECO:0000303|PubMed:15988566}; Short=AtTLP1 {ECO:0000303|PubMed:15988566}; Flags: Precursor;	SubName: Full=Uncharacterized protein {ECO:0000313|EMBL:KXG39786.1};	--	GO:0009682,induced systemic resistance; GO:0009617,response to bacterium; GO:0009723,response to ethylene	Beta-1,3-glucanase
Sspon.01G0037110-1T	2.43	0.06	0.63	0.13	0.04	0	1.04	0.0566667	70	2	17	4	1	0	0.051	-4.296	0.00229234	0.0464849	down	Chr1C	15213077	15215871	-	Sspon.01G0037110-1T	--	K04733 interleukin-1 receptor-associated kinase 4 [EC:2.7.11.1] | (RefSeq) G-type lectin S-receptor-like serine/threonine-protein kinase At1g67520 (A)	thaumatin-like protein 1b isoform X1 [Sorghum bicolor]	RecName: Full=Thaumatin-like protein 1 {ECO:0000303|PubMed:15988566}; Short=AtTLP1 {ECO:0000303|PubMed:15988566}; Flags: Precursor;	SubName: Full=Uncharacterized protein {ECO:0000313|EMBL:KXG39786.1};	--	GO:0009682,induced systemic resistance; GO:0009617,response to bacterium; GO:0009723,response to ethylene	Beta-1,3-glucanase
Sspon.01G0037280-1B	11.96	4.8	12.68	0.48	0	0.1	9.81333	0.193333	114	52	114	5	0	1	0.019	-5.696	6.84801e-10	2.59371e-07	down	Chr1B	21013589	21015120	+	Sspon.01G0037280-1B	--	K02154 V-type H+-transporting ATPase subunit a | (RefSeq) V-type proton ATPase subunit a3 (A)	V-type proton ATPase subunit a3 [Sorghum bicolor]	RecName: Full=V-type proton ATPase subunit a2; Short=V-ATPase subunit a2; AltName: Full=V-type proton ATPase 95 kDa subunit a isoform 2; Short=V-ATPase 95 kDa isoform a2; AltName: Full=Vacuolar H(+)-ATPase subunit a isoform 2; AltName: Full=Vacuolar proton pump subunit a2; AltName: Full=Vacuolar proton translocating ATPase 95 kDa subunit a isoform 2;	RecName: Full=V-type proton ATPase subunit a {ECO:0000256|RuleBase:RU361189};	Vacuolar H+-ATPase V0 sector, subunit a	GO:0009507,chloroplast; GO:0005794,Golgi apparatus; GO:0016021,integral component of membrane; GO:0016020,membrane; GO:0005739,mitochondrion; GO:0000325,plant-type vacuole; GO:0009705,plant-type vacuole membrane; GO:0005774,vacuolar membrane; GO:0016471,vacuolar proton-transporting V-type ATPase complex; GO:0000220,vacuolar proton-transporting V-type ATPase, V0 domain; GO:0005773,vacuole; GO:0051…	V-type ATPase 116kDa subunit family
Sspon.01G0037330-2C	1.72	1.03	0.51	2.49	4.84	9.13	1.08667	5.48667	25	17	7	40	68	144	4.914	2.297	0.00141237	0.0332317	up	Chr1C	15904565	15905542	+	Sspon.01G0037330-2C	--	K22097 3-O-acetylpapaveroxine carboxylesterase [EC:3.1.1.105] | (RefSeq) carboxylesterase 1-like (A)	probable carboxylesterase 8 [Sorghum bicolor]	RecName: Full=Probable carboxylesterase 8; AltName: Full=AtCXE8; EC=3.1.1.1;	SubName: Full=Uncharacterized protein {ECO:0000313|EMBL:EER92547.1};	Arylacetamide deacetylase	GO:0052689,carboxylic ester hydrolase activity; GO:0016787,hydrolase activity; GO:0009056,catabolic process	Carboxylesterase family
Sspon.01G0037370-2C	0.21	0.24	0.18	1.15	0.92	4.18	0.21	2.08333	6	8	5	37	26	132	9.543	3.254	8.8207e-05	0.00427866	up	Chr1C	81606459	81615285	+	Sspon.01G0037370-2C	--	K20456 oxysterol-binding protein 1 | (RefSeq) hypothetical protein (A)	protein DETOXIFICATION 42 [Sorghum bicolor]	RecName: Full=Protein DETOXIFICATION 42 {ECO:0000303|PubMed:11739388}; Short=AtDTX42 {ECO:0000303|PubMed:11739388}; AltName: Full=Aluminum-activated citrate transporter {ECO:0000303|PubMed:18826429}; AltName: Full=AtMATE {ECO:0000303|PubMed:18826429}; AltName: Full=FRD-like protein {ECO:0000303|PubMed:12172022}; AltName: Full=Multidrug and toxic compound extrusion protein 42 {ECO:0000305}; Short=…	RecName: Full=Protein DETOXIFICATION {ECO:0000256|RuleBase:RU004914}; AltName: Full=Multidrug and toxic compound extrusion protein {ECO:0000256|RuleBase:RU004914};	Uncharacterized membrane protein, predicted efflux pump	GO:0016021,integral component of membrane; GO:0005886,plasma membrane; GO:0015297,antiporter activity; GO:0015137,citrate transmembrane transporter activity; GO:0015238,drug transmembrane transporter activity; GO:0015746,citrate transport; GO:0010044,response to aluminum ion	Polysaccharide biosynthesis C-terminal domain
Sspon.01G0037390-1B	3.66	3.82	14.77	0.21	0.47	0	7.41667	0.226667	16	19	61	1	2	0	0.029	-5.093	7.70479e-05	0.00385226	down	Chr1B	21369513	21371261	-	Sspon.01G0037390-1B	--	K13436 pto-interacting protein 1 [EC:2.7.11.1] | (RefSeq) uncharacterized protein LOC101783123 isoform X1 (A)	putative wall-associated receptor kinase-like 16 isoform X4 [Setaria italica]	--	SubName: Full=Uncharacterized protein {ECO:0000313|EMBL:KQL03437.1, ECO:0000313|EnsemblPlants:Si004820m};	--	GO:0005524,ATP binding; GO:0004672,protein kinase activity	--
Sspon.01G0037710-1B	0	0	1.19	31.44	15.66	13.95	0.396667	20.35	0	0	4	124	54	54	52.463	5.713	6.32556e-08	1.20203e-05	up	Chr1B	25082895	25083134	+	Sspon.01G0037710-1B	--	--	hypothetical protein PAHAL_C03501 [Panicum hallii]	--	SubName: Full=Uncharacterized protein {ECO:0000313|EMBL:AQK93959.1, ECO:0000313|EnsemblPlants:Zm00001d010388_P001};	--	--	--
Sspon.01G0037880-4P	2.39	1.55	1.75	20.47	1.12	21.13	1.89667	14.24	42	31	29	397	19	402	7.162	2.84	0.000203536	0.00813232	up	Chr1D	20830693	20832089	-	Sspon.01G0037880-4P	--	--	uncharacterized protein LOC8084716 [Sorghum bicolor]	--	SubName: Full=Uncharacterized protein {ECO:0000313|EMBL:KXG39581.1};	--	GO:0016021,integral component of membrane	--
Sspon.01G0038040-2D	5.44	2.42	2.25	32.12	24.08	7.95	3.37	21.3833	77	39	30	502	329	122	6.206	2.634	8.74122e-06	0.000709797	up	Chr1D	27009188	27011267	-	Sspon.01G0038040-2D	--	K13448 calcium-binding protein CML | (RefSeq) probable calcium-binding protein CML27 (A)	probable calcium-binding protein CML27 [Sorghum bicolor]	RecName: Full=Probable calcium-binding protein CML27; AltName: Full=Calmodulin-like protein 27;	SubName: Full=Uncharacterized protein {ECO:0000313|EMBL:KXG39446.1};	Calmodulin and related proteins (EF-Hand superfamily)	GO:0005509,calcium ion binding	Dockerin type I domain
Sspon.01G0038260-1B	0	0	0	1.4	1.92	2.67	0	1.99667	0	0	0	15	18	28	104.792	6.711	5.69081e-05	0.00311267	up	Chr1B	29261279	29261929	-	Sspon.01G0038260-1B	--	--	uncharacterized protein LOC8055910 [Sorghum bicolor]	--	SubName: Full=Uncharacterized protein {ECO:0000313|EMBL:EER92346.1};	--	--	VQ motif
Sspon.01G0038450-1B	9.91	13.4	6.99	4.51	2.7	3.72	10.1	3.64333	209	321	139	105	55	85	0.349	-1.519	0.000896516	0.0238344	down	Chr1B	29985635	29990336	-	Sspon.01G0038450-1B	--	K02945 small subunit ribosomal protein S1 | (RefSeq) 30S ribosomal protein S1, chloroplastic (A)	30S ribosomal protein S1, chloroplastic [Sorghum bicolor]	RecName: Full=30S ribosomal protein S1, chloroplastic {ECO:0000303|PubMed:10874039}; AltName: Full=CS1; AltName: Full=Chloroplastic small ribosomal subunit protein bS1c {ECO:0000303|PubMed:28007896}; Flags: Precursor;	SubName: Full=Uncharacterized protein {ECO:0000313|EMBL:EER92355.1};	--	GO:0009507,chloroplast; GO:0005840,ribosome; GO:0003723,RNA binding	S1 RNA binding domain
Sspon.01G0038620-1B	187.63	122.93	169.61	384.08	714.19	298.34	160.057	465.537	1257	936	1072	2840	4617	2165	2.868	1.52	0.000432108	0.0139981	up	Chr1B	31003794	31004243	+	Sspon.01G0038620-1B	--	K13993 HSP20 family protein | (RefSeq) 17.9 kDa class I heat shock protein-like (A)	17.9 kDa class I heat shock protein [Setaria italica]	RecName: Full=17.9 kDa class I heat shock protein; AltName: Full=17.9 kDa heat shock protein 1; Short=OsHsp17.9A;	SubName: Full=Uncharacterized protein {ECO:0000313|EMBL:KQK91546.1, ECO:0000313|EnsemblPlants:Si037867m};	Molecular chaperone (small heat-shock protein Hsp26/Hsp42)	GO:0005634,nucleus; GO:0009408,response to heat; GO:0016032,viral process	FKBP26_C-terminal
Sspon.01G0038620-1P	2.82	2.73	1.79	9.44	29.33	9.88	2.44667	16.2167	20	22	12	74	201	76	6.554	2.712	3.52493e-05	0.00212565	up	Chr1B	30965638	30966114	+	Sspon.01G0038620-1P	--	K13993 HSP20 family protein | (RefSeq) 17.9 kDa class I heat shock protein (A)	17.9 kDa class I heat shock protein [Sorghum bicolor]	RecName: Full=17.4 kDa class I heat shock protein; AltName: Full=17.4 kDa heat shock protein; Short=OsHsp17.4;	SubName: Full=Uncharacterized protein {ECO:0000313|EMBL:EER95120.1};	Molecular chaperone (small heat-shock protein Hsp26/Hsp42)	GO:0005737,cytoplasm; GO:0046685,response to arsenic-containing substance; GO:0046686,response to cadmium ion; GO:0046688,response to copper ion; GO:0045471,response to ethanol; GO:0009408,response to heat; GO:0042542,response to hydrogen peroxide	FKBP26_C-terminal
Sspon.01G0038620-2C	0.09	0.65	0.2	3.1	7.38	1.45	0.313333	3.97667	1	8	2	37	77	17	12.314	3.622	0.000355678	0.0121035	up	Chr1C	16274544	16275507	-	Sspon.01G0038620-2C	--	K13993 HSP20 family protein | (RefSeq) 17.9 kDa class I heat shock protein (A)	17.9 kDa class I heat shock protein [Sorghum bicolor]	RecName: Full=17.4 kDa class I heat shock protein; AltName: Full=17.4 kDa heat shock protein; Short=OsHsp17.4;	SubName: Full=Uncharacterized protein {ECO:0000313|EMBL:EER95120.1};	Molecular chaperone (small heat-shock protein Hsp26/Hsp42)	GO:0005737,cytoplasm; GO:0046685,response to arsenic-containing substance; GO:0046686,response to cadmium ion; GO:0046688,response to copper ion; GO:0045471,response to ethanol; GO:0009408,response to heat; GO:0042542,response to hydrogen peroxide	FKBP26_C-terminal
Sspon.01G0038660-1B	0.58	0.41	0	11.67	3.44	0.97	0.33	5.36	10	8	0	221	57	18	15.529	3.957	7.48235e-05	0.00376744	up	Chr1B	31213751	31214902	+	Sspon.01G0038660-1B	--	K23344 DDRGK domain-containing protein 1 | (RefSeq) COBRA-like protein 10 (A)	COBRA-like protein 7 [Sorghum bicolor]	RecName: Full=COBRA-like protein 7; Flags: Precursor;	SubName: Full=Uncharacterized protein {ECO:0000313|EMBL:EER95000.1};	--	GO:0031225,anchored component of membrane; GO:0046658,anchored component of plasma membrane; GO:0005768,endosome; GO:0005794,Golgi apparatus; GO:0009506,plasmodesma; GO:0005802,trans-Golgi network; GO:0016049,cell growth; GO:0010215,cellulose microfibril organization	Cellulose binding domain
Sspon.01G0038980-1P	4.53	2.91	3.32	16.5	22.39	12.87	3.58667	17.2533	52	38	36	209	248	160	4.714	2.237	2.75688e-06	0.00027518	up	Chr6C	59621726	59624927	-	Sspon.01G0038980-1P	--	K13161 heterogeneous nuclear ribonucleoprotein R | (RefSeq) heterogeneous nuclear ribonucleoprotein R (A)	heterogeneous nuclear ribonucleoprotein Q isoform X2 [Setaria italica]	RecName: Full=Heterogeneous nuclear ribonucleoprotein Q {ECO:0000305}; Short=hnRNP Q {ECO:0000305}; AltName: Full=Protein LHP1-INTERACTING FACTOR 2 {ECO:0000303|PubMed:21304947};	SubName: Full=Uncharacterized protein {ECO:0000313|EMBL:KQL01068.1, ECO:0000313|EnsemblPlants:Si013693m};	Heterogeneous nuclear ribonucleoprotein R (RRM superfamily)	GO:0005737,cytoplasm; GO:0005829,cytosol; GO:0005783,endoplasmic reticulum; GO:0005634,nucleus; GO:0003682,chromatin binding; GO:0003729,mRNA binding; GO:0043565,sequence-specific DNA binding; GO:0071395,cellular response to jasmonic acid stimulus; GO:0042742,defense response to bacterium; GO:0050832,defense response to fungus; GO:0045087,innate immune response; GO:0007275,multicellular organism …	Occluded RNA-recognition motif
Sspon.01G0038990-2C	2.84	0.54	2.15	0.12	0.28	0.19	1.84333	0.196667	42	9	30	2	4	3	0.104	-3.261	0.00208066	0.043731	down	Chr1C	20398564	20400509	+	Sspon.01G0038990-2C	--	--	uncharacterized protein LOC8084893 [Sorghum bicolor]	--	SubName: Full=Uncharacterized protein {ECO:0000313|EMBL:EER92438.1};	--	--	Up-regulated During Septation
Sspon.01G0039000-2C	0	0.12	0	2.32	0.57	1.22	0.04	1.37	0	2	0	37	8	19	30.347	4.923	0.0017543	0.0387881	up	Chr1C	20373195	20374163	+	Sspon.01G0039000-2C	--	--	uncharacterized protein LOC8084902 [Sorghum bicolor]	--	SubName: Full=Uncharacterized protein {ECO:0000313|EMBL:KXG39648.1};	--	--	--
Sspon.01G0039070-1B	0	0	0	0.62	3.89	15.33	0	6.61333	0	0	0	10	55	243	520.11	9.023	4.02376e-09	1.20927e-06	up	Chr1B	32616853	32618814	-	Sspon.01G0039070-1B	--	K00799 glutathione S-transferase [EC:2.5.1.18] | (RefSeq) IN2-1 protein (A)	unknown [Zea mays]	RecName: Full=Protein IN2-1 homolog B; AltName: Full=Glutathione S-transferase GSTZ5;	SubName: Full=Uncharacterized protein {ECO:0000313|EMBL:ACF85826.1};	Glutathione S-transferase	GO:0005737,cytoplasm; GO:0004364,glutathione transferase activity; GO:0006749,glutathione metabolic process; GO:0010731,protein glutathionylation	Glutathione S-transferase, C-terminal domain
Sspon.01G0039090-3D	0.24	0.42	0.25	5.22	8.13	1.32	0.303333	4.89	4	8	4	97	132	24	15.809	3.983	1.48446e-06	0.000167526	up	Chr1D	19532219	19536136	-	Sspon.01G0039090-3D	--	--	uncharacterized protein LOC8081466 [Sorghum bicolor]	--	SubName: Full=Uncharacterized protein {ECO:0000313|EMBL:EER95070.1};	--	GO:0016021,integral component of membrane	Peptidase M50B-like
Sspon.01G0039210-2C	2.56	1	0.37	19.71	9.54	11.77	1.31	13.6733	52	23	7	442	187	259	10.132	3.341	9.86994e-08	1.74932e-05	up	Chr1C	20834455	20838201	-	Sspon.01G0039210-2C	--	K10257 acyl-lipid omega-3 desaturase [EC:1.14.19.25 1.14.19.35 1.14.19.36] | (RefSeq) omega-3 fatty acid desaturase, chloroplastic (A)	omega-3 fatty acid desaturase, chloroplastic [Zea mays]	RecName: Full=sn-2 acyl-lipid omega-3 desaturase (ferredoxin), chloroplastic {ECO:0000303|PubMed:17064923}; EC=1.14.19.35 {ECO:0000269|PubMed:17064923}; AltName: Full=Omega-3 fatty acid desaturase 7, chloroplastic {ECO:0000303|PubMed:17064923}; Short=HaFAD7 {ECO:0000303|PubMed:17064923}; Flags: Precursor;	SubName: Full=Fatty acid desaturase8 {ECO:0000313|EMBL:ONL96899.1};	--	GO:0031969,chloroplast membrane; GO:0016021,integral component of membrane; GO:0016717,oxidoreductase activity, acting on paired donors, with oxidation of a pair of donors resulting in the reduction of molecular oxygen to two molecules of water; GO:0006636,unsaturated fatty acid biosynthetic process	Fatty acid desaturase
Sspon.01G0039880-1B	0.22	0.2	0.19	4.58	1.06	2.78	0.203333	2.80667	5	5	4	114	23	68	13.371	3.741	4.41168e-06	0.000402962	up	Chr1B	37450961	37453452	-	Sspon.01G0039880-1B	--	--	hypothetical protein SORBI_3002G116400 [Sorghum bicolor]	--	SubName: Full=Uncharacterized protein {ECO:0000313|EMBL:KXG34970.1};	--	--	--
Sspon.01G0039890-1P	3.14	0.38	0.92	16.68	0.36	20.37	1.48	12.47	36	5	10	211	4	253	8.062	3.011	0.00244932	0.0483724	up	Chr1B	37529609	37532927	+	Sspon.01G0039890-1P	--	--	zinc finger CCCH domain-containing protein 15 homolog [Sorghum bicolor]	--	SubName: Full=Uncharacterized protein {ECO:0000313|EMBL:EER92192.1};	--	--	DRG Family Regulatory Proteins, Tma46
Sspon.01G0040060-2C	80.19	128.91	48.75	32.74	35.69	29.43	85.95	32.62	659	1204	378	297	283	262	0.369	-1.437	0.0010309	0.0263676	down	Chr1C	31634063	31636174	+	Sspon.01G0040060-2C	--	K02922 large subunit ribosomal protein L37e | (RefSeq) 60S ribosomal protein L37-3 (A)	60S ribosomal protein L37-3 [Sorghum bicolor]	RecName: Full=60S ribosomal protein L37-3;	RecName: Full=Ribosomal protein L37 {ECO:0000256|RuleBase:RU000576};	60S ribosomal protein L37	GO:0022625,cytosolic large ribosomal subunit; GO:0046872,metal ion binding; GO:0003723,RNA binding; GO:0019843,rRNA binding; GO:0003735,structural constituent of ribosome; GO:0006412,translation	Ribosomal protein L37e
Sspon.01G0040200-1B	1.69	0.81	0.16	1.67	7.34	15.5	0.886667	8.17	11	6	1	12	46	109	8.917	3.157	0.00138394	0.0327468	up	Chr1B	39304025	39304460	-	Sspon.01G0040200-1B	--	K04733 interleukin-1 receptor-associated kinase 4 [EC:2.7.11.1] | (RefSeq) jacalin-related lectin 3 isoform X3 (A)	protein GOS9 [Sorghum bicolor]	RecName: Full=Horcolin; AltName: Full=Agglutinin; AltName: Full=Mannose-specific lectin;	SubName: Full=Uncharacterized protein {ECO:0000313|EMBL:KXG39189.1};	--	GO:0048046,apoplast; GO:0005537,mannose binding	Jacalin-like lectin domain
Sspon.01G0040360-3D	4.6	4.6	2.69	25.81	4.16	35.57	3.96333	21.8467	87	99	48	539	76	729	5.264	2.396	0.00015482	0.00656034	up	Chr1D	72971486	72975019	+	Sspon.01G0040360-3D	--	K05658 ATP-binding cassette, subfamily B (MDR/TAP), member 1 [EC:7.6.2.2] | (RefSeq) uncharacterized protein LOC111781709 (A)	S-norcoclaurine synthase 1 [Sorghum bicolor]	RecName: Full=S-norcoclaurine synthase 1; Short=CjNCS1; EC=4.2.1.78;	SubName: Full=Uncharacterized protein {ECO:0000313|EMBL:EER92241.1};	Iron/ascorbate family oxidoreductases	GO:0050474,(S)-norcoclaurine synthase activity; GO:0046872,metal ion binding; GO:0016491,oxidoreductase activity; GO:0009820,alkaloid metabolic process	2OG-Fe(II) oxygenase superfamily
Sspon.01G0040550-1P	0	0	0	1.07	0.29	0.92	0	0.76	0	0	0	43	10	36	147.083	7.2	6.39071e-06	0.000540357	up	Chr2B	12122084	12124617	-	Sspon.01G0040550-1P	--	K14487 auxin responsive GH3 gene family | (RefSeq) probable indole-3-acetic acid-amido synthetase GH3.8 (A)	probable indole-3-acetic acid-amido synthetase GH3.8 [Sorghum bicolor]	RecName: Full=Probable indole-3-acetic acid-amido synthetase GH3.8; EC=6.3.2.-; AltName: Full=Auxin-responsive GH3-like protein 8; Short=OsGH3-8;	SubName: Full=Uncharacterized protein {ECO:0000313|EMBL:EER99639.1};	--	GO:0016874,ligase activity	GH3 auxin-responsive promoter
Sspon.01G0040550-2C	0.14	0	0	1.64	1.05	1.74	0.0466667	1.47667	4	0	0	50	28	52	30.09	4.911	2.27413e-05	0.00149895	up	Chr2C	14848715	14850658	+	Sspon.01G0040550-2C	--	K14487 auxin responsive GH3 gene family | (RefSeq) probable indole-3-acetic acid-amido synthetase GH3.8 (A)	probable indole-3-acetic acid-amido synthetase GH3.8 [Sorghum bicolor]	RecName: Full=Probable indole-3-acetic acid-amido synthetase GH3.8; EC=6.3.2.-; AltName: Full=Auxin-responsive GH3-like protein 8; Short=OsGH3-8;	SubName: Full=Uncharacterized protein {ECO:0000313|EMBL:EER99639.1};	--	GO:0016874,ligase activity	GH3 auxin-responsive promoter
Sspon.01G0040610-1P	0.27	0.07	0.04	7.76	3.12	1.23	0.126667	4.03667	7	2	1	225	79	35	31.49	4.977	3.14628e-08	6.93159e-06	up	Chr2B	12757787	12759550	+	Sspon.01G0040610-1P	--	K14494 DELLA protein | (RefSeq) hypothetical protein (A)	hypothetical protein [Zea mays]	RecName: Full=Protein SHORT-ROOT 1; AltName: Full=OsSHR1;	SubName: Full=Uncharacterized protein {ECO:0000313|EMBL:JAE68787.1};	--	GO:0005634,nucleus; GO:0003700,DNA-binding transcription factor activity; GO:0043565,sequence-specific DNA binding; GO:0008356,asymmetric cell division; GO:0055072,iron ion homeostasis; GO:0048366,leaf development; GO:0045930,negative regulation of mitotic cell cycle; GO:0009956,radial pattern formation; GO:0006355,regulation of transcription, DNA-templated; GO:0006351,transcription, DNA-templated	GRAS domain family
Sspon.01G0040610-2C	0.23	0	0.16	5.92	2.53	0.67	0.13	3.04	6	0	4	171	64	19	23.026	4.525	5.91185e-06	0.000510802	up	Chr2C	15879160	15880917	-	Sspon.01G0040610-2C	--	K14494 DELLA protein | (RefSeq) hypothetical protein (A)	hypothetical protein [Zea mays]	RecName: Full=Protein SHORT-ROOT 1; AltName: Full=OsSHR1;	SubName: Full=GRAS transcription factor {ECO:0000313|EMBL:AIB04372.1}; SubName: Full=Protein SHORT-ROOT {ECO:0000313|EMBL:ONM59196.1};	--	GO:0005634,nucleus; GO:0003700,DNA-binding transcription factor activity; GO:0043565,sequence-specific DNA binding; GO:0008356,asymmetric cell division; GO:0055072,iron ion homeostasis; GO:0048366,leaf development; GO:0045930,negative regulation of mitotic cell cycle; GO:0009956,radial pattern formation; GO:0006355,regulation of transcription, DNA-templated; GO:0006351,transcription, DNA-templated	GRAS domain family
Sspon.01G0040720-2C	4.65	2.28	1.38	19.5	28.81	14.58	2.77	20.9633	43	24	12	199	257	146	7.433	2.894	4.72081e-07	6.52628e-05	up	Chr1C	34773769	34777362	+	Sspon.01G0040720-2C	--	K00574 cyclopropane-fatty-acyl-phospholipid synthase [EC:2.1.1.79] | (RefSeq) hypothetical protein (A)	tuberculostearic acid methyltransferase ufaa1 [Quercus suber]	RecName: Full=(S)-coclaurine N-methyltransferase {ECO:0000303|PubMed:12946416}; Short=PsCNMT {ECO:0000303|PubMed:12946416}; EC=2.1.1.140 {ECO:0000269|PubMed:22725256};	SubName: Full=Uncharacterized protein {ECO:0000313|EMBL:GAY45456.1};	--	GO:0005737,cytoplasm; GO:0030794,(S)-coclaurine-N-methyltransferase activity; GO:1901012,(S)-reticuline biosynthetic process; GO:0002238,response to molecule of fungal origin; GO:0009611,response to wounding	Methyltransferase domain
Sspon.01G0040830-3D	84.06	56.05	49.86	147.07	107.64	175.64	63.3233	143.45	1553	1177	869	2999	1919	3515	2.195	1.134	0.00210468	0.0439518	up	Chr1D	41851230	41853499	-	Sspon.01G0040830-3D	--	K03188 urease accessory protein | (RefSeq) uncharacterized protein LOC108224146 isoform X1 (A)	F-box protein PP2-A13 [Sorghum bicolor]	RecName: Full=F-box protein PP2-A13; AltName: Full=Protein PHLOEM PROTEIN 2-LIKE A13; Short=AtPP2-A13; AltName: Full=SKP1-interacting partner 9;	SubName: Full=Uncharacterized protein {ECO:0000313|EMBL:EER94629.1};	--	GO:0005634,nucleus; GO:0016567,protein ubiquitination	Phloem protein 2
Sspon.01G0041040-1B	5.16	4.59	3.52	10.18	8.55	19.68	4.42333	12.8033	90	91	58	196	144	372	2.798	1.484	0.00191122	0.0412356	up	Chr1B	45376347	45377924	+	Sspon.01G0041040-1B	--	K21407 adipocyte plasma membrane-associated protein | (RefSeq) protein STRICTOSIDINE SYNTHASE-LIKE 3-like (A)	hypothetical protein SORBI_3001G310500 [Sorghum bicolor]	RecName: Full=Protein STRICTOSIDINE SYNTHASE-LIKE 4 {ECO:0000303|PubMed:10777701}; Short=AtSSL4 {ECO:0000303|PubMed:10777701}; Flags: Precursor;	SubName: Full=Uncharacterized protein {ECO:0000313|EMBL:OQU92210.1};	Predicted alkaloid synthase/Surface mucin Hemomucin	GO:0005783,endoplasmic reticulum; GO:0016020,membrane; GO:0005773,vacuole; GO:0016788,hydrolase activity, acting on ester bonds; GO:0009058,biosynthetic process; GO:0009753,response to jasmonic acid; GO:0009611,response to wounding	NHL repeat
Sspon.01G0041040-2C	3.03	1.95	1.55	9.11	5.66	12.63	2.17667	9.13333	56	41	27	186	101	253	4.058	2.021	9.29875e-05	0.00444812	up	Chr1C	38642392	38644044	+	Sspon.01G0041040-2C	--	K21407 adipocyte plasma membrane-associated protein | (RefSeq) protein STRICTOSIDINE SYNTHASE-LIKE 3-like (A)	hypothetical protein SORBI_3001G310500 [Sorghum bicolor]	RecName: Full=Protein STRICTOSIDINE SYNTHASE-LIKE 5 {ECO:0000303|PubMed:10777701}; Short=AtSSL5 {ECO:0000303|PubMed:10777701}; AltName: Full=Protein YELLOW-LEAF-SPECIFIC GENE 2 {ECO:0000303|PubMed:11230571}; Flags: Precursor;	SubName: Full=Uncharacterized protein {ECO:0000313|EMBL:OQU92210.1};	Predicted alkaloid synthase/Surface mucin Hemomucin	GO:0005783,endoplasmic reticulum; GO:0016020,membrane; GO:0005773,vacuole; GO:0016788,hydrolase activity, acting on ester bonds; GO:0009058,biosynthetic process; GO:0009723,response to ethylene; GO:0009620,response to fungus; GO:0009753,response to jasmonic acid; GO:0009751,response to salicylic acid; GO:0009615,response to virus	SMP-30/Gluconolactonase/LRE-like region
Sspon.01G0041040-3D	0	0	0	0.98	0.34	1.7	0	1.00667	0	0	0	20	6	34	99.258	6.633	0.000140352	0.00610637	up	Chr1D	40412419	40414072	+	Sspon.01G0041040-3D	--	K21407 adipocyte plasma membrane-associated protein | (RefSeq) protein STRICTOSIDINE SYNTHASE-LIKE 3-like (A)	hypothetical protein SORBI_3001G310500 [Sorghum bicolor]	RecName: Full=Protein STRICTOSIDINE SYNTHASE-LIKE 5 {ECO:0000303|PubMed:10777701}; Short=AtSSL5 {ECO:0000303|PubMed:10777701}; AltName: Full=Protein YELLOW-LEAF-SPECIFIC GENE 2 {ECO:0000303|PubMed:11230571}; Flags: Precursor;	SubName: Full=Uncharacterized protein {ECO:0000313|EMBL:OQU92210.1};	Predicted alkaloid synthase/Surface mucin Hemomucin	GO:0005783,endoplasmic reticulum; GO:0016020,membrane; GO:0005773,vacuole; GO:0016788,hydrolase activity, acting on ester bonds; GO:0009058,biosynthetic process; GO:0009723,response to ethylene; GO:0009620,response to fungus; GO:0009753,response to jasmonic acid; GO:0009751,response to salicylic acid; GO:0009615,response to virus	SMP-30/Gluconolactonase/LRE-like region
Sspon.01G0041220-1B	5.21	3.24	4.88	51.32	29.77	27.23	4.44333	36.1067	102	72	90	1108	562	577	7.89	2.98	1.39937e-12	1.32179e-09	up	Chr1B	47328203	47332536	-	Sspon.01G0041220-1B	--	--	VAN3-binding protein [Sorghum bicolor]	RecName: Full=VAN3-binding protein {ECO:0000303|PubMed:19363154}; AltName: Full=Protein FORKED 1;	SubName: Full=Uncharacterized protein {ECO:0000313|EMBL:EER94492.1};	--	GO:0009734,auxin-activated signaling pathway; GO:0010305,leaf vascular tissue pattern formation; GO:0010087,phloem or xylem histogenesis; GO:0009733,response to auxin	Plant pleckstrin homology-like region
Sspon.01G0041220-2C	2.79	2.61	1.69	14.56	12.43	11.74	2.36333	12.91	65	69	37	374	279	296	5.305	2.407	9.17996e-09	2.43506e-06	up	Chr1C	41286554	41288663	+	Sspon.01G0041220-2C	--	--	VAN3-binding protein [Sorghum bicolor]	RecName: Full=VAN3-binding protein {ECO:0000303|PubMed:19363154}; AltName: Full=Protein FORKED 1;	SubName: Full=Uncharacterized protein {ECO:0000313|EMBL:EER94492.1};	--	GO:0009734,auxin-activated signaling pathway; GO:0010305,leaf vascular tissue pattern formation; GO:0010087,phloem or xylem histogenesis; GO:0009733,response to auxin	Plant pleckstrin homology-like region
Sspon.01G0041220-3D	6.93	5.18	8.16	26.52	14.77	13.71	6.75667	18.3333	126	107	140	532	259	270	2.631	1.395	0.00142539	0.0333987	up	Chr1D	42998511	43005089	+	Sspon.01G0041220-3D	--	--	VAN3-binding protein [Sorghum bicolor]	--	SubName: Full=Uncharacterized protein {ECO:0000313|EMBL:EER94492.1};	--	--	Plant pleckstrin homology-like region
Sspon.01G0041270-1B	1.23	3.64	1.95	0	0	0.07	2.27333	0.0233333	16	54	24	0	0	1	0.011	-6.486	2.17465e-05	0.00144362	down	Chr1B	47881984	47886254	+	Sspon.01G0041270-1B	--	K00630 glycerol-3-phosphate O-acyltransferase [EC:2.3.1.15] | (RefSeq) glycerol-3-phosphate acyltransferase, chloroplastic isoform X1 (A)	Glycerol-3-phosphate acyltransferase chloroplastic [Zea mays]	RecName: Full=Glycerol-3-phosphate acyltransferase, chloroplastic; Short=GPAT; EC=2.3.1.15; Flags: Precursor;	SubName: Full=Glycerol-3-phosphate acyltransferase chloroplastic {ECO:0000313|EMBL:ONM00341.1};	--	GO:0009570,chloroplast stroma; GO:0004366,glycerol-3-phosphate O-acyltransferase activity; GO:0102420,sn-1-glycerol-3-phosphate C16:0-DCA-CoA acyl transferase activity; GO:0016024,CDP-diacylglycerol biosynthetic process; GO:0006655,phosphatidylglycerol biosynthetic process	Acyltransferase
Sspon.01G0041500-1B	0.51	0.32	0	8.21	5.18	2.94	0.276667	5.44333	7	5	0	125	69	44	19.033	4.25	9.20513e-07	0.000111509	up	Chr1B	49985775	49986701	-	Sspon.01G0041500-1B	--	--	hypothetical protein SORBI_3001G284425 [Sorghum bicolor]	--	SubName: Full=Uncharacterized protein {ECO:0000313|EMBL:OQU92060.1};	--	--	--
Sspon.01G0041900-1B	51.05	15.78	24.48	1.78	2.78	3.15	30.4367	2.57	703	247	318	27	37	47	0.083	-3.599	9.70306e-12	7.35014e-09	down	Chr1B	57758523	57763948	-	Sspon.01G0041900-1B	--	K01859 chalcone isomerase [EC:5.5.1.6] | (RefSeq) vacuolar-sorting receptor 1-like (A)	vacuolar-sorting receptor 3 [Setaria italica]	RecName: Full=Vacuolar-sorting receptor 4; Short=AtVSR4; AltName: Full=BP80-like protein a; Short=AtBP80a; AltName: Full=Epidermal growth factor receptor-like protein 2b; Short=AtELP2b; Flags: Precursor;	SubName: Full=Uncharacterized protein {ECO:0000313|EMBL:EES20283.1}; Flags: Fragment;	--	GO:0030665,clathrin-coated vesicle membrane; GO:0005768,endosome; GO:0005794,Golgi apparatus; GO:0000139,Golgi membrane; GO:0016021,integral component of membrane; GO:0031902,late endosome membrane; GO:0005802,trans-Golgi network; GO:0005773,vacuole; GO:0005509,calcium ion binding; GO:0006623,protein targeting to vacuole	Complement Clr-like EGF-like
Sspon.01G0042320-2D	0	0	0	0.21	9.71	2.11	0	4.01	0	0	0	1	41	10	97.833	6.612	0.00069158	0.019774	up	Chr1D	86461739	86462032	+	Sspon.01G0042320-2D	--	--	hypothetical protein ZEAMMB73_Zm00001d013592 [Zea mays]	--	SubName: Full=Uncharacterized protein {ECO:0000313|EMBL:AQK63914.1, ECO:0000313|EnsemblPlants:Zm00001d013592_P006};	--	--	--
Sspon.01G0042440-1B	6.72	5.23	4.75	44.18	26.68	37.4	5.56667	36.0867	96	85	64	697	368	579	6.276	2.65	1.57181e-11	1.11433e-08	up	Chr1B	65450440	65451491	-	Sspon.01G0042440-1B	--	K00521 ferric-chelate reductase [EC:1.16.1.7] | (RefSeq) ferric reduction oxidase 7, chloroplastic-like (A)	stress-induced NAC protein 1 [Sorghum bicolor]	RecName: Full=NAC domain-containing protein 2 {ECO:0000303|PubMed:15029955}; Short=ONAC002 {ECO:0000303|PubMed:15029955}; AltName: Full=OsNAC19 {ECO:0000303|Ref.1}; AltName: Full=Protein STRESS-RESPONSIVE NAC 1 {ECO:0000303|PubMed:16924117};	SubName: Full=NAC1 protein {ECO:0000313|EMBL:AHA94929.1};	--	GO:0005634,nucleus; GO:0042803,protein homodimerization activity; GO:0043565,sequence-specific DNA binding; GO:1901002,positive regulation of response to salt stress; GO:1902584,positive regulation of response to water deprivation; GO:0006355,regulation of transcription, DNA-templated; GO:0006351,transcription, DNA-templated	No apical meristem (NAM) protein
Sspon.01G0042440-1P	5.1	4.03	4.8	15.2	12.7	17.21	4.64333	15.0367	107	96	95	352	257	391	3.145	1.653	1.57089e-05	0.00112086	up	Chr1D	106103791	106105291	+	Sspon.01G0042440-1P	--	K00521 ferric-chelate reductase [EC:1.16.1.7] | (RefSeq) ferric reduction oxidase 7, chloroplastic-like (A)	stress-induced NAc protein 1 SNAC1 [Saccharum hybrid cultivar Co 740]	RecName: Full=NAC domain-containing protein 2 {ECO:0000303|PubMed:15029955}; Short=ONAC002 {ECO:0000303|PubMed:15029955}; AltName: Full=OsNAC19 {ECO:0000303|Ref.1}; AltName: Full=Protein STRESS-RESPONSIVE NAC 1 {ECO:0000303|PubMed:16924117};	SubName: Full=NAC12 {ECO:0000313|EMBL:AIS74877.1};	--	GO:0005634,nucleus; GO:0042803,protein homodimerization activity; GO:0043565,sequence-specific DNA binding; GO:1901002,positive regulation of response to salt stress; GO:1902584,positive regulation of response to water deprivation; GO:0006355,regulation of transcription, DNA-templated; GO:0006351,transcription, DNA-templated	No apical meristem (NAM) protein
Sspon.01G0042440-2D	3.43	2.29	3.58	18.62	8.25	13.05	3.1	13.3067	71	54	70	426	165	293	4.152	2.054	9.23994e-06	0.000738367	up	Chr1D	106210743	106212231	+	Sspon.01G0042440-2D	--	K00521 ferric-chelate reductase [EC:1.16.1.7] | (RefSeq) ferric reduction oxidase 7, chloroplastic-like (A)	stress-induced NAc protein 1 SNAC1 [Saccharum hybrid cultivar Co 740]	RecName: Full=NAC domain-containing protein 2 {ECO:0000303|PubMed:15029955}; Short=ONAC002 {ECO:0000303|PubMed:15029955}; AltName: Full=OsNAC19 {ECO:0000303|Ref.1}; AltName: Full=Protein STRESS-RESPONSIVE NAC 1 {ECO:0000303|PubMed:16924117};	SubName: Full=NAC12 {ECO:0000313|EMBL:AIS74877.1};	--	GO:0005634,nucleus; GO:0042803,protein homodimerization activity; GO:0043565,sequence-specific DNA binding; GO:1901002,positive regulation of response to salt stress; GO:1902584,positive regulation of response to water deprivation; GO:0006355,regulation of transcription, DNA-templated; GO:0006351,transcription, DNA-templated	No apical meristem (NAM) protein
Sspon.01G0042450-2D	1.03	0.66	0.34	12.7	10.55	0.4	0.676667	7.88333	26	19	8	354	257	11	11.429	3.515	5.44722e-05	0.00300319	up	Chr1D	56414774	56434565	+	Sspon.01G0042450-2D	--	--	zinc finger protein-like 1 homolog isoform X2 [Sorghum bicolor]	--	SubName: Full=Uncharacterized protein {ECO:0000313|EMBL:KXG18772.1};	Predicted E3 ubiquitin ligase	GO:0016021,integral component of membrane; GO:0009737,response to abscisic acid	Zinc finger, C3HC4 type (RING finger)
Sspon.01G0042470-1B	10.57	8.14	9.71	23.91	21.88	33.5	9.47333	26.43	1104	966	957	2757	2206	3791	2.708	1.437	2.27761e-05	0.00149937	up	Chr1B	65768215	65780008	-	Sspon.01G0042470-1B	--	K11262 acetyl-CoA carboxylase / biotin carboxylase 1 [EC:6.4.1.2 6.3.4.14 2.1.3.15] | (RefSeq) acetyl-CoA carboxylase 1 (A)	cytosolic acetyl-CoA carboxylase [Saccharum hybrid cultivar R570]	RecName: Full=Acetyl-CoA carboxylase 1; EC=6.4.1.2; Includes: RecName: Full=Biotin carboxylase; EC=6.3.4.14;	SubName: Full=Cytosolic acetyl-CoA carboxylase {ECO:0000313|EMBL:AGT16340.1};	Acetyl-CoA carboxylase	GO:0005829,cytosol; GO:0003989,acetyl-CoA carboxylase activity; GO:0005524,ATP binding; GO:0004075,biotin carboxylase activity; GO:0046872,metal ion binding; GO:0006633,fatty acid biosynthetic process; GO:2001295,malonyl-CoA biosynthetic process	D-ala D-ala ligase C-terminus
Sspon.01G0042570-1B	4.06	3.63	5.36	13.8	13.78	11.97	4.35	13.1833	61	62	76	229	200	195	2.958	1.564	0.000235634	0.00898626	up	Chr1B	67199432	67202292	+	Sspon.01G0042570-1B	--	K13545 red chlorophyll catabolite reductase [EC:1.3.7.12] | (RefSeq) red chlorophyll catabolite reductase (A)	red chlorophyll catabolite reductase [Sorghum bicolor]	RecName: Full=Red chlorophyll catabolite reductase; Short=RCC reductase; EC=1.3.7.12 {ECO:0000269|PubMed:12223836}; AltName: Full=HvRCCR; Flags: Fragment;	SubName: Full=Uncharacterized protein {ECO:0000313|EMBL:EER91980.1};	--	GO:0009941,chloroplast envelope; GO:0009570,chloroplast stroma; GO:0005829,cytosol; GO:0005739,mitochondrion; GO:0051743,red chlorophyll catabolite reductase activity; GO:0015996,chlorophyll catabolic process; GO:0009814,defense response, incompatible interaction; GO:0010363,regulation of plant-type hypersensitive response	Red chlorophyll catabolite reductase (RCC reductase)
Sspon.01G0042570-2C	1.65	2.04	3.04	17.99	15.2	8.5	2.24333	13.8967	30	42	52	360	266	167	6.041	2.595	1.54391e-07	2.54093e-05	up	Chr1C	64319733	64322564	+	Sspon.01G0042570-2C	--	K13545 red chlorophyll catabolite reductase [EC:1.3.7.12] | (RefSeq) red chlorophyll catabolite reductase (A)	red chlorophyll catabolite reductase [Sorghum bicolor]	RecName: Full=Red chlorophyll catabolite reductase; Short=RCC reductase; EC=1.3.7.12 {ECO:0000269|PubMed:12223836}; AltName: Full=HvRCCR; Flags: Fragment;	SubName: Full=Uncharacterized protein {ECO:0000313|EMBL:EER91980.1};	--	GO:0009941,chloroplast envelope; GO:0009570,chloroplast stroma; GO:0005829,cytosol; GO:0005739,mitochondrion; GO:0051743,red chlorophyll catabolite reductase activity; GO:0015996,chlorophyll catabolic process; GO:0009814,defense response, incompatible interaction; GO:0010363,regulation of plant-type hypersensitive response	Red chlorophyll catabolite reductase (RCC reductase)
Sspon.01G0042710-1B	0.81	1.66	0	7.09	6.29	14.44	0.823333	9.27333	6	14	0	58	45	116	10.698	3.419	0.000121454	0.0054964	up	Chr1B	67866226	67866723	+	Sspon.01G0042710-1B	--	K13464 jasmonate ZIM domain-containing protein | (RefSeq) protein TIFY 11e (A)	protein TIFY 11e [Sorghum bicolor]	RecName: Full=Protein TIFY 11e {ECO:0000305}; Short=OsTIFY11e {ECO:0000303|PubMed:19618278}; AltName: Full=Jasmonate ZIM domain-containing protein 13 {ECO:0000305}; Short=OsJAZ13 {ECO:0000303|PubMed:19618278};	SubName: Full=Uncharacterized protein {ECO:0000313|EMBL:EER91686.1};	--	GO:0005634,nucleus; GO:0003714,transcription corepressor activity; GO:1903507,negative regulation of nucleic acid-templated transcription; GO:0031347,regulation of defense response; GO:2000022,regulation of jasmonic acid mediated signaling pathway; GO:0006355,regulation of transcription, DNA-templated; GO:0009611,response to wounding; GO:0006351,transcription, DNA-templated	Divergent CCT motif
Sspon.01G0042710-3D	0	0	0	1	1.42	6.34	0	2.92	0	0	0	8	10	50	113.997	6.833	8.64389e-05	0.00420396	up	Chr1D	59669782	59670270	-	Sspon.01G0042710-3D	--	K13464 jasmonate ZIM domain-containing protein | (RefSeq) protein TIFY 11e (A)	protein TIFY 11e [Sorghum bicolor]	RecName: Full=Protein TIFY 11e {ECO:0000305}; Short=OsTIFY11e {ECO:0000303|PubMed:19618278}; AltName: Full=Jasmonate ZIM domain-containing protein 13 {ECO:0000305}; Short=OsJAZ13 {ECO:0000303|PubMed:19618278};	SubName: Full=Uncharacterized protein {ECO:0000313|EMBL:EER91686.1};	--	GO:0005634,nucleus; GO:0003714,transcription corepressor activity; GO:1903507,negative regulation of nucleic acid-templated transcription; GO:0031347,regulation of defense response; GO:2000022,regulation of jasmonic acid mediated signaling pathway; GO:0006355,regulation of transcription, DNA-templated; GO:0009611,response to wounding; GO:0006351,transcription, DNA-templated	Divergent CCT motif
Sspon.01G0042980-1P	43.2	43	43.68	21.96	18.75	25.18	43.2933	21.9633	654	740	624	367	274	413	0.492	-1.023	0.00215985	0.0445654	down	Chr1C	66549541	66552983	-	Sspon.01G0042980-1P	--	--	putative oxidoreductase [Dichanthelium oligosanthes]	RecName: Full=Uncharacterized oxidoreductase At4g09670; EC=1.-.-.-;	SubName: Full=Putative oxidoreductase {ECO:0000313|EMBL:OEL37551.1};	Dimeric dihydrodiol dehydrogenase	GO:0005829,cytosol; GO:0016491,oxidoreductase activity	Oxidoreductase family, NAD-binding Rossmann fold
Sspon.01G0043240-1B	10.78	18.98	11.18	38.02	57.46	64.28	13.6467	53.2533	92	184	90	358	473	594	3.793	1.924	9.26685e-06	0.000739449	up	Chr1B	72615441	72616013	+	Sspon.01G0043240-1B	--	--	hypothetical protein SORBI_3001G245900 [Sorghum bicolor]	--	SubName: Full=Uncharacterized protein {ECO:0000313|EMBL:EER94233.1};	--	--	Proline-rich nuclear receptor coactivator motif
Sspon.01G0043240-2C	5.71	4.31	4.82	15.74	17.76	34.23	4.94667	22.5767	49	42	39	149	147	318	4.428	2.147	1.44212e-05	0.00105068	up	Chr1C	68703586	68704161	-	Sspon.01G0043240-2C	--	--	hypothetical protein SORBI_3001G245900 [Sorghum bicolor]	--	SubName: Full=Uncharacterized protein {ECO:0000313|EMBL:EER94233.1};	--	--	Proline-rich nuclear receptor coactivator motif
Sspon.01G0043720-1B	0	0	0.07	9.01	1.89	2	0.0233333	4.3	0	0	1	142	26	31	168.488	7.397	4.58931e-07	6.36039e-05	up	Chr1B	76798923	76802169	+	Sspon.01G0043720-1B	--	K23222 nuclease HARBI1 [EC:3.1.-.-] | (RefSeq) uncharacterized protein LOC105915173 (A)	uncharacterized protein LOC105915173 [Setaria italica]	--	--	--	--	Sporozoite P67 surface antigen
Sspon.01G0044070-1B	130.38	111.4	146.24	36.56	69.06	51.03	129.34	52.2167	1974	1917	2089	611	1009	837	0.396	-1.337	0.000448324	0.0143922	down	Chr1B	80222326	80223342	-	Sspon.01G0044070-1B	--	--	hypothetical protein ZEAMMB73_Zm00001d032643 [Zea mays]	--	SubName: Full=Uncharacterized protein {ECO:0000313|EMBL:ONM05625.1, ECO:0000313|EnsemblPlants:Zm00001d032643_P001};	--	GO:0016021,integral component of membrane	Domain of unknown function (DUF4408)
Sspon.01G0044070-2D	42.7	51.06	64.93	11.94	31.63	17.26	52.8967	20.2767	635	863	911	196	454	278	0.377	-1.406	0.00213719	0.0443392	down	Chr1D	71951118	71952116	-	Sspon.01G0044070-2D	--	--	hypothetical protein ZEAMMB73_Zm00001d032643 [Zea mays]	--	SubName: Full=Uncharacterized protein {ECO:0000313|EMBL:ONM05625.1, ECO:0000313|EnsemblPlants:Zm00001d032643_P001};	--	GO:0016021,integral component of membrane	Domain of unknown function (DUF4408)
Sspon.01G0044430-1T	3.26	29.11	103.52	3.16	2.8	10.7	45.2967	5.55333	29	294	868	31	24	103	0.118	-3.084	0.000280546	0.0102076	down	Chr1C	76627425	76636017	-	Sspon.01G0044430-1T	--	K01265 methionyl aminopeptidase [EC:3.4.11.18] | (RefSeq) methionine aminopeptidase 1A (A)	Methionine aminopeptidase [Zea mays]	RecName: Full=Methionine aminopeptidase 1A {ECO:0000255|HAMAP-Rule:MF_03174}; Short=MAP 1A {ECO:0000255|HAMAP-Rule:MF_03174}; Short=MetAP 1A {ECO:0000255|HAMAP-Rule:MF_03174}; EC=3.4.11.18 {ECO:0000255|HAMAP-Rule:MF_03174}; AltName: Full=Peptidase M 1A {ECO:0000255|HAMAP-Rule:MF_03174};	RecName: Full=Methionine aminopeptidase {ECO:0000256|RuleBase:RU003653}; EC=3.4.11.18 {ECO:0000256|RuleBase:RU003653};	Putative methionine aminopeptidase	GO:0005737,cytoplasm; GO:0005829,cytosol; GO:0004177,aminopeptidase activity; GO:0046872,metal ion binding; GO:0008235,metalloexopeptidase activity; GO:0031365,N-terminal protein amino acid modification; GO:0016485,protein processing	Metallopeptidase family M24
Sspon.01G0044440-1B	1.26	0.48	1.91	6.71	18.34	15.84	1.21667	13.63	7	3	10	41	98	95	11.103	3.473	5.08401e-06	0.000448454	up	Chr1B	82623527	82623898	+	Sspon.01G0044440-1B	--	K14488 SAUR family protein | (RefSeq) auxin-responsive protein SAUR32-like (A)	hypothetical protein PAHAL_I02826 [Panicum hallii]	RecName: Full=Auxin-responsive protein SAUR32 {ECO:0000305}; AltName: Full=Protein ABOLISHED APICAL HOOK MAINTENANCE 1 {ECO:0000303|Ref.6}; AltName: Full=Protein SMALL AUXIN UP RNA 32 {ECO:0000303|PubMed:12036261};	SubName: Full=Auxin-responsive protein SAUR32 {ECO:0000313|EMBL:AQK64661.1};	--	GO:0005737,cytoplasm; GO:0005634,nucleus; GO:0009734,auxin-activated signaling pathway; GO:0007275,multicellular organism development; GO:0040008,regulation of growth; GO:1900140,regulation of seedling development	Auxin responsive protein
Sspon.01G0044600-2D	18.34	22.24	22.92	10.13	8.19	9.71	21.1667	9.34333	476	656	561	290	205	273	0.428	-1.224	0.000400207	0.0132868	down	Chr1D	79105896	79111493	-	Sspon.01G0044600-2D	--	K22390 acid phosphatase type 7 | (RefSeq) pco116759; uncharacterized protein LOC100283685 precursor (A)	uncharacterized protein LOC100283685 precursor [Zea mays]	RecName: Full=Purple acid phosphatase 18; EC=3.1.3.2; Flags: Precursor;	RecName: Full=Purple acid phosphatase {ECO:0000256|RuleBase:RU361203}; EC=3.1.3.2 {ECO:0000256|RuleBase:RU361203};	Purple acid phosphatase	GO:0005576,extracellular region; GO:0003993,acid phosphatase activity; GO:0046872,metal ion binding	Purple acid Phosphatase, N-terminal domain
Sspon.01G0044640-1B	0.38	0.17	0	2.78	2.98	5.52	0.183333	3.76	8	4	0	64	60	125	19.73	4.302	3.92307e-07	5.59751e-05	up	Chr1B	84202706	84212137	-	Sspon.01G0044640-1B	--	K22074 NFU1 iron-sulfur cluster scaffold homolog, mitochondrial | (RefSeq) nifU-like protein 1, chloroplastic (A)	nifU-like protein 1, chloroplastic [Sorghum bicolor]	RecName: Full=NifU-like protein 1, chloroplastic; Short=AtCNfu1; Short=AtCnfU-IVb; Flags: Precursor;	SubName: Full=Uncharacterized protein {ECO:0000313|EMBL:EER94953.1};	NifU-like domain-containing proteins	GO:0009507,chloroplast; GO:0009570,chloroplast stroma; GO:0005506,iron ion binding; GO:0051536,iron-sulfur cluster binding; GO:0005198,structural molecule activity; GO:0016226,iron-sulfur cluster assembly	NifU-like domain
Sspon.01G0044830-2C	0.49	2.74	0.83	0.18	0.1	0	1.35333	0.0933333	10	64	16	4	2	0	0.066	-3.919	0.00133925	0.0319766	down	Chr1C	96416545	96419685	+	Sspon.01G0044830-2C	--	K07408 cytochrome P450 family 1 subfamily A polypeptide 1 [EC:1.14.14.1] | (RefSeq) ent-isokaurene C2-hydroxylase (A)	ent-cassadiene C2-hydroxylase [Sorghum bicolor]	RecName: Full=Ent-cassadiene C2-hydroxylase; EC=1.14.13.-; AltName: Full=Cytochrome P450 71Z7;	SubName: Full=Uncharacterized protein {ECO:0000313|EMBL:OQU91418.1};	Cytochrome P450 CYP2 subfamily	GO:0016021,integral component of membrane; GO:0016020,membrane; GO:0020037,heme binding; GO:0005506,iron ion binding; GO:0016709,oxidoreductase activity, acting on paired donors, with incorporation or reduction of molecular oxygen, NAD(P)H as one donor, and incorporation of one atom of oxygen; GO:0016102,diterpenoid biosynthetic process; GO:0055114,oxidation-reduction process; GO:0044550,secondar…	Cytochrome P450
Sspon.01G0045000-1B	21.6	25.03	13.96	0	0	1.22	20.1967	0.406667	82	108	50	0	0	5	0.02	-5.665	1.07966e-08	2.73868e-06	down	Chr1B	86768465	86773581	-	Sspon.01G0045000-1B	--	--	--	--	--	--	--	--
Sspon.01G0045680-1B	2.52	1.32	1.02	23.74	2.95	2.97	1.62	9.88667	47	28	18	488	53	60	5.836	2.545	0.00108829	0.027392	up	Chr1B	92004388	92008504	-	Sspon.01G0045680-1B	--	K10752 histone-binding protein RBBP4 | (RefSeq) nfc103; MSI type nucleosome/chromatin assembly factor C (A)	hypothetical protein PAHAL_I02455 [Panicum hallii]	RecName: Full=Histone-binding protein MSI1 homolog; AltName: Full=CAF-1 p48 homolog; AltName: Full=Chromatin assembly factor 1 subunit MSI1 homolog; Short=CAF-1 subunit MSI1 homolog; AltName: Full=WD-40 repeat-containing protein MSI1 homolog;	SubName: Full=Histone-binding protein MSI1 {ECO:0000313|EMBL:ONM07065.1}; SubName: Full=MSI type nucleosome/chromatin assembly factor C {ECO:0000313|EMBL:AAL33648.1};	Nucleosome remodeling factor, subunit CAF1/NURF55/MSI1	GO:0009507,chloroplast; GO:0005677,chromatin silencing complex; GO:0043234,NA; GO:0008283,cell proliferation; GO:0016569,covalent chromatin modification; GO:0006310,DNA recombination; GO:0006281,DNA repair; GO:0009793,embryo development ending in seed dormancy; GO:0031507,heterochromatin assembly; GO:0048366,leaf development; GO:0009555,pollen development; GO:0045787,positive regulation of cell c…	Histone-binding protein RBBP4 or subunit C of CAF1 complex
Sspon.01G0046060-2C	0.38	0.04	0.03	0.54	2.72	1.07	0.15	1.44333	16	2	1	25	109	48	9.556	3.256	0.00117168	0.0289461	up	Chr1C	22394383	22398863	+	Sspon.01G0046060-2C	--	K09667 protein O-GlcNAc transferase [EC:2.4.1.255] | (RefSeq) probable UDP-N-acetylglucosamine--peptide N-acetylglucosaminyltransferase SEC (A)	ethylene-overproduction protein 1 [Sorghum bicolor]	RecName: Full=Ethylene-overproduction protein 1; AltName: Full=Protein ETHYLENE OVERPRODUCER 1; Short=Protein ETO1;	SubName: Full=Uncharacterized protein {ECO:0000313|EMBL:EER95025.1};	--	GO:0005622,intracellular; GO:0009873,ethylene-activated signaling pathway; GO:0016567,protein ubiquitination	BTB/POZ domain
Sspon.01G0046570-1B	1.94	0	2.85	14.06	29.24	8.13	1.59667	17.1433	13	0	18	104	189	59	10.735	3.424	0.000121252	0.00549588	up	Chr1B	98654749	98662176	-	Sspon.01G0046570-1B	--	--	EPIDERMAL PATTERNING FACTOR-like protein 2 [Sorghum bicolor]	--	SubName: Full=Uncharacterized protein {ECO:0000313|EMBL:EER90952.1};	--	GO:0010052,guard cell differentiation	--
Sspon.01G0046630-2D	46.48	68.83	48.18	3.53	18.65	23.88	54.4967	15.3533	1051	1769	1028	88	407	585	0.275	-1.861	0.0012453	0.0302342	down	Chr1D	92207373	92211905	-	Sspon.01G0046630-2D	--	K03527 4-hydroxy-3-methylbut-2-en-1-yl diphosphate reductase [EC:1.17.7.4] | (RefSeq) 4-hydroxy-3-methylbut-2-enyl diphosphate reductase, chloroplastic (A)	4-hydroxy-3-methylbut-2-enyl diphosphate reductase, chloroplastic [Sorghum bicolor]	RecName: Full=4-hydroxy-3-methylbut-2-enyl diphosphate reductase, chloroplastic; EC=1.17.7.4; Flags: Precursor;	SubName: Full=Uncharacterized protein {ECO:0000313|EMBL:EER90931.1};	--	GO:0009570,chloroplast stroma; GO:0051538,3 iron, 4 sulfur cluster binding; GO:0051745,4-hydroxy-3-methylbut-2-en-1-yl diphosphate reductase activity; GO:0046872,metal ion binding; GO:0050992,dimethylallyl diphosphate biosynthetic process; GO:0019288,isopentenyl diphosphate biosynthetic process, methylerythritol 4-phosphate pathway	LytB protein
Sspon.01G0046740-1B	1.01	1.06	1.55	8.04	4.44	6.15	1.20667	6.21	20	24	29	176	85	132	4.981	2.316	1.08121e-05	0.0008304	up	Chr1B	100259394	100261905	+	Sspon.01G0046740-1B	--	K01939 adenylosuccinate synthase [EC:6.3.4.4] | (RefSeq) adenylosuccinate synthetase 2, chloroplastic (A)	adenylosuccinate synthetase 2, chloroplastic [Sorghum bicolor]	RecName: Full=Adenylosuccinate synthetase 2, chloroplastic {ECO:0000255|HAMAP-Rule:MF_03125}; Short=AMPSase 2 {ECO:0000255|HAMAP-Rule:MF_03125}; Short=AdSS 2 {ECO:0000255|HAMAP-Rule:MF_03125}; EC=6.3.4.4 {ECO:0000255|HAMAP-Rule:MF_03125}; AltName: Full=IMP--aspartate ligase 2 {ECO:0000255|HAMAP-Rule:MF_03125}; Flags: Precursor;	SubName: Full=Adenylosuccinate synthetase 2, chloroplastic {ECO:0000313|EMBL:OEL17427.1}; Flags: Fragment;	Adenylosuccinate synthase	GO:0009507,chloroplast; GO:0005737,cytoplasm; GO:0004019,adenylosuccinate synthase activity; GO:0005525,GTP binding; GO:0046872,metal ion binding; GO:0044208,'de novo' AMP biosynthetic process; GO:0046040,IMP metabolic process	Adenylosuccinate synthetase
Sspon.01G0046850-1B	0.04	0.15	0.05	1.49	1.21	1.02	0.08	1.24	2	8	2	75	53	50	14.408	3.849	2.68829e-06	0.000269795	up	Chr1B	100357792	100361589	+	Sspon.01G0046850-1B	--	K15718 linoleate 9S-lipoxygenase [EC:1.13.11.58] | (RefSeq) probable linoleate 9S-lipoxygenase 4 (A)	probable linoleate 9S-lipoxygenase 4 [Sorghum bicolor]	RecName: Full=Probable linoleate 9S-lipoxygenase 4; EC=1.13.11.58; AltName: Full=Lipoxygenase 4;	RecName: Full=Lipoxygenase {ECO:0000256|RuleBase:RU003975}; EC=1.13.11.- {ECO:0000256|RuleBase:RU003975};	--	GO:0046872,metal ion binding; GO:0016702,oxidoreductase activity, acting on single donors with incorporation of molecular oxygen, incorporation of two atoms of oxygen; GO:0031408,oxylipin biosynthetic process	PLAT/LH2 domain
Sspon.01G0046960-2C	6.87	4.61	3.4	16.52	8.99	12.84	4.96	12.7833	210	160	98	557	265	425	2.493	1.318	0.00242474	0.0480722	up	Chr1C	93075344	93078702	+	Sspon.01G0046960-2C	--	K01128 sphingomyelin phosphodiesterase acid-like 3 [EC:3.1.4.-] | (RefSeq) solute carrier, DMT family (A)	uncharacterized protein LOC8063402 [Sorghum bicolor]	--	SubName: Full=Uncharacterized protein {ECO:0000313|EMBL:KXG37753.1};	--	GO:0016021,integral component of membrane	Triose-phosphate Transporter family
Sspon.01G0047030-1B	0.38	1.4	2.76	7.66	28.98	14.37	1.51333	17.0033	6	25	41	133	440	245	11.109	3.474	4.92902e-07	6.74666e-05	up	Chr1B	100733253	100737479	-	Sspon.01G0047030-1B	--	K01426 amidase [EC:3.5.1.4] | (RefSeq) LOW QUALITY PROTEIN: uncharacterized protein LOC105643773 (A)	Chemocyanin [Dichanthelium oligosanthes]	RecName: Full=Chemocyanin; AltName: Full=Basic blue protein; AltName: Full=Plantacyanin; Flags: Precursor;	SubName: Full=Chemocyanin {ECO:0000313|EMBL:OEL27368.1};	--	GO:0009055,electron transfer activity; GO:0046872,metal ion binding	Sulfocyanin (SoxE) domain
Sspon.01G0047040-3D	1.25	1.7	0.4	14.14	9.96	2.88	1.11667	8.99333	20	31	6	250	154	50	7.807	2.965	3.02468e-05	0.00188009	up	Chr1D	89559821	89560985	+	Sspon.01G0047040-3D	--	K19476 vacuolar protein sorting-associated protein IST1 | (RefSeq) uncharacterized protein LOC8062916 (A)	uncharacterized protein LOC8062916 [Sorghum bicolor]	--	SubName: Full=Uncharacterized protein {ECO:0000313|EMBL:EER93588.1};	Spindle pole body protein	GO:0015031,protein transport	Regulator of Vps4 activity in the MVB pathway
Sspon.01G0047190-1B	47.71	16.25	7.6	5.77	0.84	2.9	23.8533	3.17	532	206	80	71	9	35	0.128	-2.967	4.6457e-05	0.00264571	down	Chr1B	101212270	101213933	-	Sspon.01G0047190-1B	--	K02966 small subunit ribosomal protein S19e | (RefSeq) 40S ribosomal protein S19 (A)	40S ribosomal protein S19 [Setaria italica]	RecName: Full=40S ribosomal protein S19;	SubName: Full=Uncharacterized protein {ECO:0000313|EMBL:KQK90377.1, ECO:0000313|EnsemblPlants:Si037928m};	40S ribosomal protein S19	GO:0022627,cytosolic small ribosomal subunit; GO:0003735,structural constituent of ribosome; GO:0000028,ribosomal small subunit assembly; GO:0006412,translation	Ribosomal protein S19e
Sspon.01G0047290-1B	8.32	10.01	12.77	33.22	19.17	30.79	10.3667	27.7267	201	275	291	886	447	806	2.584	1.37	0.000395659	0.0131564	up	Chr1B	102080861	102086146	-	Sspon.01G0047290-1B	--	K00029 malate dehydrogenase (oxaloacetate-decarboxylating)(NADP+) [EC:1.1.1.40] | (RefSeq) NADP-dependent malic enzyme, chloroplastic isoform X1 (A)	hypothetical protein SORBI_3003G036000 [Sorghum bicolor]	RecName: Full=NADP-dependent malic enzyme, chloroplastic; Short=NADP-ME; EC=1.1.1.40; Flags: Precursor;	SubName: Full=Uncharacterized protein {ECO:0000313|EMBL:OQU86165.1};	NADP+-dependent malic enzyme	GO:0009507,chloroplast; GO:0004471,malate dehydrogenase (decarboxylating) (NAD+) activity; GO:0004473,malate dehydrogenase (decarboxylating) (NADP+) activity; GO:0046872,metal ion binding; GO:0051287,NAD binding; GO:0008948,oxaloacetate decarboxylase activity	Malic enzyme, N-terminal domain
Sspon.01G0047420-1P	0.93	0.11	1.58	14.89	6.06	3.79	0.873333	8.24667	15	2	24	264	94	66	9.196	3.201	5.62429e-05	0.0030885	up	Chr1B	103570144	103573666	-	Sspon.01G0047420-1P	--	K22314 glucosinolate gamma-glutamyl hydrolase [EC:3.4.19.16] | (RefSeq) gamma-glutamyl peptidase 5 (A)	gamma-glutamyl peptidase 5 [Sorghum bicolor]	RecName: Full=Gamma-glutamyl peptidase 5 {ECO:0000305}; EC=3.4.19.- {ECO:0000305};	SubName: Full=Uncharacterized protein {ECO:0000313|EMBL:EER93656.1};	Predicted glutamine synthetase	GO:0005829,cytosol; GO:0008233,peptidase activity	Homoserine O-succinyltransferase
Sspon.01G0047420-2D	0.92	1.05	0.75	8.74	6.46	1.95	0.906667	5.71667	17	22	13	178	115	39	6.14	2.618	8.84522e-05	0.00428398	up	Chr1D	87583524	87587573	+	Sspon.01G0047420-2D	--	K22314 glucosinolate gamma-glutamyl hydrolase [EC:3.4.19.16] | (RefSeq) gamma-glutamyl peptidase 5 (A)	gamma-glutamyl peptidase 5 [Sorghum bicolor]	RecName: Full=Gamma-glutamyl peptidase 5 {ECO:0000305}; EC=3.4.19.- {ECO:0000305};	SubName: Full=Uncharacterized protein {ECO:0000313|EMBL:EER93656.1};	Predicted glutamine synthetase	GO:0005829,cytosol; GO:0008233,peptidase activity	Homoserine O-succinyltransferase
Sspon.01G0047560-1T	1.16	0.73	0.12	3.5	4.06	4.43	0.67	3.99667	21	15	2	70	71	87	5.811	2.539	0.000673047	0.0193844	up	Chr1B	103912251	103914910	-	Sspon.01G0047560-1T	--	K03522 electron transfer flavoprotein alpha subunit | (RefSeq) electron transfer flavoprotein subunit alpha, mitochondrial (A)	electron transfer flavoprotein subunit alpha, mitochondrial [Sorghum bicolor]	RecName: Full=Electron transfer flavoprotein subunit alpha, mitochondrial; Short=Alpha-ETF; Flags: Precursor;	SubName: Full=Uncharacterized protein {ECO:0000313|EMBL:KXG37194.1};	Electron transfer flavoprotein, alpha subunit	GO:0005759,mitochondrial matrix; GO:0005739,mitochondrion; GO:0005507,copper ion binding; GO:0009055,electron transfer activity; GO:0050660,flavin adenine dinucleotide binding; GO:0016491,oxidoreductase activity; GO:0033539,fatty acid beta-oxidation using acyl-CoA dehydrogenase	Thiamine pyrophosphate enzyme, central domain
Sspon.01G0047610-2D	0	0.36	0.07	2.65	4.13	0.31	0.143333	2.36333	0	12	2	86	117	10	15.883	3.989	0.000270322	0.00995887	up	Chr1D	113263132	113266288	-	Sspon.01G0047610-2D	--	K14651 transcription initiation factor TFIID subunit 15 | (RefSeq) LOC109736137; uncharacterized protein DDB_G0290685-like (A)	keratin, type I cytoskeletal 10 [Sorghum bicolor]	--	SubName: Full=Uncharacterized protein {ECO:0000313|EMBL:EER90527.1};	--	--	--
Sspon.01G0047690-1B	0	0	0	0.35	0.45	0.85	0	0.55	0	0	0	16	18	38	122.747	6.94	1.97853e-05	0.00133263	up	Chr1B	105093657	105096718	+	Sspon.01G0047690-1B	--	K20718 LRR receptor-like serine/threonine-protein kinase ERECTA [EC:2.7.11.1] | (RefSeq) LRR receptor-like serine/threonine-protein kinase ERL1 (A)	MDIS1-interacting receptor like kinase 2-like [Sorghum bicolor]	RecName: Full=MDIS1-interacting receptor like kinase 2 {ECO:0000303|PubMed:26863186}; Short=AtMIK2 {ECO:0000303|PubMed:26863186}; AltName: Full=Probable LRR receptor-like serine/threonine-protein kinase At4g08850; EC=2.7.11.1 {ECO:0000305}; Flags: Precursor;	SubName: Full=Uncharacterized protein {ECO:0000313|EnsemblPlants:OPUNC07G06980.1};	--	GO:0016021,integral component of membrane; GO:0016020,membrane; GO:0005886,plasma membrane; GO:0009506,plasmodesma; GO:0090406,pollen tube; GO:0005524,ATP binding; GO:0004674,protein serine/threonine kinase activity	Leucine rich repeat N-terminal domain
Sspon.01G0047780-1P	15.73	13.5	2.56	0.35	1.7	2.32	10.5967	1.45667	163	159	25	4	17	26	0.134	-2.9	0.000287784	0.0103944	down	Chr1B	105829270	105831779	+	Sspon.01G0047780-1P	--	K01079 phosphoserine phosphatase [EC:3.1.3.3] | (RefSeq) phosphoserine phosphatase, chloroplastic-like (A)	hypothetical protein SORBI_3001G025300 [Sorghum bicolor]	--	SubName: Full=Uncharacterized protein {ECO:0000313|EMBL:OQU90682.1};	Soluble epoxide hydrolase	GO:0003824,catalytic activity	Alpha/beta hydrolase family
Sspon.01G0048010-2D	10.35	15.57	19.01	7.81	4.88	5.88	14.9767	6.19	299	511	518	249	136	184	0.4	-1.322	0.00127513	0.0307109	down	Chr1D	108221337	108224146	-	Sspon.01G0048010-2D	--	K21989 calcium permeable stress-gated cation channel | (RefSeq) CSC1-like protein RXW8 (A)	calmodulin-binding protein 60 A isoform X1 [Sorghum bicolor]	RecName: Full=Calmodulin-binding protein 60 D {ECO:0000303|PubMed:11782485};	SubName: Full=Uncharacterized protein {ECO:0000313|EMBL:EER90612.1};	--	GO:0005634,nucleus; GO:0005516,calmodulin binding; GO:0003677,DNA binding; GO:0006355,regulation of transcription, DNA-templated; GO:0006950,response to stress; GO:0006351,transcription, DNA-templated	Calmodulin binding protein-like
Sspon.01G0048210-1P	0	10.09	5.14	0.4	0.11	0	5.07667	0.17	0	104	44	4	1	0	0.033	-4.938	0.000668963	0.0192769	down	Chr1D	102217417	102218116	-	Sspon.01G0048210-1P	--	--	hypothetical protein SORBI_3001G038700 [Sorghum bicolor]	RecName: Full=CASP-like protein 4B3; Short=HvCASPL4B3;	RecName: Full=CASP-like protein {ECO:0000256|RuleBase:RU361233};	--	GO:0016021,integral component of membrane; GO:0005886,plasma membrane	Membrane-associating domain
Sspon.01G0048240-1P	14.26	11.03	6.92	0.95	2.18	0.69	10.7367	1.27333	190	167	87	14	28	10	0.116	-3.104	3.68457e-07	5.30598e-05	down	Chr1D	106346640	106349670	+	Sspon.01G0048240-1P	--	K02976 small subunit ribosomal protein S26e | (RefSeq) 40S ribosomal protein S26-like (A)	40S ribosomal protein S26-3 [Triticum urartu]	RecName: Full=40S ribosomal protein S26; AltName: Full=S31;	RecName: Full=40S ribosomal protein S26 {ECO:0000256|RuleBase:RU363128};	40s ribosomal protein S26	GO:0022627,cytosolic small ribosomal subunit; GO:0003729,mRNA binding; GO:0003735,structural constituent of ribosome; GO:0006412,translation	Ribosomal protein S26e
Sspon.01G0048670-1T	0	0	0	4.04	0.73	1.3	0	2.02333	0	0	0	38	6	12	92.063	6.525	0.000269657	0.009941	up	Chr1B	110071842	110072414	-	Sspon.01G0048670-1T	--	--	N-acetyltransferase [Zea mays]	--	SubName: Full=Acyl-CoA N-acyltransferase (NAT) superfamily protein {ECO:0000313|EMBL:ONM10201.1}; SubName: Full=GNAT transcription factor {ECO:0000313|EMBL:AIB04970.1}; SubName: Full=N-acetyltransferase {ECO:0000313|EMBL:ACG40386.1};	--	GO:0008080,N-acetyltransferase activity	Acetyltransferase (GNAT) domain
Sspon.01G0048860-2D	0	0	0	2.28	0.16	1.45	0	1.29667	0	0	0	32	2	20	87.748	6.455	0.000552538	0.0167329	up	Chr1D	100695828	100699998	-	Sspon.01G0048860-2D	--	K02684 DNA primase small subunit [EC:2.7.7.-] | (RefSeq) DNA primase small subunit-like (A)	hypothetical protein PAHAL_C03327 [Panicum hallii]	--	RecName: Full=DNA primase {ECO:0000256|RuleBase:RU003514}; EC=2.7.7.- {ECO:0000256|RuleBase:RU003514};	Eukaryotic-type DNA primase, catalytic (small) subunit	GO:0005658,alpha DNA polymerase:primase complex; GO:0003896,DNA primase activity; GO:0003697,single-stranded DNA binding; GO:0006269,DNA replication, synthesis of RNA primer	DNA primase small subunit
Sspon.01G0049010-1B	449.49	379.8	466.51	104.94	146.37	165.72	431.933	139.01	6578	6317	6441	1695	2067	2627	0.314	-1.672	9.86489e-07	0.000118076	down	Chr1B	110753011	110757723	-	Sspon.01G0049010-1B	--	K10573 ubiquitin-conjugating enzyme E2 A [EC:2.3.2.23] | (RefSeq) ubiquitin-conjugating enzyme E2 2 (A)	uncharacterized protein LOC100193988 [Zea mays]	RecName: Full=Ubiquitin-conjugating enzyme E2 2; EC=2.3.2.23; AltName: Full=E2 ubiquitin-conjugating enzyme 2; AltName: Full=Ubiquitin carrier protein 2; AltName: Full=Ubiquitin-conjugating enzyme E2-16 kDa; AltName: Full=Ubiquitin-protein ligase 2;	SubName: Full=Uncharacterized protein {ECO:0000313|EMBL:KXG37384.1};	Ubiquitin-protein ligase	GO:0005524,ATP binding; GO:0016740,transferase activity; GO:0016567,protein ubiquitination	Prokaryotic E2 family B
Sspon.01G0049070-2C	4.85	1.92	2.46	9.47	7.93	8.92	3.07667	8.77333	111	50	53	239	175	221	2.777	1.474	0.00235866	0.047241	up	Chr1C	95961158	95962693	-	Sspon.01G0049070-2C	--	K01723 hydroperoxide dehydratase [EC:4.2.1.92] | (RefSeq) allene oxide synthase 1, chloroplastic (A)	cytochrome P450 [Saccharum hybrid cultivar R570]	RecName: Full=Allene oxide synthase 1, chloroplastic; EC=4.2.1.92; AltName: Full=Cytochrome P450 74A1; AltName: Full=Hydroperoxide dehydrase 1; Flags: Precursor;	SubName: Full=Cytochrome P450 {ECO:0000313|EMBL:AGT16483.1};	--	GO:0031969,chloroplast membrane; GO:0009535,chloroplast thylakoid membrane; GO:0005739,mitochondrion; GO:0010287,plastoglobule; GO:0009978,allene oxide synthase activity; GO:0020037,heme binding; GO:0047987,hydroperoxide dehydratase activity; GO:0005506,iron ion binding; GO:0004497,monooxygenase activity; GO:0016705,oxidoreductase activity, acting on paired donors, with incorporation or reduction…	Cytochrome P450
Sspon.01G0049070-3D	0.22	0	0	2.97	4.31	7.15	0.0733333	4.81	5	0	0	75	95	177	65.25	6.028	3.37456e-10	1.40306e-07	up	Chr1D	97302414	97303949	+	Sspon.01G0049070-3D	--	K01723 hydroperoxide dehydratase [EC:4.2.1.92] | (RefSeq) allene oxide synthase 1, chloroplastic (A)	cytochrome P450 [Saccharum hybrid cultivar R570]	RecName: Full=Allene oxide synthase 1, chloroplastic; EC=4.2.1.92; AltName: Full=Cytochrome P450 74A1; AltName: Full=Hydroperoxide dehydrase 1; Flags: Precursor;	SubName: Full=Cytochrome P450 {ECO:0000313|EMBL:AGT16483.1};	--	GO:0031969,chloroplast membrane; GO:0009535,chloroplast thylakoid membrane; GO:0005739,mitochondrion; GO:0010287,plastoglobule; GO:0009978,allene oxide synthase activity; GO:0020037,heme binding; GO:0047987,hydroperoxide dehydratase activity; GO:0005506,iron ion binding; GO:0004497,monooxygenase activity; GO:0016705,oxidoreductase activity, acting on paired donors, with incorporation or reduction…	Cytochrome P450
Sspon.01G0049200-1B	0.63	0.09	0.45	4.76	0.22	16.01	0.39	6.99667	6	1	4	50	2	165	17.324	4.115	0.000336327	0.011613	up	Chr1B	111972592	111978102	-	Sspon.01G0049200-1B	--	K01076 abhydrolase domain-containing protein 17 [EC:3.1.2.22] | (RefSeq) D-xylose-proton symporter-like 2 (A)	uncharacterized protein LOC100274077 isoform X2 [Zea mays]	RecName: Full=D-xylose-proton symporter-like 3, chloroplastic; Flags: Precursor;	SubName: Full=D-xylose-proton symporter-like 3 chloroplastic {ECO:0000313|EMBL:AQK61869.1};	Predicted transporter (major facilitator superfamily)	GO:0009507,chloroplast; GO:0009941,chloroplast envelope; GO:0031969,chloroplast membrane; GO:0016021,integral component of membrane; GO:0005355,glucose transmembrane transporter activity; GO:0005351,carbohydrate:proton symporter activity; GO:0046323,glucose import; GO:0035428,NA	Sugar-tranasporters, 12 TM
Sspon.01G0049450-1P	13.72	5.61	10.99	0.68	0.9	3.89	10.1067	1.82333	127	59	96	7	8	39	0.175	-2.516	0.000693437	0.0198066	down	Chr1B	113017972	113018701	+	Sspon.01G0049450-1P	--	K03860 phosphatidylinositol glycan, class Q | (RefSeq) N-acetylglucosaminyl-phosphatidylinositol biosynthetic protein gpi1-like (A)	peamaclein [Sorghum bicolor]	RecName: Full=Peamaclein; AltName: Allergen=Pru p 7;	SubName: Full=Uncharacterized protein {ECO:0000313|EMBL:EER90847.1};	--	--	Gibberellin regulated protein
Sspon.01G0049500-1P	6.89	7.71	6.38	0.12	0.35	2.1	6.99333	0.856667	103	131	90	2	5	34	0.118	-3.082	0.000145991	0.00628252	down	Chr1B	113231187	113233835	+	Sspon.01G0049500-1P	--	K05765 cofilin | (RefSeq) uncharacterized LOC101301142 (A)	transcription factor bHLH123 isoform X1 [Sorghum bicolor]	RecName: Full=Transcription factor bHLH113; AltName: Full=Basic helix-loop-helix protein 113; Short=AtbHLH113; Short=bHLH 113; AltName: Full=Transcription factor EN 61; AltName: Full=bHLH transcription factor bHLH113;	SubName: Full=Uncharacterized protein {ECO:0000313|EMBL:EER93415.1};	--	GO:0005634,nucleus; GO:0001046,core promoter sequence-specific DNA binding; GO:0003700,DNA-binding transcription factor activity; GO:0046983,protein dimerization activity; GO:0001228,DNA-binding transcription activator activity, RNA polymerase II-specific; GO:0006355,regulation of transcription, DNA-templated; GO:0006366,transcription by RNA polymerase II	Helix-loop-helix DNA-binding domain
Sspon.01G0050330-1C	0.14	0.25	0	14.53	0.15	25.6	0.13	13.4267	1	2	0	111	1	192	93.087	6.541	1.79529e-06	0.000194658	up	Chr1C	465280	467587	-	Sspon.01G0050330-1C	--	--	--	--	--	--	--	--
Sspon.01G0051200-1C	10.08	19.04	17.01	83.51	83.53	32.73	15.3767	66.59	27	58	43	247	216	95	4.224	2.079	0.000158573	0.00669372	up	Chr1C	12416389	12420341	-	Sspon.01G0051200-1C	--	--	--	--	--	--	--	--
Sspon.01G0051260-1C	2.89	2.46	6.11	14.37	10.28	12.06	3.82	12.2367	170	164	339	932	583	768	3.108	1.636	0.00021118	0.0083592	up	Chr1C	13172323	13185338	+	Sspon.01G0051260-1C	--	K14312 nuclear pore complex protein Nup155 | (RefSeq) nuclear pore complex protein NUP155 (A)	nuclear pore complex protein NUP155 [Sorghum bicolor]	RecName: Full=Nuclear pore complex protein NUP155 {ECO:0000303|PubMed:12034489}; AltName: Full=Nucleoporin 155 {ECO:0000312|EMBL:AEE29235.1};	SubName: Full=Uncharacterized protein {ECO:0000313|EMBL:EER95245.1};	Nuclear pore complex, Nup155 component (D Nup154, sc Nup157/Nup170)	GO:0009507,chloroplast; GO:0005643,nuclear pore; GO:0044611,nuclear pore inner ring; GO:0005730,nucleolus; GO:0005886,plasma membrane; GO:0009506,plasmodesma; GO:0005487,NA; GO:0017056,structural constituent of nuclear pore; GO:0051028,mRNA transport; GO:0006913,nucleocytoplasmic transport; GO:0006606,protein import into nucleus; GO:0036228,protein localization to nuclear inner membrane; GO:00064…	Nup133 N terminal like
Sspon.01G0051310-1C	36.74	25.8	24.83	89.12	125.64	51.32	29.1233	88.6933	530	423	338	1419	1749	802	2.994	1.582	0.000259542	0.00966476	up	Chr1C	14456566	14459353	+	Sspon.01G0051310-1C	--	K22374 3''-deamino-3''-oxonicotianamine reductase [EC:1.1.1.285] | (RefSeq) probable NAD(P)H-dependent oxidoreductase 1 (A)	probable NAD(P)H-dependent oxidoreductase 1 [Sorghum bicolor]	RecName: Full=Deoxymugineic acid synthase 1 {ECO:0000303|PubMed:16926158}; Short=ZmDMAS1 {ECO:0000303|PubMed:16926158}; EC=1.1.1.285 {ECO:0000269|PubMed:16926158};	SubName: Full=Uncharacterized protein {ECO:0000313|EMBL:EER95200.1};	Aldo/keto reductase family proteins	GO:0033707,3''-deamino-3''-oxonicotianamine reductase activity; GO:0034224,cellular response to zinc ion starvation; GO:1990641,response to iron ion starvation; GO:0019290,siderophore biosynthetic process	Aldo/keto reductase family
Sspon.01G0051450-1C	0.11	1.77	0.84	0	0	0	0.906667	0	2	38	15	0	0	0	0.01	-6.658	0.000332919	0.0115277	down	Chr1C	15947038	15950556	-	Sspon.01G0051450-1C	--	K01803 triosephosphate isomerase (TIM) [EC:5.3.1.1] | (RefSeq) triosephosphate isomerase, cytosolic (A)	synaptotagmin-5 [Sorghum bicolor]	RecName: Full=Synaptotagmin-4; AltName: Full=NTMC2T2.2; AltName: Full=Synaptotagmin D;	SubName: Full=Uncharacterized protein {ECO:0000313|EMBL:EER92549.1};	Ca2+-dependent lipid-binding protein CLB1/vesicle protein vp115/Granuphilin A, contains C2 domain	GO:0016021,integral component of membrane; GO:0008289,lipid binding; GO:0046872,metal ion binding; GO:0006869,lipid transport	C2 domain
Sspon.01G0051450-2D	1.35	0.89	1.66	0	0	0	1.3	0	32	24	37	0	0	0	0.006	-7.493	7.71559e-07	9.69675e-05	down	Chr1D	17649025	17652557	+	Sspon.01G0051450-2D	--	K19938 rabphilin-3A | (RefSeq) predicted protein (A)	synaptotagmin-5 [Sorghum bicolor]	RecName: Full=Synaptotagmin-5; AltName: Full=NTMC2T2.1; AltName: Full=Synaptotagmin E;	SubName: Full=Uncharacterized protein {ECO:0000313|EMBL:EER92549.1};	Ca2+-dependent lipid-binding protein CLB1/vesicle protein vp115/Granuphilin A, contains C2 domain	GO:0012505,endomembrane system; GO:0005783,endoplasmic reticulum; GO:0016021,integral component of membrane; GO:0005886,plasma membrane; GO:0009506,plasmodesma; GO:0008289,lipid binding; GO:0046872,metal ion binding; GO:0006869,lipid transport	Synaptotagmin-like mitochondrial-lipid-binding domain
Sspon.01G0051770-1C	0	0	0	0.44	0.96	0.45	0	0.616667	0	0	0	10	19	10	69.29	6.115	0.00102086	0.0261686	up	Chr1C	18153992	18155368	+	Sspon.01G0051770-1C	--	K05909 laccase [EC:1.10.3.2] | (RefSeq) uncharacterized protein LOC111441767 (A)	aspartic proteinase PCS1 [Sorghum bicolor]	RecName: Full=Aspartic proteinase PCS1; EC=3.4.23.-; AltName: Full=Aspartic protease 38; Short=AtASP38; AltName: Full=Protein EMBRYO DEFECTIVE 24; AltName: Full=Protein PROMOTION OF CELL SURVIVAL 1; Flags: Precursor;	SubName: Full=Uncharacterized protein {ECO:0000313|EMBL:KXG40203.2};	Aspartyl protease	GO:0005783,endoplasmic reticulum; GO:0004190,aspartic-type endopeptidase activity; GO:0008233,peptidase activity; GO:0012501,programmed cell death; GO:0030163,protein catabolic process	Eukaryotic aspartyl protease
Sspon.01G0051770-2D	0.1	0	0	1.24	1.22	0.72	0.0333333	1.06	2	0	0	28	24	16	32.303	5.014	0.000758497	0.0210348	up	Chr1D	582819	584192	-	Sspon.01G0051770-2D	--	K05909 laccase [EC:1.10.3.2] | (RefSeq) uncharacterized protein LOC111441767 (A)	aspartic proteinase PCS1 [Sorghum bicolor]	RecName: Full=Aspartic proteinase PCS1; EC=3.4.23.-; AltName: Full=Aspartic protease 38; Short=AtASP38; AltName: Full=Protein EMBRYO DEFECTIVE 24; AltName: Full=Protein PROMOTION OF CELL SURVIVAL 1; Flags: Precursor;	SubName: Full=Uncharacterized protein {ECO:0000313|EMBL:KXG40203.2};	Aspartyl protease	GO:0005783,endoplasmic reticulum; GO:0004190,aspartic-type endopeptidase activity; GO:0008233,peptidase activity; GO:0012501,programmed cell death; GO:0030163,protein catabolic process	Eukaryotic aspartyl protease
Sspon.01G0051850-1C	3.89	2.64	2.27	7.83	9.44	9.52	2.93333	8.93	149	115	82	331	349	395	2.969	1.57	0.000106838	0.00496046	up	Chr1C	53929189	53934139	-	Sspon.01G0051850-1C	--	K03255 protein TIF31 | (RefSeq) hypothetical protein (A)	telomere repeat-binding protein 5 [Sorghum bicolor]	RecName: Full=Telomere-binding protein 1; AltName: Full=Protein RTBP1;	SubName: Full=Uncharacterized protein {ECO:0000313|EMBL:KXG39690.1};	--	GO:0000781,chromosome, telomeric region; GO:0000783,nuclear telomere cap complex; GO:0003691,double-stranded telomeric DNA binding; GO:0042803,protein homodimerization activity; GO:0042162,telomeric DNA binding; GO:0032204,regulation of telomere maintenance; GO:0031627,telomeric loop formation	Myb-like DNA-binding domain
Sspon.01G0051850-2D	0.22	0.07	0.39	0.9	1.18	2.33	0.226667	1.47	11	4	18	49	56	124	6.322	2.66	0.000422305	0.0137936	up	Chr1D	510842	516377	+	Sspon.01G0051850-2D	--	K03255 protein TIF31 | (RefSeq) hypothetical protein (A)	telomere repeat-binding protein 5 [Sorghum bicolor]	RecName: Full=Telomere repeat-binding protein 5; AltName: Full=Protein TRF-LIKE 2;	SubName: Full=Uncharacterized protein {ECO:0000313|EMBL:KXG39690.1};	--	GO:0000783,nuclear telomere cap complex; GO:0003691,double-stranded telomeric DNA binding; GO:0006355,regulation of transcription, DNA-templated; GO:0031627,telomeric loop formation; GO:0006351,transcription, DNA-templated	Myb-like DNA-binding domain
Sspon.01G0051930-1C	13.33	5.9	6.44	26.7	23	17.42	8.55667	22.3733	489	246	223	1081	814	692	2.551	1.351	0.00183452	0.0400346	up	Chr1C	18829384	18832263	-	Sspon.01G0051930-1C	--	--	--	--	--	--	--	--
Sspon.01G0051940-1P	0.44	0.2	0	2.28	0.31	4.13	0.213333	2.24	12	6	0	68	8	121	10.037	3.327	0.00188548	0.0408554	up	Chr1C	18962709	18967289	-	Sspon.01G0051940-1P	--	K11984 U4/U6.U5 tri-snRNP-associated protein 1 | (RefSeq) SART-1 family protein DOT2 (A)	hypothetical protein SORBI_3002G388500 [Sorghum bicolor]	RecName: Full=SART-1 family protein DOT2 {ECO:0000305}; AltName: Full=Protein DEFECTIVELY ORGANIZED TRIBUTARIES 2 {ECO:0000303|PubMed:18643975}; AltName: Full=Protein MERISTEM-DEFECTIVE {ECO:0000303|PubMed:19000164};	SubName: Full=Uncharacterized protein {ECO:0000313|EMBL:OQU90328.1};	U4/U6.U5 snRNP associated protein	GO:0005730,nucleolus; GO:0005634,nucleus; GO:0046540,U4/U6 x U5 tri-snRNP complex; GO:0010588,cotyledon vascular tissue pattern formation; GO:0009908,flower development; GO:0048366,leaf development; GO:0010305,leaf vascular tissue pattern formation; GO:0000481,maturation of 5S rRNA; GO:0009933,meristem structural organization; GO:0045292,mRNA cis splicing, via spliceosome; GO:0010087,phloem or xy…	SART-1 family
Sspon.01G0052010-1P	177.37	118.42	209.44	395.89	633.8	327.81	168.41	452.5	5070	3847	5648	12490	17482	10150	2.641	1.401	0.000569919	0.0171279	up	Chr1C	54279803	54282389	-	Sspon.01G0052010-1P	--	K03283 heat shock 70kDa protein 1/2/6/8 | (RefSeq) heat shock cognate 70 kDa protein (A)	heat shock cognate 70 kDa protein [Sorghum bicolor]	RecName: Full=Heat shock cognate 70 kDa protein;	SubName: Full=Uncharacterized protein {ECO:0000313|EMBL:EER92466.1};	Molecular chaperones HSP70/HSC70, HSP70 superfamily	GO:0005524,ATP binding	FGGY family of carbohydrate kinases, C-terminal domain
Sspon.01G0052050-1T	11.8	2.89	6.57	71.06	32.82	10.98	7.08667	38.2867	352	98	185	2340	945	355	5.255	2.394	0.000157218	0.00664355	up	Chr1C	19912281	19914373	+	Sspon.01G0052050-1T	--	K12450 UDP-glucose 4,6-dehydratase [EC:4.2.1.76] | (RefSeq) trifunctional UDP-glucose 4,6-dehydratase/UDP-4-keto-6-deoxy-D-glucose 3,5-epimerase/UDP-4-keto-L-rhamnose-reductase RHM1 (A)	trifunctional UDP-glucose 4,6-dehydratase/UDP-4-keto-6-deoxy-D-glucose 3,5-epimerase/UDP-4-keto-L-rhamnose-reductase RHM1 [Sorghum bicolor]	RecName: Full=Trifunctional UDP-glucose 4,6-dehydratase/UDP-4-keto-6-deoxy-D-glucose 3,5-epimerase/UDP-4-keto-L-rhamnose-reductase RHM1 {ECO:0000305|PubMed:17190829}; AltName: Full=Protein REPRESSOR OF LRX1 1 {ECO:0000303|PubMed:18567791}; AltName: Full=Rhamnose biosynthetic enzyme 1; Short=AtRHM1; Includes: RecName: Full=UDP-glucose 4,6-dehydratase {ECO:0000305|PubMed:17190829}; EC=4.2.1.76 {ECO…	SubName: Full=Uncharacterized protein {ECO:0000313|EMBL:EER95086.1};	Putative NAD+-dependent epimerases	GO:0005829,cytosol; GO:0009506,plasmodesma; GO:0008460,dTDP-glucose 4,6-dehydratase activity; GO:0016853,isomerase activity; GO:0016491,oxidoreductase activity; GO:0050377,UDP-glucose 4,6-dehydratase activity; GO:0010280,UDP-L-rhamnose synthase activity; GO:0010315,auxin efflux; GO:0030154,cell differentiation; GO:0071555,cell wall organization; GO:0051555,flavonol biosynthetic process; GO:004212…	short chain dehydrogenase
Sspon.01G0052190-1P	11.22	3.91	4.01	60.88	41.54	18.07	6.38	40.1633	439	174	148	2630	1569	766	6.148	2.62	1.52947e-06	0.000170174	up	Chr1C	22175437	22185151	+	Sspon.01G0052190-1P	--	K20536 mitogen-activated protein kinase 3 [EC:2.7.11.24] | (RefSeq) mitogen-activated protein kinase 5 (A)	mitogen-activated protein kinase 4 [Saccharum hybrid cultivar ROC22]	RecName: Full=Mitogen-activated protein kinase 5; Short=MAP kinase 5; EC=2.7.11.24; AltName: Full=Benzothiadiazole-induced MAP kinase 1; AltName: Full=MAP kinase 2; AltName: Full=Multiple stress-responsive MAP kinase 2; AltName: Full=OsBIMK1; AltName: Full=OsMAP1; AltName: Full=OsMAPK2; AltName: Full=OsMAPK5; AltName: Full=OsMPK3; AltName: Full=OsMSRMK2;	RecName: Full=Mitogen-activated protein kinase {ECO:0000256|RuleBase:RU361165, ECO:0000256|SAAS:SAAS00652812}; EC=2.7.11.24 {ECO:0000256|RuleBase:RU361165, ECO:0000256|SAAS:SAAS00652812};	Mitogen-activated protein kinase	GO:0005737,cytoplasm; GO:0005634,nucleus; GO:0005524,ATP binding; GO:0004707,MAP kinase activity; GO:0010120,camalexin biosynthetic process; GO:0042742,defense response to bacterium; GO:0050832,defense response to fungus; GO:0010229,inflorescence development; GO:0048481,plant ovule development; GO:0009555,pollen development; GO:0010183,pollen tube guidance; GO:1901002,positive regulation of respo…	Kinase-like
Sspon.01G0052190-2D	22.14	6.49	11.54	197.94	102.43	55.24	13.39	118.537	492	164	242	4856	2197	1330	8.611	3.106	1.12585e-08	2.8428e-06	up	Chr1D	20082899	20086526	-	Sspon.01G0052190-2D	--	K20536 mitogen-activated protein kinase 3 [EC:2.7.11.24] | (RefSeq) mitogen-activated protein kinase 5 (A)	mitogen-activated protein kinase 4 [Saccharum hybrid cultivar ROC22]	RecName: Full=Mitogen-activated protein kinase 5; Short=MAP kinase 5; EC=2.7.11.24; AltName: Full=Benzothiadiazole-induced MAP kinase 1; AltName: Full=MAP kinase 2; AltName: Full=Multiple stress-responsive MAP kinase 2; AltName: Full=OsBIMK1; AltName: Full=OsMAP1; AltName: Full=OsMAPK2; AltName: Full=OsMAPK5; AltName: Full=OsMPK3; AltName: Full=OsMSRMK2;	RecName: Full=Mitogen-activated protein kinase {ECO:0000256|RuleBase:RU361165, ECO:0000256|SAAS:SAAS00652812}; EC=2.7.11.24 {ECO:0000256|RuleBase:RU361165, ECO:0000256|SAAS:SAAS00652812};	Mitogen-activated protein kinase	GO:0005737,cytoplasm; GO:0005634,nucleus; GO:0005524,ATP binding; GO:0004707,MAP kinase activity; GO:0010120,camalexin biosynthetic process; GO:0042742,defense response to bacterium; GO:0050832,defense response to fungus; GO:0010229,inflorescence development; GO:0048481,plant ovule development; GO:0009555,pollen development; GO:0010183,pollen tube guidance; GO:1901002,positive regulation of respo…	Haspin like kinase domain
Sspon.01G0052290-1P	1.52	0.07	0.56	34.29	4.97	2.65	0.716667	13.97	37	2	13	924	117	70	18.795	4.232	3.30464e-06	0.000316707	up	Chr1C	21661816	21663823	+	Sspon.01G0052290-1P	--	K17506 protein phosphatase 1L [EC:3.1.3.16] | (RefSeq) probable protein phosphatase 2C 32 (A)	probable protein phosphatase 2C 32 [Sorghum bicolor]	RecName: Full=Probable protein phosphatase 2C 32; Short=OsPP2C32; EC=3.1.3.16;	SubName: Full=Uncharacterized protein {ECO:0000313|EMBL:EER95033.1};	Serine/threonine protein phosphatase	GO:0016021,integral component of membrane; GO:0046872,metal ion binding; GO:0004722,protein serine/threonine phosphatase activity	Stage II sporulation protein E (SpoIIE)
Sspon.01G0052290-2D	1.15	0.08	1.03	59.61	10.33	11.82	0.753333	27.2533	26	2	22	1485	225	289	34.933	5.127	4.42835e-11	2.64739e-08	up	Chr1D	20916471	20918353	+	Sspon.01G0052290-2D	--	K17506 protein phosphatase 1L [EC:3.1.3.16] | (RefSeq) probable protein phosphatase 2C 32 (A)	probable protein phosphatase 2C 32 [Sorghum bicolor]	RecName: Full=Probable protein phosphatase 2C 32; Short=OsPP2C32; EC=3.1.3.16;	SubName: Full=Uncharacterized protein {ECO:0000313|EMBL:EER95033.1};	Serine/threonine protein phosphatase	GO:0016021,integral component of membrane; GO:0046872,metal ion binding; GO:0004722,protein serine/threonine phosphatase activity	Stage II sporulation protein E (SpoIIE)
Sspon.01G0052550-2D	1.1	0	0.12	36.27	13.83	3.97	0.406667	18.0233	10	0	1	363	121	39	43.484	5.442	2.89163e-08	6.44764e-06	up	Chr4D	3234041	3234649	+	Sspon.01G0052550-2D	--	--	heavy metal-associated isoprenylated plant protein 3 [Sorghum bicolor]	--	SubName: Full=Uncharacterized protein {ECO:0000313|EMBL:EES06020.1};	--	GO:0005737,cytoplasm; GO:0046914,transition metal ion binding; GO:0046916,cellular transition metal ion homeostasis; GO:0030001,metal ion transport	--
Sspon.01G0052700-1C	3.13	0.69	3.52	16.74	14.49	13.9	2.44667	15.0433	32	8	34	189	143	154	6.024	2.591	1.86783e-05	0.00127358	up	Chr1C	25660396	25661136	-	Sspon.01G0052700-1C	--	K09510 DnaJ homolog subfamily B member 4 | (RefSeq) protein psi1-like (A)	hypothetical protein SORBI_3001G387900 [Sorghum bicolor]	RecName: Full=Chaperone protein dnaJ 20, chloroplastic; Short=AtDjC20; Short=AtJ20; Flags: Precursor;	SubName: Full=Uncharacterized protein {ECO:0000313|EMBL:EER92337.1};	Molecular chaperone (DnaJ superfamily)	GO:0009507,chloroplast; GO:0005634,nucleus; GO:0061077,chaperone-mediated protein folding; GO:1902395,regulation of 1-deoxy-D-xylulose-5-phosphate synthase activity; GO:0010322,regulation of isopentenyl diphosphate biosynthetic process, methylerythritol 4-phosphate pathway	DnaJ domain
Sspon.01G0052770-1C	0.87	1.35	0.75	7.67	7.1	3.93	0.99	6.23333	22	39	18	215	174	108	6.114	2.612	1.02334e-06	0.000121435	up	Chr1C	26065788	26070579	+	Sspon.01G0052770-1C	--	K10206 LL-diaminopimelate aminotransferase [EC:2.6.1.83] | (RefSeq) probable LL-diaminopimelate aminotransferase, chloroplastic (A)	probable LL-diaminopimelate aminotransferase, chloroplastic [Sorghum bicolor]	RecName: Full=Probable LL-diaminopimelate aminotransferase, chloroplastic; Short=DAP-AT; Short=DAP-aminotransferase; Short=LL-DAP-aminotransferase; EC=2.6.1.83; Flags: Precursor;	SubName: Full=Uncharacterized protein {ECO:0000313|EMBL:EER95009.1};	Kynurenine aminotransferase, glutamine transaminase K	GO:0009507,chloroplast; GO:0010285,L,L-diaminopimelate aminotransferase activity; GO:0030170,pyridoxal phosphate binding; GO:0009089,lysine biosynthetic process via diaminopimelate	Allinase
Sspon.01G0053120-1C	0.36	0.85	1.4	4.24	3.42	3.82	0.87	3.82667	6	16	22	78	55	69	4.286	2.1	0.00199483	0.0424597	up	Chr1C	32308664	32316195	+	Sspon.01G0053120-1C	--	K07748 sterol-4alpha-carboxylate 3-dehydrogenase (decarboxylating) [EC:1.1.1.170] | (RefSeq) 3beta-hydroxysteroid- dehydrogenase/decarboxylase-like (A)	3beta-hydroxysteroid-dehydrogenase/decarboxylase-like [Sorghum bicolor]	RecName: Full=3beta-hydroxysteroid-dehydrogenase/decarboxylase isoform 2; Short=At3BETAHSD/D2; EC=1.1.1.170; AltName: Full=4alpha-carboxysterol-C3-dehydrogenase/C4-decarboxylase isoform 1-2; AltName: Full=Reticulon-like protein B19; Short=AtRTNLB19; AltName: Full=Sterol-4-alpha-carboxylate 3-dehydrogenase 2, decarboxylating;	RecName: Full=Reticulon-like protein {ECO:0000256|RuleBase:RU363132};	C-3 sterol dehydrogenase/3-beta-hydroxysteroid dehydrogenase and related dehydrogenases	GO:0005789,endoplasmic reticulum membrane; GO:0016021,integral component of membrane; GO:0016020,membrane; GO:0003854,3-beta-hydroxy-delta5-steroid dehydrogenase activity; GO:0103066,4alpha-carboxy-4beta-methyl-5alpha-cholesta-8-en-3beta-ol:NAD(P)+ 3-oxidoreductase (decarboxylating) activity; GO:0103067,4alpha-carboxy-5alpha-cholesta-8-en-3beta-ol:NAD(P)+ 3-dehydrogenase (decarboxylating) activit…	Reticulon
Sspon.01G0053390-1C	4.69	4.54	4.48	11.11	8.82	16.59	4.57	12.1733	70	77	63	183	127	268	2.578	1.366	0.00221473	0.0453761	up	Chr1C	36039408	36042256	+	Sspon.01G0053390-1C	--	--	protein COFACTOR ASSEMBLY OF COMPLEX C SUBUNIT B CCB2, chloroplastic isoform X1 [Sorghum bicolor]	RecName: Full=Protein COFACTOR ASSEMBLY OF COMPLEX C SUBUNIT B CCB2, chloroplastic {ECO:0000305}; AltName: Full=Protein HIGH CHLOROPHYLL FLUORESCENCE 208 {ECO:0000303|PubMed:17971335}; Flags: Precursor;	SubName: Full=Uncharacterized protein {ECO:0000313|EMBL:EER94628.1};	--	GO:0009507,chloroplast; GO:0009535,chloroplast thylakoid membrane; GO:0016021,integral component of membrane; GO:0010190,cytochrome b6f complex assembly	Cofactor assembly of complex C subunit B, CCB2/CCB4
Sspon.01G0053630-1C	4.59	3.27	2.28	28.26	34.12	8.58	3.38	23.6533	111	90	52	755	797	225	6.882	2.783	3.43632e-07	5.01683e-05	up	Chr1C	40404378	40407555	+	Sspon.01G0053630-1C	--	K00750 glycogenin [EC:2.4.1.186] | (RefSeq) hypothetical protein (A)	putative glucuronosyltransferase PGSIP8 [Sorghum bicolor]	RecName: Full=Putative glucuronosyltransferase PGSIP7; EC=2.4.1.-; AltName: Full=Glycogenin-like protein 7; AltName: Full=Plant glycogenin-like starch initiation protein 7;	SubName: Full=Uncharacterized protein {ECO:0000313|EMBL:EER94513.1};	Glycosyl transferase, family 8 - glycogenin	GO:0016021,integral component of membrane; GO:0046872,metal ion binding; GO:0016757,transferase activity, transferring glycosyl groups	Mannosyltransferase putative
Sspon.01G0053630-2D	2.98	2.33	0.75	18.62	12.14	3.75	2.02	11.5033	63	56	15	435	248	86	5.545	2.471	0.000162355	0.00682731	up	Chr1D	42200110	42203087	+	Sspon.01G0053630-2D	--	K00750 glycogenin [EC:2.4.1.186] | (RefSeq) putative glucuronosyltransferase PGSIP8 (A)	putative glucuronosyltransferase PGSIP8 [Sorghum bicolor]	RecName: Full=Putative glucuronosyltransferase PGSIP8; EC=2.4.1.-; AltName: Full=Glycogenin-like protein 8; AltName: Full=Plant glycogenin-like starch initiation protein 8;	SubName: Full=Uncharacterized protein {ECO:0000313|EMBL:EER94513.1};	Glycosyl transferase, family 8 - glycogenin	GO:0016021,integral component of membrane; GO:0046872,metal ion binding; GO:0016757,transferase activity, transferring glycosyl groups; GO:0006486,protein glycosylation	Mannosyltransferase putative
Sspon.01G0053780-1C	0.06	0	0	1.07	0.76	1.3	0.02	1.04333	1	0	0	21	13	25	51.226	5.679	0.000503343	0.0156458	up	Chr1C	41563227	41564989	-	Sspon.01G0053780-1C	--	--	protein WVD2-like 7 isoform X3 [Sorghum bicolor]	RecName: Full=Protein WVD2-like 7 {ECO:0000305};	SubName: Full=Uncharacterized protein {ECO:0000313|EMBL:OQU79091.1};	--	GO:0005737,cytoplasm; GO:0005874,microtubule	--
Sspon.01G0053850-2D	3.07	4.69	5.69	24.67	11.89	12.67	4.48333	16.41	79	137	138	700	295	353	3.535	1.822	6.66027e-05	0.00348658	up	Chr1D	95143639	95151037	+	Sspon.01G0053850-2D	--	K11314 transcriptional adapter 2-alpha | (RefSeq) transcriptional adapter ADA2 (A)	histone acetyltransferase complex component102 [Zea mays]	RecName: Full=Transcriptional adapter ADA2;	RecName: Full=Transcriptional adapter {ECO:0000256|PIRNR:PIRNR025024};	Histone acetyltransferase complex SAGA/ADA, subunit ADA2	GO:0005634,nucleus; GO:0003682,chromatin binding; GO:0003677,DNA binding; GO:0003700,DNA-binding transcription factor activity; GO:0003713,transcription coactivator activity; GO:0008270,zinc ion binding; GO:0006338,chromatin remodeling; GO:0016573,histone acetylation; GO:0035066,positive regulation of histone acetylation; GO:0006357,regulation of transcription by RNA polymerase II; GO:0006351,tra…	Zinc finger, ZZ type
Sspon.01G0054140-1C	26.21	3.94	31.47	0.9	0.69	1.53	20.54	1.04	158	27	179	6	4	10	0.049	-4.341	4.99573e-08	9.76162e-06	down	Chr1C	47927439	47927950	+	Sspon.01G0054140-1C	--	--	cell number regulator 4 isoform X3 [Zea mays]	RecName: Full=Cell number regulator 4; AltName: Full=ZmCNR04;	SubName: Full=Uncharacterized protein {ECO:0000313|EnsemblPlants:Zm00001d000070_P001};	--	GO:0016021,integral component of membrane	PLAC8 family
Sspon.01G0054350-1C	11.98	13.98	14.77	1.01	1.16	1.54	13.5767	1.23667	43	57	50	4	4	6	0.088	-3.499	4.93744e-06	0.000440343	down	Chr1C	54725425	54725665	+	Sspon.01G0054350-1C	--	--	uncharacterized protein LOC8084917 isoform X3 [Sorghum bicolor]	--	SubName: Full=Uncharacterized protein {ECO:0000313|EMBL:OQU92810.1};	--	GO:0008080,N-acetyltransferase activity	--
Sspon.01G0054440-1C	17.3	14.28	9.11	57.51	92.98	38.33	13.5633	62.94	145	136	72	532	752	348	4.564	2.19	3.93201e-06	0.000365432	up	Chr1C	55835670	55836576	+	Sspon.01G0054440-1C	--	--	--	--	--	--	--	--
Sspon.01G0055220-1C	7.37	15.03	11.71	3.07	4.27	2.45	11.37	3.26333	50	116	75	23	28	18	0.28	-1.839	0.00223237	0.0456699	down	Chr1C	76085734	76087628	-	Sspon.01G0055220-1C	--	--	--	--	--	--	--	--
Sspon.01G0055340-1C	5.38	4.87	5.95	15.74	34.88	24.9	5.4	25.1733	70	72	73	226	438	351	4.58	2.195	1.50847e-06	0.000169199	up	Chr1C	78052840	78058281	-	Sspon.01G0055340-1C	--	--	hypothetical protein SORBI_3004G081400 [Sorghum bicolor]	--	SubName: Full=Uncharacterized protein {ECO:0000313|EMBL:KXG29724.1};	--	--	--
Sspon.01G0055420-1C	0.91	1.2	0.64	5.85	5.11	3.08	0.916667	4.68	12	18	8	85	65	44	4.938	2.304	0.000543177	0.0165036	up	Chr1C	78560703	78561587	-	Sspon.01G0055420-1C	--	K20556 cytochrome P450 family 76 subfamily C | (RefSeq) geraniol 8-hydroxylase-like (A)	geraniol 8-hydroxylase [Sorghum bicolor]	RecName: Full=Geraniol 8-hydroxylase; EC=1.14.13.152; AltName: Full=Cytochrome P450 76B10; AltName: Full=Geraniol 10-hydroxylase; Short=SmG10H;	SubName: Full=Uncharacterized protein {ECO:0000313|EMBL:EER91356.1};	Cytochrome P450 CYP2 subfamily	GO:0005789,endoplasmic reticulum membrane; GO:0016021,integral component of membrane; GO:0102811,geraniol 10-hydroxylase activity; GO:0020037,heme binding; GO:0005506,iron ion binding; GO:0016709,oxidoreductase activity, acting on paired donors, with incorporation or reduction of molecular oxygen, NAD(P)H as one donor, and incorporation of one atom of oxygen; GO:0016099,monoterpenoid biosynthetic…	Cytochrome P450
Sspon.01G0055640-2D	4.45	5.33	9.56	2.77	1.03	1.41	6.44667	1.73667	201	274	408	138	45	69	0.26	-1.945	0.000155185	0.00657077	down	Chr1D	80454930	80467731	-	Sspon.01G0055640-2D	--	K14766 nucleolar protein 14 | (RefSeq) nucleolar protein 14 isoform X1 (A)	nucleolar protein 14 isoform X2 [Zea mays]	--	SubName: Full=Uncharacterized protein {ECO:0000313|EMBL:ONM06894.1, ECO:0000313|EnsemblPlants:Zm00001d033168_P003};	Nucleolar protein involved in 40S ribosome biogenesis	GO:0032040,small-subunit processome	Noc2p family
Sspon.01G0055690-2D	0.08	0.84	0.84	0	0	0	0.586667	0	2	24	20	0	0	0	0.012	-6.442	0.000653263	0.0189529	down	Chr1D	81141542	81145275	+	Sspon.01G0055690-2D	--	--	hypothetical protein PAHAL_I02593 [Panicum hallii]	--	SubName: Full=Uncharacterized protein {ECO:0000313|EnsemblPlants:TRIAE_CS42_6BL_TGACv1_502550_AA1625400.2};	--	--	Protein of unknown function (DUF3615)
Sspon.01G0055730-1C	1.4	4.89	1.93	0.48	0.29	0.97	2.74	0.58	40	159	52	15	8	30	0.203	-2.302	0.00155253	0.0355199	down	Chr1C	82895717	82906387	+	Sspon.01G0055730-1C	--	K01537 Ca2+-transporting ATPase [EC:3.6.3.8] | (RefSeq) calcium-transporting ATPase 3, plasma membrane-type (A)	calcium-transporting ATPase 3, plasma membrane-type [Sorghum bicolor]	RecName: Full=DNA polymerase kappa {ECO:0000303|PubMed:15200644}; Short=AtPOLK {ECO:0000303|PubMed:15200644}; EC=2.7.7.7 {ECO:0000269|PubMed:15200644, ECO:0000269|PubMed:17550419};	SubName: Full=DNA/RNA polymerases superfamily protein {ECO:0000313|EMBL:AQK64251.1};	Predicted DNA damage inducible protein	GO:0016020,membrane; GO:0005634,nucleus; GO:0003684,damaged DNA binding; GO:0003887,DNA-directed DNA polymerase activity; GO:0046872,metal ion binding; GO:0003697,single-stranded DNA binding; GO:0006281,DNA repair; GO:0006260,DNA replication	IMS family HHH motif
Sspon.01G0055760-1C	0.91	2.66	1	0	0	0	1.52333	0	31	103	32	0	0	0	0.003	-8.254	1.29216e-08	3.1899e-06	down	Chr1C	83103237	83105816	-	Sspon.01G0055760-1C	--	K14326 regulator of nonsense transcripts 1 [EC:3.6.4.-] | (RefSeq) uncharacterized protein LOC111904613 (A)	uncharacterized protein LOC103642080 isoform X1 [Zea mays]	--	SubName: Full=HAT transposon superfamily protein {ECO:0000313|EMBL:AQK84793.1};	--	GO:0003677,DNA binding; GO:0046983,protein dimerization activity	BED zinc finger
Sspon.01G0055820-1C	0.13	0.17	0	1.75	1.63	0.77	0.1	1.38333	4	6	0	60	49	26	13.324	3.736	0.000121462	0.0054964	up	Chr1C	83641126	83645598	+	Sspon.01G0055820-1C	--	K08202 MFS transporter, OCT family, solute carrier family 22 (organic cation transporter), member 4/5 | (RefSeq) organic cation/carnitine transporter 4-like (A)	organic cation/carnitine transporter 7 [Sorghum bicolor]	RecName: Full=Organic cation/carnitine transporter 7; Short=AtOCT7;	SubName: Full=Uncharacterized protein {ECO:0000313|EMBL:EER93768.1};	Synaptic vesicle transporter SV2 (major facilitator superfamily)	GO:0016021,integral component of membrane; GO:0005886,plasma membrane; GO:0005524,ATP binding; GO:0090417,N-methylnicotinate transmembrane transporter activity; GO:0090416,nicotinate transmembrane transporter activity; GO:2001143,N-methylnicotinate transport; GO:2001142,nicotinate transport	Uncharacterised MFS-type transporter YbfB
Sspon.01G0055900-1C	30.5	23.38	15.84	63.51	48.55	48.82	23.24	53.6267	698	608	342	1604	1072	1210	2.242	1.164	0.00202958	0.0429842	up	Chr1C	85125600	85130764	+	Sspon.01G0055900-1C	--	K02213 cell division control protein 6 | (RefSeq) cell division control protein 6 homolog B-like isoform X1 (A)	hypothetical protein SORBI_3001G153400 [Sorghum bicolor]	RecName: Full=Methyl-CpG-binding domain-containing protein 11; Short=AtMBD11; Short=MBD11; AltName: Full=Methyl-CpG-binding protein MBD11;	SubName: Full=Uncharacterized protein {ECO:0000313|EMBL:EER91158.1};	--	GO:0005634,nucleus; GO:0008327,methyl-CpG binding; GO:0006355,regulation of transcription, DNA-templated; GO:0006351,transcription, DNA-templated	Methyl-CpG binding domain
Sspon.01G0055910-1P	23.08	41.62	40.89	1.35	7.85	3.5	35.1967	4.23333	201	412	336	13	66	33	0.119	-3.077	4.129e-07	5.79506e-05	down	Chr1C	85221955	85224912	+	Sspon.01G0055910-1P	--	--	hypothetical protein SORBI_3001G156300 [Sorghum bicolor]	--	SubName: Full=Uncharacterized protein {ECO:0000313|EMBL:OQU91276.1};	--	--	Pollen proteins Ole e I like
Sspon.01G0055910-2D	10.81	15.39	11.57	2.32	3.23	3.6	12.59	3.05	97	157	98	23	28	35	0.236	-2.086	5.10216e-05	0.00284976	down	Chr1D	84397023	84401046	+	Sspon.01G0055910-2D	--	--	hypothetical protein SORBI_3001G156300 [Sorghum bicolor]	--	SubName: Full=Uncharacterized protein {ECO:0000313|EMBL:OQU91276.1};	--	--	Pollen proteins Ole e I like
Sspon.01G0056030-2D	0	0	0	2.71	0.18	0.08	0	0.99	0	0	0	69	4	2	121.271	6.922	0.000280102	0.0102076	up	Chr1D	84901270	84906263	-	Sspon.01G0056030-2D	--	K01188 beta-glucosidase [EC:3.2.1.21] | (RefSeq) beta-glucosidase 34 (A)	beta-glucosidase 34 [Sorghum bicolor]	RecName: Full=Beta-glucosidase 34; Short=Os10bglu34; EC=3.2.1.21; Flags: Precursor;	SubName: Full=Uncharacterized protein {ECO:0000313|EMBL:EER91157.2};	Beta-glucosidase, lactase phlorizinhydrolase, and related proteins	GO:0008422,beta-glucosidase activity; GO:0102483,scopolin beta-glucosidase activity; GO:0005975,carbohydrate metabolic process; GO:1901657,glycosyl compound metabolic process	Cellulase (glycosyl hydrolase family 5)
Sspon.01G0056190-1C	1.37	1.38	2.38	19.49	8.92	3.52	1.71	10.6433	14	16	23	220	88	39	6.044	2.595	0.000207808	0.00826716	up	Chr1C	86613040	86614318	+	Sspon.01G0056190-1C	--	--	--	--	--	--	--	--
Sspon.01G0056230-2D	0.75	0.11	0	11.74	2.09	0.87	0.286667	4.9	12	2	0	206	32	15	16.393	4.035	0.000324762	0.011309	up	Chr1D	86987182	86988249	+	Sspon.01G0056230-2D	--	K20893 probable galacturonosyltransferase-like 1 [EC:2.4.1.-] | (RefSeq) probable galacturonosyltransferase-like 1 (A)	probable galacturonosyltransferase-like 1 [Sorghum bicolor]	RecName: Full=Probable galacturonosyltransferase-like 2; EC=2.4.1.-;	RecName: Full=Hexosyltransferase {ECO:0000256|RuleBase:RU362027}; EC=2.4.1.- {ECO:0000256|RuleBase:RU362027};	--	GO:0005794,Golgi apparatus; GO:0000139,Golgi membrane; GO:0016021,integral component of membrane; GO:0047262,polygalacturonate 4-alpha-galacturonosyltransferase activity; GO:0016757,transferase activity, transferring glycosyl groups; GO:0071555,cell wall organization; GO:0045489,pectin biosynthetic process; GO:0000271,polysaccharide biosynthetic process	Glycosyl transferase family 8
Sspon.01G0056610-1C	2.06	1.81	2.82	6.06	21.34	11.09	2.23	12.83	24	24	31	78	240	140	5.69	2.508	3.17374e-05	0.00194303	up	Chr1C	91079562	91081708	+	Sspon.01G0056610-1C	--	K15718 linoleate 9S-lipoxygenase [EC:1.13.11.58] | (RefSeq) probable linoleate 9S-lipoxygenase 4 (A)	lipoxygenase4 [Zea mays]	RecName: Full=Probable linoleate 9S-lipoxygenase 4; EC=1.13.11.58; AltName: Full=Lipoxygenase 4;	SubName: Full=Lipoxygenase4 {ECO:0000313|EMBL:ONM08101.1};	--	GO:0046872,metal ion binding; GO:0016702,oxidoreductase activity, acting on single donors with incorporation of molecular oxygen, incorporation of two atoms of oxygen; GO:0031408,oxylipin biosynthetic process	PLAT/LH2 domain
Sspon.01G0056770-1C	20.16	14.76	12.86	28.69	67.85	67.94	15.9267	54.8267	226	188	136	355	734	825	3.372	1.754	0.000119138	0.00541338	up	Chr1C	93049826	93054763	-	Sspon.01G0056770-1C	--	K02966 small subunit ribosomal protein S19e | (RefSeq) 40S ribosomal protein S19-like (A)	putative ribosomal protein S19 [Oryza sativa Japonica Group]	RecName: Full=40S ribosomal protein S19;	SubName: Full=Putative ribosomal protein S19 {ECO:0000313|EMBL:AAW34236.1};	40S ribosomal protein S19	GO:0022627,cytosolic small ribosomal subunit; GO:0003735,structural constituent of ribosome; GO:0000028,ribosomal small subunit assembly; GO:0006412,translation	Ribosomal protein S19e
Sspon.01G0057040-1C	0.09	0.08	0.1	28.67	0.58	6.41	0.09	11.8867	1	1	1	342	6	75	125.112	6.967	3.59147e-08	7.55138e-06	up	Chr1C	95698728	95699539	-	Sspon.01G0057040-1C	--	--	Zinc finger protein 1 [Dichanthelium oligosanthes]	RecName: Full=Zinc finger protein 1; AltName: Full=WZF1;	SubName: Full=Zinc finger protein 1 {ECO:0000313|EMBL:OEL22823.1};	FOG: Zn-finger	GO:0005634,nucleus; GO:0003677,DNA binding; GO:0046872,metal ion binding; GO:0006355,regulation of transcription, DNA-templated; GO:0006351,transcription, DNA-templated	C2H2-type zinc finger
Sspon.01G0057360-1D	0.95	2.36	2.27	0	0.26	0	1.86	0.0866667	23	65	52	0	6	0	0.044	-4.498	9.06791e-05	0.00436412	down	Chr1D	6363069	6373545	+	Sspon.01G0057360-1D	--	K07466 replication factor A1 | (RefSeq) replication protein A 70 kDa DNA-binding subunit isoform X3 (A)	conserved hypothetical protein [Saccharum hybrid cultivar]	RecName: Full=Replication protein A 70 kDa DNA-binding subunit A; Short=AtRPA70A; AltName: Full=AtRPA1-3; AltName: Full=Replication factor A protein 1A; AltName: Full=Replication protein A 1A; Short=AtRPA1A;	SubName: Full=Uncharacterized protein {ECO:0000313|EMBL:CAZ96018.1};	Single-stranded DNA-binding replication protein A (RPA), large (70 kD) subunit and related ssDNA-binding proteins	GO:0000790,nuclear chromatin; GO:0003677,DNA binding; GO:0046872,metal ion binding; GO:0051026,chiasma assembly; GO:0006281,DNA repair; GO:0006260,DNA replication; GO:0048232,male gamete generation; GO:0007141,male meiosis I; GO:0009555,pollen development; GO:0007131,reciprocal meiotic recombination	Replication protein A OB domain
Sspon.01G0057730-1D	1.32	0.53	0.59	3.8	1.12	6.79	0.813333	3.90333	33	15	14	105	27	184	4.618	2.207	0.00236468	0.0473261	up	Chr1D	15777628	15783105	-	Sspon.01G0057730-1D	--	--	--	--	--	--	--	--
Sspon.01G0057900-1D	0	0	0	3.75	7.97	5.87	0	5.86333	0	0	0	28	52	43	216.261	7.757	1.38536e-07	2.30053e-05	up	Chr1D	17205054	17207943	+	Sspon.01G0057900-1D	--	--	--	--	--	--	--	--
Sspon.01G0058300-1D	23.46	27.38	9.66	2.02	3.11	3.04	20.1667	2.72333	242	321	94	23	31	34	0.132	-2.926	7.22447e-08	1.3406e-05	down	Chr1D	25195439	25200929	-	Sspon.01G0058300-1D	--	--	uncharacterized protein LOC8083689 [Sorghum bicolor]	--	SubName: Full=Uncharacterized protein {ECO:0000313|EMBL:EER92335.1};	--	GO:0005739,mitochondrion; GO:0071333,cellular response to glucose stimulus	--
Sspon.01G0058410-1D	6.33	7.4	11.4	43.82	37.76	29.38	8.37667	36.9867	70	93	119	535	403	352	4.299	2.104	5.60466e-07	7.45016e-05	up	Chr1D	27763346	27767693	-	Sspon.01G0058410-1D	--	K01528 dynamin GTPase [EC:3.6.5.5] | (RefSeq) dynamin-2A-like (A)	uncharacterized protein LOC101772781 [Setaria italica]	RecName: Full=Dynamin-2B; EC=3.6.5.5; AltName: Full=Dynamin-like protein 3; AltName: Full=Dynamin-related protein 2B;	SubName: Full=Uncharacterized protein {ECO:0000313|EMBL:OQU89334.1};	Vacuolar sorting protein VPS1, dynamin, and related proteins	GO:0009504,cell plate; GO:0045334,clathrin-coated endocytic vesicle; GO:0005829,cytosol; GO:0005874,microtubule; GO:0005886,plasma membrane; GO:0009506,plasmodesma; GO:0005773,vacuole; GO:0030276,clathrin binding; GO:0005525,GTP binding; GO:0003924,GTPase activity; GO:0008017,microtubule binding; GO:0072583,clathrin-dependent endocytosis; GO:0000266,mitochondrial fission; GO:2000114,regulation of…	SANTA (SANT Associated)
Sspon.01G0059220-1D	1.37	3.2	5.89	0.57	0.37	0.43	3.48667	0.456667	35	93	142	16	9	12	0.127	-2.982	1.85986e-05	0.00126971	down	Chr1D	43748317	43760030	+	Sspon.01G0059220-1D	--	K19525 vacuolar protein sorting-associated protein 13A/C | (RefSeq) uncharacterized protein LOC8058057 (A)	uncharacterized protein LOC8058057 [Sorghum bicolor]	--	SubName: Full=Uncharacterized protein {ECO:0000313|EMBL:KXG38896.1};	Vacuolar protein sorting-associated protein	--	Vacuolar protein sorting-associated protein 62
Sspon.01G0059340-1D	3.37	3.5	7.61	0.33	0.41	0.07	4.82667	0.27	94	111	200	10	11	2	0.054	-4.215	1.589e-09	5.39071e-07	down	Chr1D	48271764	48285575	+	Sspon.01G0059340-1D	--	K00784 ribonuclease Z [EC:3.1.26.11] | (RefSeq) uncharacterized LOC107843876 (A)	hypothetical protein [Oryza sativa Japonica Group]	--	SubName: Full=Uncharacterized protein {ECO:0000313|EnsemblPlants:ORUFI11G09310.1};	--	GO:0016021,integral component of membrane	Protein of unknown function, DUF594
Sspon.01G0059470-1D	10.72	15.63	20.49	60.2	37.33	83.34	15.6133	60.29	341	565	615	2114	1146	2872	3.723	1.897	6.07907e-06	0.0005228	up	Chr1D	55949484	55956394	+	Sspon.01G0059470-1D	--	K01006 pyruvate, orthophosphate dikinase [EC:2.7.9.1] | (RefSeq) pyruvate, phosphate dikinase 2 isoform X1 (A)	hypothetical protein SORBI_3001G326900 [Sorghum bicolor]	RecName: Full=Pyruvate, phosphate dikinase 2; EC=2.7.9.1; AltName: Full=Pyruvate, orthophosphate dikinase 2;	RecName: Full=Pyruvate, phosphate dikinase {ECO:0000256|PIRNR:PIRNR000853}; EC=2.7.9.1 {ECO:0000256|PIRNR:PIRNR000853};	--	GO:0005737,cytoplasm; GO:0005524,ATP binding; GO:0016301,kinase activity; GO:0046872,metal ion binding; GO:0050242,pyruvate, phosphate dikinase activity; GO:0006090,pyruvate metabolic process	PEP-utilising enzyme, mobile domain
Sspon.01G0060750-1D	1.84	1.68	2.58	0.3	0.2	0.3	2.03333	0.266667	28	29	37	5	3	5	0.129	-2.959	0.000720057	0.0203463	down	Chr1D	82828292	82830097	+	Sspon.01G0060750-1D	--	K13425 WRKY transcription factor 22 | (RefSeq) WRKY transcription factor 22-like (A)	hypothetical protein PAHAL_I02504 [Panicum hallii]	RecName: Full=Probable WRKY transcription factor 74; AltName: Full=WRKY DNA-binding protein 74;	SubName: Full=Uncharacterized protein {ECO:0000313|EMBL:KQK88030.1, ECO:0000313|EnsemblPlants:Si036408m};	--	GO:0005634,nucleus; GO:0005516,calmodulin binding; GO:0003700,DNA-binding transcription factor activity; GO:0043565,sequence-specific DNA binding; GO:0006351,transcription, DNA-templated	Plant zinc cluster domain
Sspon.01G0061010-1D	5.61	7.53	3.76	0.31	1.58	1.32	5.63333	1.07	114	174	72	7	31	29	0.186	-2.428	0.000231852	0.0088665	down	Chr1D	86579243	86581345	+	Sspon.01G0061010-1D	--	K06118 UDP-sulfoquinovose synthase [EC:3.13.1.1] | (RefSeq) UDP-sulfoquinovose synthase, chloroplastic (A)	UDP-sulfoquinovose synthase, chloroplastic [Sorghum bicolor]	RecName: Full=UDP-sulfoquinovose synthase, chloroplastic; EC=3.13.1.1; AltName: Full=SoSQD1; AltName: Full=Sulfite:UDP-glucose sulfotransferase; AltName: Full=Sulfolipid biosynthesis protein; Flags: Precursor;	SubName: Full=Uncharacterized protein {ECO:0000313|EMBL:EES18158.1};	UDP-glucose 4-epimerase/UDP-sulfoquinovose synthase	GO:0009570,chloroplast stroma; GO:0050662,coenzyme binding; GO:0019899,enzyme binding; GO:0101016,FMN-binding domain binding; GO:0046507,UDPsulfoquinovose synthase activity	Pyridine nucleotide-disulphide oxidoreductase
Sspon.01G0061650-1D	0	0	0	2.22	2.63	0.17	0	1.67333	0	0	0	26	27	2	97.4	6.606	0.000349003	0.0119278	up	Chr1D	95624981	95626443	-	Sspon.01G0061650-1D	--	--	--	--	--	--	--	--
Sspon.01G0062140-1D	21.24	0.5	1.5	1.07	0.47	1.3	7.74667	0.946667	376	10	25	21	8	25	0.119	-3.07	0.00209123	0.0438531	down	Chr1D	101806339	101809157	+	Sspon.01G0062140-1D	--	K01695 tryptophan synthase alpha chain [EC:4.2.1.20] | (RefSeq) igl1; indole-3-glycerol phosphate lyase 1 (A)	indole-3-glycerol phosphate lyase 1 [Zea mays]	RecName: Full=Tryptophan synthase alpha chain, chloroplastic; EC=4.2.1.20; AltName: Full=Indole-3-glycerol-phosphate lyase, chloroplastic; EC=4.1.2.8; AltName: Full=Protein TRYPTOPHAN-REQUIRING 3; Flags: Precursor;	SubName: Full=Tryptophan synthase A homolog1 {ECO:0000313|EMBL:ONM10319.1};	Tryptophan synthase alpha chain	GO:0009507,chloroplast; GO:0009570,chloroplast stroma; GO:0033984,indole-3-glycerol-phosphate lyase activity; GO:0004834,tryptophan synthase activity; GO:0009851,auxin biosynthetic process; GO:0052544,defense response by callose deposition in cell wall; GO:0042742,defense response to bacterium; GO:0009630,gravitropism; GO:0009735,response to cytokinin; GO:0000162,tryptophan biosynthetic process	Putative N-acetylmannosamine-6-phosphate epimerase
Sspon.01G0062430-1D	11.7	7.35	15.23	59.34	60.95	39.49	11.4267	53.26	35	25	43	196	176	128	4.566	2.191	1.59461e-05	0.0011334	up	Chr1D	104298505	104305965	-	Sspon.01G0062430-1D	--	--	--	--	--	--	--	--
Sspon.01G0062930-1D	0	0	0	0.42	0.13	0.08	0	0.21	0	0	0	26	7	5	63.378	5.986	0.00224172	0.0458102	up	Chr1D	108843594	108853795	-	Sspon.01G0062930-1D	--	K13459 disease resistance protein RPS2 | (RefSeq) disease resistance protein RPS2 (A)	hypothetical protein ZEAMMB73_Zm00001d034711 [Zea mays]	RecName: Full=Putative disease resistance protein At4g19050;	SubName: Full=Uncharacterized protein {ECO:0000313|EMBL:ONM11050.1, ECO:0000313|EnsemblPlants:Zm00001d034711_P001};	--	GO:0005886,plasma membrane; GO:0043531,ADP binding; GO:0005524,ATP binding; GO:0006952,defense response; GO:0007165,signal transduction	Leucine rich repeat
Sspon.02G0000680-2D	3.28	1.78	6.75	0.7	0.4	0.8	3.93667	0.633333	34	21	66	8	4	9	0.157	-2.675	0.00153937	0.0353319	down	Chr2D	5072391	5073225	-	Sspon.02G0000680-2D	--	K14432 ABA responsive element binding factor | (RefSeq) bZIP92; putative bZIP transcription factor superfamily protein (A)	putative bZIP transcription factor superfamily protein [Zea mays]	RecName: Full=ABSCISIC ACID-INSENSITIVE 5-like protein 3; AltName: Full=Dc3 promoter-binding factor 4; Short=AtDPBF4; AltName: Full=Protein ENHANCED EM LEVEL; AltName: Full=bZIP transcription factor 12; Short=AtbZIP12;	SubName: Full=ABSCISIC ACID-INSENSITIVE 5-like protein 2 {ECO:0000313|EMBL:ONM60991.1}; SubName: Full=BZIP transcription factor {ECO:0000313|EMBL:AIB05699.1};	--	GO:0005634,nucleus; GO:0003677,DNA binding; GO:0003700,DNA-binding transcription factor activity; GO:0043565,sequence-specific DNA binding; GO:0009738,abscisic acid-activated signaling pathway; GO:0006351,transcription, DNA-templated	Ciliary rootlet component, centrosome cohesion
Sspon.02G0000700-2C	9.22	5.15	10.39	1.99	1.52	1.35	8.25333	1.62	63	40	67	15	10	10	0.191	-2.388	0.000406644	0.0134459	down	Chr2C	2892769	2895261	-	Sspon.02G0000700-2C	--	K20301 trafficking protein particle complex subunit 2 | (RefSeq) trafficking protein particle complex subunit 2-like (A)	SNARE-like superfamily protein [Zea mays]	--	SubName: Full=SNARE-like superfamily protein {ECO:0000313|EMBL:ONM26263.1};	TRAPP 20 K subunit	GO:0005737,cytoplasm; GO:0006888,ER to Golgi vesicle-mediated transport	Sybindin-like family
Sspon.02G0000890-1A	0	0	0	0.12	0.27	6.14	0	2.17667	0	0	0	1	2	52	90.458	6.499	0.0016742	0.0375884	up	Chr2A	3218623	3222334	+	Sspon.02G0000890-1A	--	K09493 T-complex protein 1 subunit alpha | (RefSeq) T-complex protein 1 subunit alpha (A)	unknown [Zea mays]	RecName: Full=Zinc finger CCCH domain-containing protein 53; Short=OsC3H53;	SubName: Full=Uncharacterized protein {ECO:0000313|EMBL:ACR34315.1};	Chaperonin complex component, TCP-1 alpha subunit (CCT1)	GO:0003677,DNA binding; GO:0046872,metal ion binding; GO:0003723,RNA binding	TCP-1/cpn60 chaperonin family
Sspon.02G0000920-1A	0.65	0.69	0.28	48.98	9.08	4.16	0.54	20.74	20	24	8	1654	268	138	36.698	5.198	3.47689e-12	2.95793e-09	up	Chr2A	3465729	3468004	+	Sspon.02G0000920-1A	--	K10277 lysine-specific demethylase 8 [EC:1.14.11.27] | (RefSeq) uncharacterized protein LOC111590857 (A)	protein ENHANCED DISEASE RESISTANCE 4 [Sorghum bicolor]	RecName: Full=Protein ENHANCED DISEASE RESISTANCE 4 {ECO:0000303|PubMed:25747881};	SubName: Full=Uncharacterized protein {ECO:0000313|EMBL:KXG36951.1};	--	GO:0005768,endosome; GO:0005886,plasma membrane; GO:0006952,defense response; GO:0006897,endocytosis; GO:1900150,regulation of defense response to fungus; GO:0030100,regulation of endocytosis; GO:0009620,response to fungus; GO:0009863,salicylic acid mediated signaling pathway	Probable zinc-ribbon domain
Sspon.02G0000920-1T	0	0	0	2.31	0.14	0.32	0	0.923333	0	0	0	58	3	8	111.596	6.802	0.000217761	0.00855754	up	Chr2C	3937104	3938633	+	Sspon.02G0000920-1T	--	K10277 lysine-specific demethylase 8 [EC:1.14.11.27] | (RefSeq) uncharacterized protein LOC111590857 (A)	protein ENHANCED DISEASE RESISTANCE 4 [Sorghum bicolor]	RecName: Full=Protein ENHANCED DISEASE RESISTANCE 4 {ECO:0000303|PubMed:25747881};	SubName: Full=Uncharacterized protein {ECO:0000313|EMBL:KXG36951.1};	--	GO:0005768,endosome; GO:0005886,plasma membrane; GO:0006952,defense response; GO:0006897,endocytosis; GO:1900150,regulation of defense response to fungus; GO:0030100,regulation of endocytosis; GO:0009620,response to fungus; GO:0009863,salicylic acid mediated signaling pathway	Probable zinc-ribbon domain
Sspon.02G0000920-2B	0.08	0	0.06	15.22	4.61	1.21	0.0466667	7.01333	3	0	2	630	167	49	153.13	7.259	4.94925e-13	5.40664e-10	up	Chr2B	4138548	4141963	+	Sspon.02G0000920-2B	--	K10277 lysine-specific demethylase 8 [EC:1.14.11.27] | (RefSeq) uncharacterized protein LOC111590857 (A)	protein ENHANCED DISEASE RESISTANCE 4 [Sorghum bicolor]	RecName: Full=Protein ENHANCED DISEASE RESISTANCE 4 {ECO:0000303|PubMed:25747881};	SubName: Full=Uncharacterized protein {ECO:0000313|EMBL:KXG36951.1};	--	GO:0005768,endosome; GO:0005886,plasma membrane; GO:0006952,defense response; GO:0006897,endocytosis; GO:1900150,regulation of defense response to fungus; GO:0030100,regulation of endocytosis; GO:0009620,response to fungus; GO:0009863,salicylic acid mediated signaling pathway	Probable zinc-ribbon domain
Sspon.02G0000920-3C	0.05	0.04	0	5.11	1.01	0.52	0.03	2.21333	2	2	0	221	38	22	64.997	6.022	1.33029e-07	2.22889e-05	up	Chr2C	3948513	3952041	+	Sspon.02G0000920-3C	--	K10277 lysine-specific demethylase 8 [EC:1.14.11.27] | (RefSeq) uncharacterized protein LOC111590857 (A)	protein ENHANCED DISEASE RESISTANCE 4 [Sorghum bicolor]	RecName: Full=Protein ENHANCED DISEASE RESISTANCE 4 {ECO:0000303|PubMed:25747881};	SubName: Full=Uncharacterized protein {ECO:0000313|EMBL:KXG36951.1};	--	GO:0005768,endosome; GO:0005886,plasma membrane; GO:0006952,defense response; GO:0006897,endocytosis; GO:1900150,regulation of defense response to fungus; GO:0030100,regulation of endocytosis; GO:0009620,response to fungus; GO:0009863,salicylic acid mediated signaling pathway	Probable zinc-ribbon domain
Sspon.02G0000920-4D	1.7	0.33	0.57	158.37	44.94	15.28	0.866667	72.8633	54	12	17	5543	1375	525	81.318	6.345	2.7994e-18	1.40729e-14	up	Chr2D	3400899	3403147	-	Sspon.02G0000920-4D	--	K10277 lysine-specific demethylase 8 [EC:1.14.11.27] | (RefSeq) uncharacterized protein LOC111590857 (A)	protein ENHANCED DISEASE RESISTANCE 4 [Sorghum bicolor]	RecName: Full=Protein ENHANCED DISEASE RESISTANCE 4 {ECO:0000303|PubMed:25747881};	SubName: Full=Uncharacterized protein {ECO:0000313|EMBL:KXG36951.1};	--	GO:0005768,endosome; GO:0005886,plasma membrane; GO:0006952,defense response; GO:0006897,endocytosis; GO:1900150,regulation of defense response to fungus; GO:0030100,regulation of endocytosis; GO:0009620,response to fungus; GO:0009863,salicylic acid mediated signaling pathway	Probable zinc-ribbon domain
Sspon.02G0000970-2B	3.69	3.2	4.14	9.12	5.88	21.99	3.67667	12.33	69	68	73	188	106	445	3.228	1.691	0.00183543	0.0400346	up	Chr2B	4960743	4964920	-	Sspon.02G0000970-2B	--	K07407 alpha-galactosidase [EC:3.2.1.22] | (RefSeq) alpha-galactosidase 3 (A)	alpha-galactosidase 3 [Sorghum bicolor]	RecName: Full=Alpha-galactosidase 3 {ECO:0000303|PubMed:15034167}; Short=AtAGAL3 {ECO:0000303|PubMed:15034167}; EC=3.2.1.22 {ECO:0000250|UniProtKB:Q9FXT4}; AltName: Full=Alpha-D-galactoside galactohydrolase 3 {ECO:0000305}; AltName: Full=Melibiase {ECO:0000305}; Flags: Precursor;	RecName: Full=Alpha-galactosidase {ECO:0000256|RuleBase:RU361168}; EC=3.2.1.22 {ECO:0000256|RuleBase:RU361168}; AltName: Full=Melibiase {ECO:0000256|RuleBase:RU361168};	Alpha-D-galactosidase (melibiase)	GO:0048046,apoplast; GO:0009505,plant-type cell wall; GO:0005773,vacuole; GO:0052692,raffinose alpha-galactosidase activity; GO:0005975,carbohydrate metabolic process; GO:0071555,cell wall organization	Alpha galactosidase A C-terminal beta sandwich domain
[truncated: 2,292 more rows]

## Sheet: Sheet2
ID	165204L1_fpkm	165204L2_fpkm	165204L3_fpkm	FN41L1_fpkm	FN41L2_fpkm	FN41L3_fpkm	165204L_fpkm	FN41L_fpkm	165204L1_count	165204L2_count	165204L3_count	FN41L1_count	FN41L2_count	FN41L3_count	FoldChange	log2FoldChange	pvalue	padj	regulated	chr	start	end	strand	gene_name	gene_description	KEGG	NR	Swissprot	Tremble	KOG	GO	Pfam
[truncated: 9,597 more rows]

[truncated: 2 more sheets: Sheet3, Sheet4]
