# Supplementary material for: Integrated Metabolomics and Transcriptome Analyses Unveil Pathways Involved in Sugar Content and Rind Color of Two Sugarcane Varieties
Source: Front Plant Sci. 2022 Jun 16;13:921536. doi: 10.3389/fpls.2022.921536 (PMC9244704; doi:10.3389/fpls.2022.921536)
Supplement: Supplementary file 12 [file Table_7.XLSX]

## Sheet: Sheet
Table S7 Data in WGCNA analysis.
Sheet	Explanation
Sheet 1	The genes and their module from WGCNA.
Sheet 2	Nodes with the top 50 connections between genes in purple module
Sheet 3	Nodes with the top 50 connections between genes in pink module
Sheet 4	Nodes with the top 50 connections between genes in yellow module

## Sheet: Sheet1
The genes and their module from WGCNA.
Gene id	Module
Sspon.06G0019000-2B	grey60
Sspon.01G0025010-2B	yellow
Sspon.02G0006410-1P	brown
Sspon.05G0014530-1A	turquoise
Sspon.03G0013100-2B	tan
Sspon.08G0011870-1A	blue
Sspon.04G0028750-1B	blue
Sspon.05G0018690-3P	grey
Sspon.02G0036200-2D	tan
Sspon.03G0013100-1A	tan
Sspon.04G0008470-2P	yellow
Sspon.08G0006010-3C	blue
Sspon.01G0022760-1A	blue
Sspon.03G0000600-1A	green
Sspon.05G0014530-3C	turquoise
Sspon.03G0025950-2C	purple
Sspon.06G0019000-1A	grey
Sspon.08G0003030-1A	green
Sspon.01G0021830-1P	grey
Sspon.01G0036650-1B	greenyellow
Sspon.01G0052600-2D	pink
Sspon.07G0002330-1P	blue
Sspon.02G0045790-3D	grey
Sspon.03G0018130-2B	blue
Sspon.07G0018120-1A	yellow
Sspon.02G0013850-1A	magenta
Sspon.08G0018600-1B	grey
Sspon.01G0048320-2D	blue
Sspon.05G0014530-2B	turquoise
Sspon.02G0014150-3D	turquoise
Sspon.02G0008320-1A	blue
Sspon.01G0049010-2D	yellow
Sspon.05G0014700-2D	turquoise
Sspon.07G0018120-4D	turquoise
Sspon.02G0014150-1A	turquoise
Sspon.07G0002040-3C	grey
Sspon.03G0021760-4D	blue
Sspon.05G0007830-2D	yellow
Sspon.06G0019000-3C	grey
Sspon.01G0044940-2D	brown
Sspon.07G0019870-1A	blue
Sspon.05G0014530-1P	salmon
Sspon.02G0011830-2C	yellow
Sspon.01G0011470-2B	blue
Sspon.02G0013850-2B	tan
Sspon.05G0014530-2P	yellow
Sspon.03G0020440-3C	yellow
Sspon.08G0000620-4D	pink
Sspon.08G0016410-2B	pink
Sspon.01G0025010-3C	yellow
Sspon.02G0030910-3C	greenyellow
Sspon.03G0026180-2C	brown
Sspon.02G0045790-2C	grey
Sspon.03G0004720-4D	yellow
Sspon.01G0025010-1P	yellow
Sspon.02G0006410-3C	brown
Sspon.07G0018120-3C	yellow
Sspon.06G0009590-3D	tan
Sspon.03G0038530-1C	grey
Sspon.03G0004720-3C	brown
Sspon.04G0013280-2D	grey60
Sspon.07G0002040-4D	tan
Sspon.01G0045640-2C	yellow
Sspon.02G0013850-4D	blue
Sspon.05G0014530-1T	yellow
Sspon.02G0035090-1P	blue
Sspon.03G0023790-3C	red
Sspon.07G0028890-2D	yellow
Sspon.08G0024590-1B	blue
Sspon.03G0015850-2P	black
Sspon.07G0000910-1A	brown
Sspon.01G0021830-1A	greenyellow
Sspon.02G0006410-2B	yellow
Sspon.03G0015040-1A	grey
Sspon.01G0021830-3C	grey
Sspon.01G0009830-2B	brown
Sspon.08G0025330-1C	red
Sspon.05G0018690-1P	grey
Sspon.04G0021320-1A	green
Sspon.08G0006010-2B	blue
Sspon.07G0019830-2B	blue
Sspon.03G0018130-1P	blue
Sspon.07G0002040-2B	grey
Sspon.06G0012300-4D	red
Sspon.02G0045790-1B	grey
Sspon.02G0006040-1A	blue
Sspon.08G0010760-1A	grey
Sspon.01G0007880-2B	red
Sspon.02G0013170-1A	purple
Sspon.01G0039800-1T	brown
Sspon.05G0018690-4D	purple
Sspon.01G0031590-2B	yellow
Sspon.05G0014530-2T	yellow
Sspon.03G0004220-1A	green
Sspon.01G0012900-3C	turquoise
Sspon.07G0035650-1D	black
Sspon.02G0001640-1A	black
Sspon.06G0012480-1A	blue
Sspon.02G0027500-3C	grey
Sspon.08G0000620-1A	grey
Sspon.04G0032490-2D	blue
Sspon.08G0013970-3D	black
Sspon.05G0001400-2P	turquoise
Sspon.03G0023390-2B	brown
Sspon.03G0019830-2B	lightcyan
Sspon.02G0019880-2B	blue
Sspon.04G0021320-2B	green
Sspon.05G0016910-3C	blue
Sspon.02G0004520-1A	blue
Sspon.03G0032640-1B	turquoise
Sspon.05G0005020-1A	blue
Sspon.07G0020790-2B	blue
Sspon.03G0033200-1B	yellow
Sspon.02G0011900-2C	blue
Sspon.05G0032580-1C	brown
Sspon.04G0030010-1B	black
Sspon.06G0001590-2B	yellow
Sspon.02G0026730-3D	grey
Sspon.03G0035940-1B	purple
Sspon.01G0022760-2B	blue
Sspon.08G0024420-2D	blue
Sspon.08G0010760-4D	grey
Sspon.07G0018120-2B	yellow
Sspon.04G0012410-2C	blue
Sspon.01G0055160-1C	brown
Sspon.02G0024170-3C	blue
Sspon.08G0004940-1A	brown
Sspon.04G0021320-4D	black
Sspon.07G0006270-3C	red
Sspon.02G0004110-2B	turquoise
Sspon.02G0020360-2B	brown
Sspon.03G0021760-3C	blue
Sspon.07G0010790-1A	blue
Sspon.01G0007140-3C	lightgreen
Sspon.02G0019880-3C	blue
Sspon.07G0013730-3D	pink
Sspon.03G0023790-2B	grey
Sspon.07G0023530-2C	black
Sspon.01G0029830-2D	red
Sspon.08G0001560-1A	greenyellow
Sspon.01G0049090-1T	blue
Sspon.01G0029400-1T	blue
Sspon.06G0031490-2D	magenta
Sspon.08G0000880-1A	purple
Sspon.02G0006040-3C	blue
Sspon.05G0002290-2B	lightgreen
Sspon.05G0007690-1A	brown
Sspon.01G0022880-3D	grey
Sspon.02G0024170-4D	blue
Sspon.03G0009260-1P	yellow
Sspon.02G0008140-1T	yellow
Sspon.01G0027630-1P	black
Sspon.01G0029070-1A	turquoise
Sspon.03G0023870-1A	pink
Sspon.01G0044940-1B	brown
Sspon.01G0022760-3C	blue
Sspon.05G0010540-4D	grey
Sspon.01G0030300-2B	turquoise
Sspon.03G0019770-4D	red
Sspon.01G0028490-3D	black
Sspon.07G0010790-3C	blue
Sspon.04G0028750-1P	blue
Sspon.07G0023600-2C	brown
Sspon.03G0019830-1A	red
Sspon.02G0004110-1A	brown
Sspon.03G0004090-1A	turquoise
Sspon.06G0024480-2C	brown
Sspon.03G0018130-3C	blue
Sspon.07G0016040-2P	purple
Sspon.04G0033220-1C	grey
Sspon.02G0028960-4D	turquoise
Sspon.05G0002290-3C	lightgreen
Sspon.03G0020440-4D	black
Sspon.04G0002270-1A	red
Sspon.01G0048510-2D	tan
Sspon.05G0016910-1A	blue
Sspon.01G0040510-1P	turquoise
Sspon.08G0016380-1A	brown
Sspon.07G0006280-4D	yellow
Sspon.06G0007360-2B	turquoise
Sspon.01G0040510-3D	yellow
Sspon.04G0013280-1A	grey60
Sspon.03G0022990-2B	red
Sspon.01G0011030-3C	green
Sspon.03G0035940-2C	purple
Sspon.04G0016470-2B	turquoise
Sspon.07G0019870-3C	blue
Sspon.02G0042610-1P	blue
Sspon.02G0047980-2P	brown
Sspon.04G0017340-1A	blue
Sspon.01G0022700-3C	turquoise
Sspon.02G0030910-4D	blue
Sspon.04G0025840-1B	brown
Sspon.03G0035130-1B	yellow
Sspon.03G0015960-3C	brown
Sspon.01G0038620-1B	red
Sspon.02G0033590-1B	brown
Sspon.02G0039190-1B	yellow
Sspon.07G0016040-2B	yellow
Sspon.08G0006250-2B	grey
Sspon.05G0021320-3C	turquoise
Sspon.03G0029410-2D	blue
Sspon.07G0019830-1A	blue
Sspon.03G0019790-1A	tan
Sspon.07G0007590-2B	grey
Sspon.04G0012140-3C	tan
Sspon.08G0004900-4D	brown
Sspon.01G0008860-1P	red
Sspon.03G0016540-3D	blue
Sspon.03G0025950-1P	blue
Sspon.04G0028750-2C	blue
Sspon.06G0004650-1A	yellow
Sspon.06G0010980-3C	black
Sspon.03G0015910-3C	grey
Sspon.02G0026050-2B	blue
Sspon.08G0000620-3C	lightcyan
Sspon.02G0003430-1A	turquoise
Sspon.04G0021320-3C	greenyellow
Sspon.03G0013430-3C	magenta
Sspon.01G0056700-1C	black
Sspon.05G0029850-1B	brown
Sspon.07G0023600-1B	brown
Sspon.04G0003180-1A	turquoise
Sspon.01G0009830-1A	brown
Sspon.01G0052180-1C	blue
Sspon.08G0012290-1A	black
Sspon.08G0022480-2C	red
Sspon.04G0008590-3C	salmon
Sspon.02G0003430-2B	turquoise
Sspon.03G0022430-2B	red
Sspon.07G0007590-3C	turquoise
Sspon.01G0007500-2B	green
Sspon.02G0019880-4D	blue
Sspon.06G0009420-1A	grey
Sspon.08G0006250-4D	lightcyan
Sspon.08G0015320-2B	grey
Sspon.01G0049620-1P	green
Sspon.05G0006450-2B	pink
Sspon.01G0020530-1A	blue
Sspon.01G0048320-1B	blue
Sspon.04G0002040-1A	black
Sspon.03G0032120-1B	purple
Sspon.05G0018950-2C	blue
Sspon.01G0052460-2D	turquoise
Sspon.03G0013430-2B	magenta
Sspon.08G0006250-3C	grey
Sspon.01G0029400-2B	blue
Sspon.07G0003170-4D	yellow
Sspon.04G0012410-1A	blue
Sspon.08G0016410-3D	green
Sspon.01G0052690-1C	lightyellow
Sspon.03G0032740-1B	blue
Sspon.07G0008120-3C	tan
Sspon.04G0026450-1B	blue
Sspon.02G0041820-2C	black
Sspon.01G0027630-2P	black
Sspon.01G0008600-2B	greenyellow
Sspon.01G0001790-1P	blue
Sspon.02G0018090-4D	grey
Sspon.02G0043870-2C	black
Sspon.01G0009900-2C	grey
Sspon.02G0011830-3D	yellow
Sspon.08G0008560-1A	blue
Sspon.02G0003080-2C	blue
Sspon.01G0062670-1D	lightgreen
Sspon.01G0048640-3D	turquoise
Sspon.02G0000380-1A	blue
Sspon.05G0002950-3C	green
Sspon.07G0018340-3C	red
Sspon.02G0023520-3P	midnightblue
Sspon.03G0005960-1T	salmon
Sspon.05G0011800-1A	blue
Sspon.08G0001560-3C	greenyellow
Sspon.05G0010200-2B	blue
Sspon.05G0030090-1P	grey
Sspon.01G0033050-1P	grey
Sspon.03G0018120-2B	tan
Sspon.05G0002580-1A	black
Sspon.04G0017700-3D	turquoise
Sspon.03G0011740-4D	lightyellow
Sspon.02G0023270-4D	red
Sspon.03G0002090-1P	purple
Sspon.03G0025310-2B	brown
Sspon.01G0011930-3D	grey
Sspon.01G0045640-1B	yellow
Sspon.02G0030140-2C	blue
Sspon.08G0016040-3D	turquoise
Sspon.02G0018830-2B	blue
Sspon.01G0002410-2B	black
Sspon.02G0023270-3C	red
Sspon.07G0010060-3D	turquoise
Sspon.02G0004520-4D	blue
Sspon.04G0030010-2C	yellow
Sspon.02G0014150-2C	turquoise
Sspon.02G0004810-2B	magenta
Sspon.02G0005750-2B	yellow
Sspon.06G0003440-3D	greenyellow
Sspon.04G0017410-2B	grey
Sspon.08G0016380-3D	blue
Sspon.01G0048510-1B	blue
Sspon.03G0006780-2C	tan
Sspon.06G0023210-2C	blue
Sspon.06G0001550-1A	grey
Sspon.01G0009440-1A	grey
Sspon.07G0013190-2B	brown
Sspon.01G0011920-4D	green
Sspon.05G0025490-2C	brown
Sspon.07G0010810-2B	black
Sspon.01G0039800-1P	blue
Sspon.03G0022430-4D	red
Sspon.03G0037580-1B	purple
Sspon.03G0015960-2B	yellow
Sspon.01G0012900-1A	yellow
Sspon.01G0025010-1A	yellow
Sspon.02G0029090-1A	turquoise
Sspon.08G0024130-1P	purple
Sspon.02G0004110-1P	yellow
Sspon.02G0019350-4D	red
Sspon.08G0001560-4D	greenyellow
Sspon.01G0002730-4D	red
Sspon.02G0029090-4D	grey
Sspon.08G0020640-2D	brown
Sspon.04G0013810-1A	red
Sspon.01G0009900-1A	magenta
Sspon.08G0000050-1A	brown
Sspon.02G0024310-1P	blue
Sspon.07G0004190-1A	black
Sspon.03G0029230-1P	grey
Sspon.05G0000740-1A	black
Sspon.07G0005360-1A	turquoise
Sspon.08G0006010-4D	blue
Sspon.05G0002190-1A	blue
Sspon.06G0013240-4D	brown
Sspon.02G0013850-3C	tan
Sspon.08G0011870-2B	blue
Sspon.03G0014760-3C	blue
Sspon.02G0024170-1A	blue
Sspon.06G0011720-2C	purple
Sspon.07G0002330-2B	brown
Sspon.02G0022200-1A	grey60
Sspon.06G0012300-2B	grey
Sspon.01G0039800-2C	blue
Sspon.02G0029090-2B	brown
Sspon.02G0023950-3C	brown
Sspon.03G0017970-3C	turquoise
Sspon.07G0037340-1D	brown
Sspon.01G0004640-1A	magenta
Sspon.05G0031500-1C	purple
Sspon.03G0019790-2B	cyan
Sspon.06G0014340-1A	red
Sspon.03G0009330-1P	green
Sspon.01G0008990-2B	blue
Sspon.08G0008720-1A	blue
Sspon.07G0028890-1B	lightcyan
Sspon.01G0026860-2D	blue
Sspon.01G0051970-1C	red
Sspon.08G0008320-2B	turquoise
Sspon.08G0003560-4D	black
Sspon.01G0033050-2D	tan
Sspon.02G0028370-2B	yellow
Sspon.02G0023270-1A	red
Sspon.08G0016040-2B	turquoise
Sspon.02G0024170-2B	blue
Sspon.05G0012140-1A	black
Sspon.01G0007140-1A	red
Sspon.02G0026030-1A	greenyellow
Sspon.02G0001270-1P	lightcyan
Sspon.03G0026180-1B	brown
Sspon.04G0008400-3D	red
Sspon.05G0018540-4D	grey
Sspon.02G0009020-4D	turquoise
Sspon.07G0008850-1A	brown
Sspon.03G0007100-1A	cyan
Sspon.04G0018450-1A	blue
Sspon.08G0016380-2B	brown
Sspon.02G0027260-4D	black
Sspon.06G0011700-1A	brown
Sspon.05G0005020-3D	blue
Sspon.02G0018980-3D	brown
Sspon.01G0032270-1A	black
Sspon.04G0010050-4P	turquoise
Sspon.01G0018780-1A	yellow
Sspon.05G0006450-1A	grey
Sspon.07G0005360-3C	black
Sspon.04G0010010-2B	magenta
Sspon.08G0023090-1B	yellow
Sspon.07G0015250-2P	turquoise
Sspon.01G0008210-2C	yellow
Sspon.01G0039250-2D	grey
Sspon.07G0019260-3D	brown
Sspon.01G0045640-3D	purple
Sspon.03G0004720-1A	turquoise
Sspon.05G0009870-2B	brown
Sspon.03G0035130-2C	magenta
Sspon.03G0021760-2B	blue
Sspon.06G0004210-1P	turquoise
Sspon.05G0013620-3C	tan
Sspon.02G0006040-4D	blue
Sspon.08G0009810-1T	blue
Sspon.04G0008470-1P	salmon
Sspon.05G0004520-1A	turquoise
Sspon.05G0029850-2C	brown
Sspon.02G0031900-2B	salmon
Sspon.06G0000260-1A	blue
Sspon.05G0010080-2B	pink
Sspon.01G0031590-1A	black
Sspon.04G0002300-2C	yellow
Sspon.06G0023570-2P	grey
Sspon.02G0014370-1A	magenta
Sspon.02G0022540-3C	turquoise
Sspon.05G0011800-3C	blue
Sspon.02G0017350-1P	turquoise
Sspon.01G0022510-1A	grey
Sspon.05G0007050-4D	blue
Sspon.01G0036710-1B	greenyellow
Sspon.01G0023830-1A	yellow
Sspon.03G0002680-2D	grey
Sspon.01G0022700-4D	blue
Sspon.02G0008310-2B	grey
Sspon.05G0009790-4D	turquoise
Sspon.03G0044920-1D	pink
Sspon.02G0008140-3D	turquoise
Sspon.01G0010960-2B	red
Sspon.01G0020890-4D	tan
Sspon.05G0001400-1P	turquoise
Sspon.07G0027180-1B	greenyellow
Sspon.01G0018160-4D	turquoise
Sspon.05G0030020-3D	lightcyan
Sspon.01G0001680-2B	yellow
Sspon.03G0021030-2B	purple
Sspon.04G0032490-1C	blue
Sspon.01G0052750-2D	turquoise
Sspon.05G0001270-1A	turquoise
Sspon.03G0013430-1A	magenta
Sspon.07G0019210-4D	blue
Sspon.02G0029090-3C	yellow
Sspon.08G0003300-3C	lightyellow
Sspon.01G0040850-1B	purple
Sspon.01G0025470-1A	red
Sspon.02G0023520-4D	grey
Sspon.01G0023830-3C	yellow
Sspon.06G0003940-1A	turquoise
Sspon.01G0046090-1P	blue
Sspon.01G0030920-1P	red
Sspon.03G0015910-2B	grey
Sspon.07G0016490-1A	yellow
Sspon.06G0010980-4D	black
Sspon.06G0010960-3C	salmon
Sspon.04G0006710-1A	brown
Sspon.06G0005300-1P	grey60
Sspon.01G0024990-1A	green
Sspon.03G0002090-2C	purple
Sspon.03G0021030-1A	purple
Sspon.01G0027100-1A	red
Sspon.05G0004070-1A	green
Sspon.06G0016800-2C	brown
Sspon.05G0010080-1A	grey
Sspon.03G0019790-4D	red
Sspon.06G0013840-3C	turquoise
Sspon.01G0038620-1P	red
Sspon.06G0033280-1D	brown
Sspon.06G0009590-2B	blue
Sspon.04G0015830-2C	black
Sspon.01G0029940-1P	turquoise
Sspon.01G0052010-1P	lightcyan
Sspon.07G0012920-3D	pink
Sspon.06G0024720-1B	grey
Sspon.02G0022460-3P	black
Sspon.07G0018480-1A	brown
Sspon.07G0030550-2D	blue
Sspon.03G0005720-1A	brown
Sspon.04G0016490-2B	grey
Sspon.01G0020870-3C	pink
Sspon.01G0031590-3D	yellow
Sspon.03G0007100-2B	cyan
Sspon.03G0020430-3C	turquoise
Sspon.04G0021340-4D	red
Sspon.01G0005150-1P	red
Sspon.01G0047700-1B	turquoise
Sspon.08G0001790-1A	green
Sspon.05G0030090-1B	grey
Sspon.03G0011410-1A	grey
Sspon.06G0034560-1D	tan
Sspon.03G0029970-1B	red
Sspon.03G0004670-2B	tan
Sspon.08G0006970-1A	blue
Sspon.03G0044200-1C	turquoise
Sspon.02G0004520-3C	blue
Sspon.03G0026700-2C	lightyellow
Sspon.06G0012300-1A	lightgreen
Sspon.07G0000910-1T	grey
Sspon.01G0006430-1A	grey60
Sspon.07G0007320-4D	grey
Sspon.02G0001640-2C	yellow
Sspon.06G0029440-1C	brown
Sspon.07G0007590-1A	grey
Sspon.04G0008080-3C	black
Sspon.02G0001700-2C	green
Sspon.05G0014700-1A	yellow
Sspon.01G0029400-1A	blue
Sspon.01G0005270-1A	brown
Sspon.01G0006960-1A	red
Sspon.02G0003200-1A	magenta
Sspon.04G0017060-1P	blue
Sspon.07G0009570-2B	green
Sspon.03G0021760-1A	blue
Sspon.02G0022200-3C	turquoise
Sspon.07G0013730-2C	pink
Sspon.03G0013070-1A	red
Sspon.05G0033960-1C	grey
Sspon.03G0009390-2P	black
Sspon.03G0022430-1A	red
Sspon.01G0029000-1A	lightgreen
Sspon.08G0011050-1A	magenta
Sspon.04G0015830-1P	black
Sspon.02G0014850-4D	brown
Sspon.07G0034100-1C	yellow
Sspon.05G0018950-3D	blue
Sspon.07G0020660-2B	yellow
Sspon.03G0010240-4D	magenta
Sspon.07G0016700-2B	turquoise
Sspon.08G0024420-1P	blue
Sspon.07G0006270-2B	red
Sspon.08G0010350-1P	blue
Sspon.03G0007620-3D	tan
Sspon.02G0037630-1B	grey
Sspon.06G0028910-1C	brown
Sspon.07G0024820-1B	green
Sspon.05G0002000-2D	blue
Sspon.02G0014370-2D	magenta
Sspon.04G0032280-2D	turquoise
Sspon.07G0014850-2B	grey
Sspon.02G0049650-1C	purple
Sspon.01G0049010-1B	turquoise
Sspon.03G0009710-1A	blue
Sspon.01G0039080-1B	yellow
Sspon.07G0028420-1B	yellow
Sspon.08G0020140-3D	turquoise
Sspon.01G0045120-2C	lightyellow
Sspon.07G0015180-1T	red
Sspon.02G0001150-2P	grey
Sspon.08G0027430-1C	pink
Sspon.06G0020080-3D	black
Sspon.04G0002160-1A	red
Sspon.07G0004920-1A	green
Sspon.01G0046090-3D	tan
Sspon.01G0031280-3D	salmon
Sspon.08G0017640-2C	grey
Sspon.01G0034340-2C	blue
Sspon.01G0010260-1A	turquoise
Sspon.01G0047320-1B	blue
Sspon.03G0026050-1B	blue
Sspon.07G0015250-2B	yellow
Sspon.04G0004850-3D	black
Sspon.08G0017640-1B	grey
Sspon.08G0004950-1A	turquoise
Sspon.01G0004230-3D	tan
Sspon.05G0005910-2C	green
Sspon.05G0026060-1B	greenyellow
Sspon.07G0002060-2C	brown
Sspon.08G0000620-2B	tan
Sspon.07G0010810-1A	grey
Sspon.07G0009010-1A	turquoise
Sspon.06G0007360-3C	lightgreen
Sspon.08G0020140-2C	grey
Sspon.01G0002060-1A	yellow
Sspon.03G0009940-3C	blue
Sspon.03G0004160-3C	brown
Sspon.03G0000480-4D	blue
Sspon.07G0006230-1A	green
Sspon.04G0011130-2P	yellow
Sspon.01G0048640-2C	turquoise
Sspon.05G0019470-1A	purple
Sspon.01G0022760-4D	blue
Sspon.01G0048570-2P	grey
Sspon.05G0020630-4D	turquoise
Sspon.04G0018470-3P	turquoise
Sspon.08G0012960-2B	tan
Sspon.01G0048570-1P	brown
Sspon.01G0014210-4D	yellow
Sspon.02G0050780-1C	tan
Sspon.02G0011900-1A	blue
Sspon.08G0012250-2C	blue
Sspon.05G0012510-1A	blue
Sspon.03G0034600-2C	turquoise
Sspon.02G0003340-1P	blue
Sspon.03G0009700-4D	grey
Sspon.08G0010120-2B	blue
Sspon.03G0021030-1P	brown
Sspon.04G0008470-4D	magenta
Sspon.02G0010680-2P	grey60
Sspon.03G0042420-1C	pink
Sspon.02G0019440-4D	red
Sspon.08G0014670-2B	turquoise
Sspon.05G0011800-1P	blue
Sspon.01G0022850-4D	greenyellow
Sspon.04G0030660-1C	grey
Sspon.01G0012260-3D	grey
Sspon.01G0019710-2B	grey
Sspon.03G0004720-2B	tan
Sspon.04G0012270-3D	brown
Sspon.07G0027860-2C	grey
Sspon.08G0008760-1A	turquoise
Sspon.06G0008510-3C	red
Sspon.01G0018820-3D	grey
Sspon.02G0036590-1B	cyan
Sspon.06G0003940-3D	turquoise
Sspon.05G0031410-1C	turquoise
Sspon.01G0037260-1B	brown
Sspon.02G0001700-3D	green
Sspon.07G0016410-1P	brown
Sspon.07G0019570-2B	grey
Sspon.08G0002690-1A	brown
Sspon.07G0027630-2D	grey
Sspon.01G0031790-1A	grey
Sspon.03G0011740-1A	tan
Sspon.02G0023950-1A	blue
Sspon.07G0030220-1C	grey
Sspon.01G0039250-1B	grey
Sspon.04G0021340-3C	red
Sspon.06G0022830-1P	black
Sspon.01G0034770-3D	turquoise
Sspon.01G0022850-2B	yellow
Sspon.04G0024650-1B	turquoise
Sspon.05G0002950-1A	green
Sspon.01G0037420-2C	brown
Sspon.02G0041180-1B	yellow
Sspon.02G0001190-1A	cyan
Sspon.01G0003190-2B	blue
Sspon.07G0008120-4D	turquoise
Sspon.01G0014920-1A	red
Sspon.07G0016430-2B	turquoise
Sspon.01G0011470-1A	magenta
Sspon.05G0002120-3D	turquoise
Sspon.06G0013710-2B	grey
Sspon.07G0010360-1A	brown
Sspon.01G0007840-1P	green
Sspon.06G0011710-1P	black
Sspon.02G0034110-2P	blue
Sspon.02G0012660-1A	grey
Sspon.04G0021150-1A	grey
Sspon.08G0010390-1A	grey
Sspon.05G0039230-1D	turquoise
Sspon.05G0003730-2C	grey
Sspon.05G0012140-3C	black
Sspon.07G0004920-3D	greenyellow
Sspon.07G0032490-2D	grey
Sspon.06G0012990-3C	blue
Sspon.03G0039500-2D	brown
Sspon.01G0001460-3C	brown
Sspon.02G0007270-1A	grey
Sspon.01G0028840-2C	greenyellow
Sspon.01G0002320-3C	black
Sspon.02G0004810-1P	magenta
Sspon.03G0015890-1A	green
Sspon.01G0029750-1A	red
Sspon.03G0004160-2B	brown
Sspon.07G0023530-1B	black
Sspon.07G0011310-1A	lightyellow
Sspon.05G0006800-1A	magenta
Sspon.07G0013790-3C	turquoise
Sspon.02G0007440-1A	blue
Sspon.02G0011960-3C	red
Sspon.04G0000190-3C	brown
Sspon.04G0004380-1A	turquoise
Sspon.01G0033530-2D	brown
Sspon.01G0003000-3D	lightyellow
Sspon.04G0032530-1C	grey
Sspon.06G0009420-2B	grey
Sspon.03G0018250-4D	lightgreen
Sspon.02G0023380-1A	turquoise
Sspon.01G0027940-1A	turquoise
Sspon.03G0023390-1A	brown
Sspon.08G0010760-3C	cyan
Sspon.04G0016560-1A	blue
Sspon.04G0018470-2B	turquoise
Sspon.01G0008440-1P	brown
Sspon.01G0004480-2B	green
Sspon.06G0020980-2C	green
Sspon.06G0010610-4D	turquoise
Sspon.03G0009390-1A	turquoise
Sspon.03G0007100-3C	cyan
Sspon.01G0048640-1B	black
Sspon.02G0028740-1A	yellow
Sspon.02G0014020-2B	grey
Sspon.06G0023230-1B	magenta
Sspon.01G0032880-3P	yellow
Sspon.07G0007210-3D	yellow
Sspon.03G0015850-4D	yellow
Sspon.08G0017400-2C	brown
Sspon.06G0025370-2C	pink
Sspon.07G0008850-3C	pink
Sspon.05G0000100-2D	blue
Sspon.07G0028580-1B	greenyellow
Sspon.07G0000570-2B	midnightblue
Sspon.04G0016680-3P	grey
Sspon.07G0001510-4D	turquoise
Sspon.07G0013190-1P	brown
Sspon.06G0035910-1D	grey60
Sspon.07G0013730-1A	pink
Sspon.02G0036590-3D	cyan
Sspon.01G0028490-1A	turquoise
Sspon.01G0019480-1P	turquoise
Sspon.02G0006940-4D	pink
Sspon.08G0011050-4D	pink
Sspon.02G0051010-1C	blue
Sspon.06G0000700-2B	blue
Sspon.04G0024510-1B	greenyellow
Sspon.02G0022540-4D	blue
Sspon.05G0016210-2B	turquoise
Sspon.03G0020440-1A	black
Sspon.06G0010740-2C	green
Sspon.08G0023170-2D	green
Sspon.03G0039500-1P	brown
Sspon.08G0003480-2B	salmon
Sspon.02G0033310-1B	black
Sspon.02G0028740-2B	cyan
Sspon.03G0009200-2C	brown
Sspon.01G0061370-1P	lightgreen
Sspon.04G0001210-3D	grey
Sspon.02G0008520-1A	blue
Sspon.01G0003310-3C	red
Sspon.04G0029870-1B	green
Sspon.04G0016030-2B	magenta
Sspon.03G0011740-2B	red
Sspon.01G0046230-1B	turquoise
Sspon.04G0012140-4D	tan
Sspon.04G0018470-5P	turquoise
Sspon.02G0043680-2C	brown
Sspon.02G0001740-2B	blue
Sspon.02G0033090-3D	magenta
Sspon.01G0040510-2C	turquoise
Sspon.04G0001400-3D	brown
Sspon.07G0016140-3D	greenyellow
Sspon.03G0027750-1P	green
Sspon.04G0003910-3C	black
Sspon.02G0023700-3C	turquoise
Sspon.04G0009080-1A	purple
Sspon.08G0000880-4D	purple
Sspon.06G0010690-3C	tan
Sspon.05G0017460-4D	brown
Sspon.01G0048510-1P	tan
Sspon.01G0018960-1A	turquoise
Sspon.02G0001340-2C	yellow
Sspon.06G0005300-1A	turquoise
Sspon.08G0014800-2B	turquoise
Sspon.06G0002030-1A	blue
Sspon.06G0008510-4D	pink
Sspon.01G0012260-2B	grey
Sspon.01G0015010-1A	blue
Sspon.08G0012730-3D	brown
Sspon.05G0020120-2C	turquoise
Sspon.03G0019140-1A	blue
Sspon.01G0048460-4P	black
Sspon.06G0013830-2B	black
Sspon.03G0009700-3C	grey
Sspon.04G0018960-1A	turquoise
Sspon.01G0022960-3C	magenta
Sspon.05G0022640-2D	grey
Sspon.06G0000750-2C	green
Sspon.03G0002540-3C	brown
Sspon.07G0008450-2P	grey
Sspon.06G0007740-1A	grey60
Sspon.03G0039270-2D	magenta
Sspon.08G0004400-2B	pink
Sspon.05G0006250-2B	brown
Sspon.01G0034370-2D	grey
Sspon.03G0043740-1C	purple
Sspon.04G0011010-4D	greenyellow
Sspon.06G0023190-1B	red
Sspon.04G0017700-2B	grey
Sspon.02G0019880-1A	blue
Sspon.02G0019440-3C	red
Sspon.07G0026710-2D	turquoise
Sspon.05G0014080-1A	purple
Sspon.03G0032120-3D	purple
Sspon.06G0012620-4D	tan
Sspon.07G0011900-1A	tan
Sspon.07G0018120-1P	yellow
Sspon.02G0006030-4D	grey
Sspon.08G0001420-1A	yellow
Sspon.07G0033570-1C	cyan
Sspon.03G0025060-2B	turquoise
Sspon.08G0015230-2B	yellow
Sspon.06G0014340-3D	red
Sspon.01G0043240-3D	turquoise
Sspon.03G0000790-3D	black
Sspon.07G0015180-1A	red
Sspon.01G0008040-1A	magenta
Sspon.08G0016410-1T	magenta
Sspon.01G0046230-2D	turquoise
Sspon.07G0016700-3C	turquoise
Sspon.05G0007830-1A	salmon
Sspon.02G0010960-1A	grey
Sspon.01G0046090-1B	tan
Sspon.02G0039620-1B	yellow
Sspon.03G0018130-1A	blue
Sspon.01G0005730-1P	lightcyan
Sspon.03G0013380-2B	purple
Sspon.06G0007360-4D	lightyellow
Sspon.05G0005600-1T	grey
Sspon.08G0014800-1P	lightcyan
Sspon.01G0004480-1A	green
Sspon.02G0016940-1A	turquoise
Sspon.08G0024130-1B	red
Sspon.01G0031280-2B	grey
Sspon.08G0020140-1B	grey
Sspon.03G0010240-1A	lightgreen
Sspon.04G0013810-2B	yellow
Sspon.02G0025730-1A	grey
Sspon.03G0032130-1B	green
Sspon.06G0021050-1B	turquoise
Sspon.05G0010200-3C	brown
Sspon.02G0028510-3D	greenyellow
Sspon.04G0023960-1B	tan
Sspon.01G0003000-1P	salmon
Sspon.01G0030850-1T	brown
Sspon.03G0007770-1P	salmon
Sspon.08G0002690-3C	brown
Sspon.01G0062640-2P	brown
Sspon.06G0010580-3D	brown
Sspon.08G0025680-1C	turquoise
Sspon.02G0018120-1A	yellow
Sspon.07G0013790-4D	grey
Sspon.08G0004580-2B	green
Sspon.01G0029070-2D	turquoise
Sspon.08G0002990-4D	blue
Sspon.01G0040460-3D	black
Sspon.05G0011390-2D	grey
Sspon.04G0014380-1A	turquoise
Sspon.05G0002290-1A	magenta
Sspon.04G0026870-2D	brown
Sspon.02G0008140-1A	yellow
Sspon.02G0027500-1A	turquoise
Sspon.02G0014080-1A	red
Sspon.06G0010570-1A	brown
Sspon.02G0023550-2B	grey
Sspon.01G0003200-1P	turquoise
Sspon.03G0026550-2C	grey
Sspon.04G0010830-1A	black
Sspon.02G0056960-1D	lightcyan
Sspon.08G0013970-2B	yellow
Sspon.01G0045120-1B	greenyellow
Sspon.03G0030500-2C	pink
Sspon.01G0051130-2D	grey
Sspon.07G0014300-2B	magenta
Sspon.01G0034700-3D	black
Sspon.04G0019790-3C	black
Sspon.07G0021680-1B	yellow
Sspon.08G0011050-3C	pink
Sspon.01G0040460-1B	black
Sspon.01G0011030-1P	pink
Sspon.02G0025520-2B	turquoise
Sspon.04G0030670-2D	grey
Sspon.01G0002410-4D	grey
Sspon.07G0008260-1A	purple
Sspon.04G0001470-4D	brown
Sspon.05G0018670-1A	turquoise
Sspon.08G0010120-3D	brown
Sspon.04G0014930-4D	grey
Sspon.01G0007110-2C	blue
Sspon.02G0011010-2P	black
Sspon.05G0010590-1A	brown
Sspon.04G0003660-1P	turquoise
Sspon.08G0003610-2B	greenyellow
Sspon.01G0009440-3P	black
Sspon.01G0048240-2D	black
Sspon.01G0001220-3D	tan
Sspon.04G0004340-2B	greenyellow
Sspon.06G0012300-3C	lightgreen
Sspon.04G0008730-4D	purple
Sspon.06G0003940-2B	yellow
Sspon.02G0017580-1A	brown
Sspon.02G0018750-2C	green
Sspon.03G0016540-2C	brown
Sspon.07G0013790-1A	red
Sspon.03G0007680-2B	purple
Sspon.02G0029150-4D	blue
Sspon.04G0024700-3D	turquoise
Sspon.03G0024840-3C	turquoise
Sspon.01G0014110-2B	brown
Sspon.01G0003200-2B	turquoise
Sspon.02G0043590-1B	tan
Sspon.05G0007690-2C	blue
Sspon.07G0034100-2D	lightcyan
Sspon.07G0000350-1A	blue
Sspon.02G0035050-2D	blue
Sspon.02G0024310-2B	blue
Sspon.01G0036320-1B	pink
Sspon.01G0002180-1A	grey
Sspon.04G0004250-1A	blue
Sspon.03G0001800-3D	yellow
Sspon.03G0044110-1C	purple
Sspon.07G0007270-3C	grey
Sspon.07G0002040-1A	tan
Sspon.07G0014540-1A	greenyellow
Sspon.04G0002890-1A	turquoise
Sspon.08G0001420-4D	black
Sspon.05G0032580-2D	blue
Sspon.07G0006800-4D	red
Sspon.02G0004760-2B	grey
Sspon.01G0047080-1B	brown
Sspon.01G0050630-2D	grey
Sspon.04G0018430-2B	grey
Sspon.03G0003870-2C	yellow
Sspon.08G0015000-2D	black
Sspon.02G0023510-3D	grey
Sspon.01G0008860-2B	brown
Sspon.07G0030160-2D	turquoise
Sspon.04G0021970-1B	greenyellow
Sspon.06G0013880-1A	grey
Sspon.07G0008000-2P	grey
Sspon.06G0007660-4D	grey
Sspon.08G0002690-2B	brown
Sspon.08G0001700-1A	turquoise
Sspon.04G0008300-3C	grey
Sspon.03G0013410-3C	turquoise
Sspon.04G0021150-2B	tan
Sspon.02G0059500-1D	turquoise
Sspon.01G0034580-2D	black
Sspon.01G0008860-3C	brown
Sspon.02G0007880-2B	black
Sspon.05G0005020-2B	turquoise
Sspon.03G0009900-1A	grey
Sspon.02G0001700-1A	green
Sspon.01G0048460-3P	blue
Sspon.02G0031930-1A	lightgreen
Sspon.05G0011800-2B	blue
Sspon.03G0030530-2D	yellow
Sspon.06G0005500-3C	magenta
Sspon.04G0008900-3D	brown
Sspon.03G0004310-3D	yellow
Sspon.06G0006090-3C	lightgreen
Sspon.06G0009590-1A	brown
Sspon.06G0024480-1B	turquoise
Sspon.08G0004580-1A	salmon
Sspon.07G0020090-2B	red
Sspon.02G0041180-3D	turquoise
Sspon.01G0014210-1A	turquoise
Sspon.01G0020890-3C	turquoise
Sspon.02G0004850-2B	brown
Sspon.01G0052600-1P	green
Sspon.06G0017930-1P	turquoise
Sspon.04G0014780-3C	black
Sspon.01G0028900-2D	brown
Sspon.05G0001910-3D	turquoise
Sspon.07G0014320-2D	brown
Sspon.02G0001790-2B	green
Sspon.04G0019790-1A	black
Sspon.01G0031610-1A	blue
Sspon.04G0005950-1A	blue
Sspon.01G0051520-1C	blue
Sspon.08G0004480-2B	grey
Sspon.04G0008840-1A	grey
Sspon.02G0037250-1B	brown
Sspon.08G0004970-2C	purple
Sspon.02G0001560-3D	purple
Sspon.04G0001480-3C	grey
Sspon.01G0045910-1B	black
Sspon.04G0018440-2B	turquoise
Sspon.01G0011920-1A	green
Sspon.06G0019750-2D	brown
Sspon.04G0018430-1A	grey
Sspon.01G0002780-1P	pink
Sspon.06G0005500-1P	magenta
Sspon.08G0012250-1A	brown
Sspon.03G0027510-1B	greenyellow
Sspon.01G0056790-2D	blue
Sspon.04G0016470-1A	red
Sspon.01G0040380-2C	grey60
Sspon.03G0026970-2C	lightcyan
Sspon.07G0010180-3D	yellow
Sspon.02G0038070-1T	green
Sspon.02G0041180-2C	yellow
Sspon.02G0032370-2C	grey60
Sspon.02G0036590-2C	grey
Sspon.02G0034110-1P	blue
Sspon.08G0018600-2C	magenta
Sspon.03G0013410-1A	grey
Sspon.03G0007100-4D	yellow
Sspon.01G0039380-2D	turquoise
Sspon.06G0012620-3C	pink
Sspon.01G0044440-1B	green
Sspon.08G0018390-2C	salmon
Sspon.04G0000320-1A	greenyellow
Sspon.01G0028840-1A	lightgreen
Sspon.05G0021320-1A	turquoise
Sspon.08G0024420-1B	brown
Sspon.05G0030670-1B	turquoise
Sspon.04G0008880-1P	grey60
Sspon.02G0022540-2B	brown
Sspon.02G0041020-1B	turquoise
Sspon.06G0016740-3C	yellow
Sspon.06G0002660-2C	purple
Sspon.06G0013710-1T	black
Sspon.07G0008120-1A	blue
Sspon.04G0018640-2B	red
Sspon.05G0012190-2C	red
Sspon.03G0020450-1A	green
Sspon.05G0017870-3C	grey
Sspon.04G0018450-2B	blue
Sspon.01G0052450-1C	turquoise
Sspon.03G0017970-2B	yellow
Sspon.01G0048460-2C	blue
Sspon.07G0006090-4D	turquoise
Sspon.03G0005400-2B	magenta
Sspon.04G0018430-3C	grey
Sspon.07G0029590-1P	lightcyan
Sspon.07G0005730-2B	grey
Sspon.06G0022980-2C	pink
Sspon.08G0022590-1B	pink
Sspon.01G0050300-2D	grey
Sspon.02G0034110-2C	blue
Sspon.07G0004060-3C	red
Sspon.05G0017070-3D	brown
Sspon.01G0012900-2B	lightyellow
Sspon.03G0007570-4D	grey
Sspon.04G0010830-3C	black
Sspon.03G0027750-2C	green
Sspon.03G0019600-3D	black
Sspon.03G0003170-2C	magenta
Sspon.03G0015850-3P	yellow
Sspon.06G0021010-1B	grey
Sspon.01G0009630-1A	turquoise
Sspon.03G0000470-1A	brown
Sspon.08G0001560-2B	magenta
Sspon.02G0047040-1C	black
Sspon.03G0034930-1B	grey
Sspon.01G0010960-3C	red
Sspon.02G0004110-3C	grey
Sspon.01G0010050-2C	blue
Sspon.01G0038080-1P	yellow
Sspon.08G0012290-2D	greenyellow
Sspon.02G0039190-3D	turquoise
Sspon.02G0034140-1B	blue
Sspon.03G0000250-2C	grey
Sspon.02G0033090-2C	lightgreen
Sspon.08G0010390-2C	greenyellow
Sspon.01G0030370-2D	grey
Sspon.07G0014300-1A	magenta
Sspon.01G0048570-1B	brown
Sspon.03G0009200-3D	brown
Sspon.06G0009370-1A	blue
Sspon.05G0016910-4D	blue
Sspon.07G0001990-1A	green
Sspon.04G0015320-1P	greenyellow
Sspon.03G0019600-1A	black
Sspon.06G0011400-1T	grey
Sspon.04G0001250-1A	grey
Sspon.03G0003870-1P	turquoise
Sspon.04G0018460-3D	turquoise
Sspon.01G0047520-1B	brown
Sspon.03G0015910-1A	lightgreen
Sspon.03G0023910-1A	black
Sspon.07G0011520-2C	red
Sspon.01G0003200-3C	yellow
Sspon.01G0040290-2D	turquoise
Sspon.02G0030140-3D	blue
Sspon.03G0007660-1A	magenta
Sspon.02G0046900-1C	lightyellow
Sspon.06G0006590-2B	green
Sspon.03G0031870-1B	brown
Sspon.07G0003570-1P	brown
Sspon.07G0028400-1B	yellow
Sspon.03G0018310-3C	black
Sspon.04G0032670-2D	grey
Sspon.07G0010260-2B	grey
Sspon.07G0016410-2B	brown
Sspon.01G0000160-1A	turquoise
Sspon.03G0000790-2C	tan
Sspon.04G0022170-2D	yellow
Sspon.03G0014830-2C	grey
Sspon.02G0039620-2C	turquoise
Sspon.02G0010100-4D	green
Sspon.02G0030520-1A	grey
Sspon.06G0029440-2D	red
Sspon.01G0014210-2B	black
Sspon.03G0026670-3D	lightyellow
Sspon.08G0017380-2C	grey
Sspon.05G0001500-2D	salmon
Sspon.07G0005080-3C	brown
Sspon.01G0023820-2B	blue
Sspon.03G0027660-1B	blue
Sspon.05G0006450-3C	pink
Sspon.07G0009240-4P	brown
Sspon.02G0054460-1C	greenyellow
Sspon.02G0016960-1A	magenta
Sspon.01G0004210-1P	turquoise
Sspon.04G0000300-2B	purple
Sspon.01G0034500-1B	turquoise
Sspon.04G0008400-1A	green
Sspon.02G0026740-1A	magenta
Sspon.04G0010260-1P	green
Sspon.08G0007010-3D	grey60
Sspon.03G0003050-2C	turquoise
Sspon.06G0004980-4D	brown
Sspon.03G0008250-3D	turquoise
Sspon.06G0003960-2B	yellow
Sspon.06G0020080-1B	black
Sspon.02G0018220-2B	red
Sspon.02G0011750-2C	magenta
Sspon.07G0018180-2B	grey
Sspon.01G0039380-1B	brown
Sspon.02G0005500-1P	grey
Sspon.07G0003250-1A	green
Sspon.04G0012000-2B	purple
Sspon.06G0003710-2P	green
Sspon.07G0005410-1A	black
Sspon.01G0051960-1C	grey
Sspon.08G0014770-1A	salmon
Sspon.02G0040860-2C	yellow
Sspon.06G0011720-1A	purple
Sspon.07G0001510-2B	greenyellow
Sspon.03G0002250-1A	black
Sspon.02G0022480-4D	turquoise
Sspon.01G0055390-1C	turquoise
Sspon.01G0019470-1P	turquoise
Sspon.04G0003530-1A	blue
Sspon.02G0030260-3D	grey
Sspon.05G0029720-2D	cyan
Sspon.06G0017460-3D	grey
Sspon.03G0015170-2B	blue
Sspon.02G0048760-1C	turquoise
Sspon.04G0016140-1P	black
Sspon.05G0012900-2B	brown
Sspon.03G0037580-2D	turquoise
Sspon.07G0014870-1A	black
Sspon.05G0018540-2B	greenyellow
Sspon.02G0007950-3D	midnightblue
Sspon.04G0010390-4P	purple
Sspon.04G0030670-1C	blue
Sspon.07G0015180-2B	red
Sspon.07G0007320-1A	midnightblue
Sspon.08G0004190-2C	green
Sspon.02G0002320-1A	turquoise
Sspon.04G0001790-3C	salmon
Sspon.05G0013620-1A	magenta
Sspon.03G0011020-1A	magenta
Sspon.01G0007170-1P	blue
Sspon.08G0000050-1P	purple
Sspon.02G0002560-2B	grey
Sspon.01G0040830-3D	lightgreen
Sspon.05G0000080-1P	brown
Sspon.05G0017460-2B	brown
Sspon.02G0022460-3C	black
Sspon.02G0027500-2B	turquoise
Sspon.02G0049250-1C	tan
Sspon.07G0012920-2B	green
Sspon.06G0005960-1A	blue
Sspon.06G0017300-1A	turquoise
Sspon.01G0057530-1D	turquoise
Sspon.08G0005100-2C	black
Sspon.07G0007360-2B	blue
Sspon.01G0038040-2D	pink
Sspon.02G0007100-2P	greenyellow
Sspon.01G0010270-2C	yellow
Sspon.03G0039650-2D	grey
Sspon.08G0015870-1A	grey
Sspon.06G0004980-2B	brown
Sspon.03G0013850-3C	yellow
Sspon.04G0003870-1A	greenyellow
Sspon.04G0004340-1A	greenyellow
Sspon.02G0003810-1A	grey
Sspon.08G0002280-3C	tan
Sspon.01G0017740-2B	brown
Sspon.01G0036250-1P	brown
Sspon.07G0013840-1A	black
Sspon.07G0015820-3C	grey
Sspon.04G0017520-1P	turquoise
Sspon.04G0030670-1P	blue
Sspon.06G0006930-3C	turquoise
Sspon.03G0025960-1B	purple
Sspon.02G0001200-2D	blue
Sspon.01G0018780-2B	salmon
Sspon.08G0003220-3D	salmon
Sspon.07G0013200-3D	grey
Sspon.04G0032460-1C	yellow
Sspon.04G0015830-1A	turquoise
Sspon.05G0030020-2C	yellow
Sspon.01G0008670-2P	green
Sspon.02G0017670-2C	turquoise
Sspon.02G0019440-2B	red
Sspon.05G0002290-4D	lightgreen
Sspon.07G0025390-1B	grey
Sspon.05G0031720-2D	turquoise
Sspon.01G0031610-2B	tan
Sspon.04G0009370-1A	pink
Sspon.04G0012410-3D	blue
Sspon.03G0009650-4D	turquoise
Sspon.02G0016310-2B	turquoise
Sspon.02G0014130-2B	red
Sspon.07G0010810-3D	grey
Sspon.02G0026030-4D	yellow
Sspon.07G0009340-2B	pink
Sspon.05G0026220-3D	black
Sspon.02G0008320-2B	blue
Sspon.08G0012260-2C	green
Sspon.03G0027070-2C	magenta
Sspon.03G0034860-1B	salmon
Sspon.03G0001700-2P	tan
Sspon.03G0001320-3C	yellow
Sspon.05G0009180-1P	grey
Sspon.04G0004890-1A	grey
Sspon.04G0024430-2C	red
Sspon.03G0022430-3C	red
Sspon.08G0013430-1A	turquoise
Sspon.07G0003720-2B	grey
Sspon.03G0003460-2C	magenta
Sspon.02G0004520-2B	blue
Sspon.08G0011530-2B	turquoise
Sspon.01G0032260-2B	black
Sspon.03G0025850-1B	blue
Sspon.01G0025180-1P	turquoise
Sspon.04G0002710-1A	grey
Sspon.01G0038190-2D	midnightblue
Sspon.03G0034630-2C	purple
Sspon.06G0021350-3D	turquoise
Sspon.01G0061370-1D	grey
Sspon.08G0011410-3C	turquoise
Sspon.03G0010130-2B	turquoise
Sspon.06G0006090-2B	red
Sspon.03G0019600-2B	turquoise
Sspon.04G0011270-1A	purple
Sspon.02G0022200-2B	greenyellow
Sspon.06G0023740-1B	turquoise
Sspon.03G0000350-1A	lightyellow
Sspon.07G0009120-3C	magenta
Sspon.03G0012410-1A	grey
Sspon.06G0025370-3D	green
Sspon.04G0021340-1A	red
Sspon.03G0006220-1A	red
Sspon.07G0009240-2B	magenta
Sspon.01G0010750-2B	turquoise
Sspon.07G0015250-1A	turquoise
Sspon.02G0016570-1T	green
Sspon.01G0008490-1A	pink
Sspon.08G0029610-1D	turquoise
Sspon.03G0013240-3C	grey
Sspon.01G0032270-3D	yellow
Sspon.07G0012580-1T	yellow
Sspon.02G0042470-2D	black
Sspon.06G0015690-3C	black
Sspon.03G0012990-1A	turquoise
Sspon.07G0024200-1B	blue
Sspon.01G0030710-4D	black
Sspon.04G0014520-3C	black
Sspon.08G0017040-1P	grey
Sspon.02G0032190-4D	lightyellow
Sspon.04G0004040-1P	brown
Sspon.07G0034800-1C	blue
Sspon.07G0029590-1B	tan
Sspon.06G0016460-3D	grey60
Sspon.02G0028970-4D	grey
Sspon.08G0003500-1A	brown
Sspon.07G0006230-3D	pink
Sspon.04G0027390-2C	red
Sspon.01G0037240-1P	turquoise
Sspon.07G0014850-3C	greenyellow
Sspon.08G0025170-1C	turquoise
Sspon.03G0018250-3C	grey
Sspon.08G0006730-1A	red
Sspon.02G0026650-1A	pink
Sspon.04G0028000-1B	grey
Sspon.04G0016920-1A	yellow
Sspon.05G0029580-1B	green
Sspon.01G0033710-1P	red
Sspon.06G0017560-3D	green
Sspon.01G0047700-2D	turquoise
Sspon.06G0009420-3C	grey
Sspon.04G0000190-1A	brown
Sspon.03G0000790-1A	tan
Sspon.07G0006270-4D	red
Sspon.03G0001970-1A	turquoise
Sspon.02G0033850-2C	black
Sspon.05G0027980-2D	yellow
Sspon.01G0026670-4D	blue
Sspon.02G0023790-1A	turquoise
Sspon.01G0031650-1A	brown
Sspon.03G0026700-1B	magenta
Sspon.02G0036580-3D	grey
Sspon.01G0008360-1A	grey
Sspon.06G0013400-2B	grey
Sspon.03G0027620-1B	green
Sspon.04G0010260-3D	purple
Sspon.01G0020890-2B	magenta
Sspon.01G0062640-1D	blue
Sspon.03G0025930-1B	lightcyan
Sspon.02G0035090-2D	blue
Sspon.04G0014960-4D	turquoise
Sspon.01G0028850-3C	green
Sspon.03G0000260-1A	blue
Sspon.07G0008450-1A	magenta
Sspon.03G0012260-1A	blue
Sspon.03G0014720-2B	magenta
Sspon.07G0034730-2D	brown
Sspon.02G0058830-1D	grey
Sspon.02G0007900-1A	turquoise
Sspon.03G0011740-3C	red
Sspon.04G0007630-1P	red
Sspon.01G0022850-1A	turquoise
Sspon.02G0028370-3C	purple
Sspon.02G0023510-2B	red
Sspon.02G0019120-3C	yellow
Sspon.04G0001790-2B	lightyellow
Sspon.08G0013930-2B	grey
Sspon.02G0006450-1A	brown
Sspon.03G0000250-1A	turquoise
Sspon.05G0034270-1C	salmon
Sspon.05G0007050-3C	blue
Sspon.06G0034650-1D	turquoise
Sspon.08G0006010-1A	brown
Sspon.03G0007770-2P	salmon
Sspon.06G0013120-2D	magenta
Sspon.05G0018310-3C	brown
Sspon.03G0018310-2T	black
Sspon.07G0009240-3C	blue
Sspon.05G0012350-2B	brown
Sspon.01G0011470-3C	magenta
Sspon.03G0012320-1A	blue
Sspon.03G0016490-3C	brown
Sspon.06G0020870-3D	turquoise
Sspon.03G0019790-3C	tan
Sspon.03G0015040-3C	grey
Sspon.01G0007220-1A	purple
Sspon.05G0003940-4D	tan
Sspon.01G0026170-1A	blue
Sspon.02G0030140-1A	brown
Sspon.02G0027040-2B	turquoise
Sspon.03G0026680-3D	magenta
Sspon.04G0019910-2C	brown
Sspon.04G0015830-1T	yellow
Sspon.07G0019830-3C	blue
Sspon.07G0008990-3C	yellow
Sspon.07G0033440-1C	yellow
Sspon.08G0001790-3C	magenta
Sspon.06G0007910-1A	red
Sspon.02G0026110-4D	tan
Sspon.03G0016830-1A	grey
Sspon.08G0014770-1P	grey
Sspon.01G0031790-3D	magenta
Sspon.03G0000800-2B	brown
Sspon.04G0014780-1A	black
Sspon.03G0021970-1A	green
Sspon.07G0006510-3C	grey
Sspon.08G0008460-1A	brown
Sspon.02G0021660-1A	blue
Sspon.04G0013840-3C	blue
Sspon.06G0001420-1P	blue
Sspon.06G0004590-2B	purple
Sspon.07G0007620-2B	yellow
Sspon.01G0017600-1P	turquoise
Sspon.06G0006570-4D	purple
Sspon.07G0018210-3D	lightgreen
Sspon.07G0016400-3C	pink
Sspon.01G0001320-2B	red
Sspon.06G0017470-2B	grey
Sspon.01G0047810-1B	brown
Sspon.01G0032460-1A	grey
Sspon.08G0013500-2D	black
Sspon.04G0014550-1A	brown
Sspon.01G0003190-1A	blue
Sspon.07G0012580-3C	yellow
Sspon.04G0004910-1T	grey
Sspon.03G0001860-4D	green
Sspon.03G0015300-3C	brown
Sspon.03G0040220-1C	brown
Sspon.04G0017060-3P	turquoise
Sspon.03G0013170-2B	black
Sspon.07G0016700-1A	grey60
Sspon.06G0000750-2P	purple
Sspon.04G0017070-3D	tan
Sspon.02G0021420-1A	magenta
Sspon.01G0019710-3C	grey
Sspon.04G0008400-2C	green
Sspon.01G0049620-2D	green
Sspon.01G0007370-3D	black
Sspon.03G0017660-1A	green
Sspon.01G0002010-2D	blue
Sspon.02G0023770-3D	brown
Sspon.02G0005260-1A	salmon
Sspon.05G0011730-1A	brown
Sspon.08G0030850-1D	brown
Sspon.08G0016920-1A	brown
Sspon.02G0021530-2B	red
Sspon.01G0030880-3D	grey
Sspon.01G0026470-4D	grey
Sspon.07G0008120-2B	blue
Sspon.07G0019450-2C	turquoise
Sspon.06G0011400-2T	grey
Sspon.04G0004540-1A	brown
Sspon.01G0022880-1A	tan
Sspon.08G0010780-2B	purple
Sspon.05G0002560-2C	purple
Sspon.01G0018350-2D	red
Sspon.05G0016910-2B	blue
Sspon.03G0042090-1C	black
Sspon.05G0002190-2D	blue
Sspon.08G0024210-2D	turquoise
Sspon.07G0014320-1T	blue
Sspon.08G0012400-1A	cyan
Sspon.01G0010600-3D	turquoise
Sspon.06G0004040-2B	green
Sspon.08G0004620-1A	pink
Sspon.01G0005520-2D	turquoise
Sspon.01G0035780-1P	brown
Sspon.03G0001240-1P	purple
Sspon.06G0005300-3D	grey60
Sspon.01G0033510-1A	blue
Sspon.01G0040380-1B	grey60
Sspon.03G0004430-1A	grey
Sspon.06G0004000-4D	turquoise
Sspon.06G0010700-1P	grey
Sspon.04G0009080-2B	blue
Sspon.02G0007930-2B	grey60
Sspon.03G0024960-2C	yellow
Sspon.06G0005590-1A	red
Sspon.03G0039900-2D	pink
Sspon.06G0014760-3D	brown
Sspon.08G0020640-1P	brown
Sspon.01G0029400-3D	blue
Sspon.05G0017870-4D	grey
Sspon.05G0004290-2B	grey
Sspon.02G0019440-1A	red
Sspon.06G0025370-1B	turquoise
Sspon.03G0016870-1A	blue
Sspon.02G0021530-1A	red
Sspon.02G0031930-2B	blue
Sspon.02G0033100-1B	lightgreen
Sspon.01G0012900-4D	grey
Sspon.08G0018850-1B	black
Sspon.04G0009860-1T	brown
Sspon.03G0018600-2B	midnightblue
Sspon.01G0046370-1B	grey
Sspon.06G0025000-2C	greenyellow
Sspon.07G0012550-2C	turquoise
Sspon.02G0026730-1A	pink
Sspon.06G0000750-1A	red
Sspon.06G0007490-3C	red
Sspon.02G0019420-1A	grey
Sspon.02G0021520-4D	blue
Sspon.04G0015320-3C	tan
Sspon.05G0020530-4D	turquoise
Sspon.08G0021630-2D	red
Sspon.02G0016570-2B	green
Sspon.02G0023330-3C	turquoise
Sspon.02G0029160-2B	magenta
Sspon.06G0012010-1A	turquoise
Sspon.02G0003910-2B	grey
Sspon.01G0015100-1A	yellow
Sspon.06G0023260-2C	turquoise
Sspon.02G0042210-1B	turquoise
Sspon.02G0019150-3C	black
Sspon.05G0013050-2P	turquoise
Sspon.02G0014570-2B	brown
Sspon.02G0026110-3C	grey
Sspon.02G0023520-3C	grey
Sspon.03G0009330-2B	green
Sspon.06G0010740-1A	pink
Sspon.01G0051840-1P	pink
Sspon.04G0003180-2B	turquoise
Sspon.07G0034270-1C	pink
Sspon.05G0000270-2C	magenta
Sspon.04G0029550-2C	green
Sspon.05G0006450-4D	pink
Sspon.07G0031060-1C	salmon
Sspon.05G0012010-2C	salmon
Sspon.01G0047800-1B	red
Sspon.03G0012110-1A	yellow
Sspon.06G0017490-2B	greenyellow
Sspon.04G0015560-1A	purple
Sspon.01G0013660-2B	turquoise
Sspon.07G0010260-4D	grey
Sspon.07G0015250-1P	yellow
Sspon.08G0010750-2B	black
Sspon.05G0002890-2B	grey
Sspon.01G0010530-3C	yellow
Sspon.04G0008730-3C	purple
Sspon.05G0020630-3C	turquoise
Sspon.03G0023040-1A	turquoise
Sspon.06G0020320-1B	greenyellow
Sspon.02G0022250-2B	green
Sspon.03G0017470-4D	pink
Sspon.03G0023390-3C	turquoise
Sspon.01G0004850-1A	green
Sspon.05G0008460-3C	brown
Sspon.06G0003460-3C	black
Sspon.01G0022790-3C	cyan
Sspon.04G0022190-1B	red
Sspon.01G0018820-1A	grey
Sspon.08G0020150-2C	salmon
Sspon.08G0008030-1A	grey
Sspon.05G0030090-3D	grey
Sspon.06G0001160-1A	red
Sspon.01G0019170-1A	grey
Sspon.01G0059610-1D	brown
Sspon.08G0015320-1A	grey
Sspon.02G0008310-1T	grey
Sspon.04G0004970-1A	green
Sspon.03G0015040-2B	grey
Sspon.06G0009730-3C	greenyellow
Sspon.01G0052070-1C	tan
Sspon.02G0016030-1A	grey
Sspon.06G0011700-1P	blue
Sspon.03G0028480-1B	green
Sspon.02G0027520-3D	turquoise
Sspon.05G0018670-4D	turquoise
Sspon.06G0009920-1P	lightgreen
Sspon.07G0005200-1A	brown
Sspon.06G0017580-1A	purple
Sspon.01G0051580-1C	red
Sspon.04G0024550-1B	green
Sspon.04G0023150-1B	grey
Sspon.01G0019450-2C	yellow
Sspon.06G0013170-4D	lightgreen
Sspon.01G0014420-1A	turquoise
Sspon.03G0019750-3C	turquoise
Sspon.04G0004340-3C	grey
Sspon.02G0015120-2C	tan
Sspon.06G0031330-1C	green
Sspon.01G0001790-3D	brown
Sspon.02G0038070-2C	green
Sspon.08G0004750-1A	pink
Sspon.04G0015980-3C	grey60
Sspon.01G0023820-1A	purple
Sspon.06G0002460-2B	red
Sspon.08G0012540-1A	turquoise
Sspon.05G0026170-3D	turquoise
Sspon.02G0024010-2B	pink
Sspon.01G0052010-1C	lightyellow
Sspon.03G0020230-1A	brown
Sspon.06G0012570-2B	black
Sspon.08G0016260-2B	magenta
Sspon.03G0033430-1B	yellow
Sspon.04G0016140-2P	yellow
Sspon.01G0049540-1B	yellow
Sspon.02G0047450-1C	turquoise
Sspon.05G0008460-1A	turquoise
Sspon.01G0015310-1A	green
Sspon.02G0011140-1A	midnightblue
Sspon.05G0019670-2B	grey
Sspon.02G0011530-1P	red
Sspon.06G0006590-1A	green
Sspon.08G0022480-1B	red
Sspon.02G0033230-1B	purple
Sspon.07G0005270-2B	turquoise
Sspon.01G0003140-1P	green
Sspon.04G0002300-1A	turquoise
Sspon.06G0029550-1C	lightgreen
Sspon.03G0001860-3C	green
Sspon.06G0006290-1A	green
Sspon.03G0012440-2B	brown
Sspon.08G0000880-3C	brown
Sspon.02G0032440-2B	lightcyan
Sspon.03G0006440-1A	green
Sspon.03G0004220-4D	green
Sspon.08G0001770-2C	red
Sspon.01G0062710-1D	cyan
Sspon.06G0017470-1A	grey60
Sspon.07G0025680-1B	turquoise
Sspon.07G0005080-1P	purple
Sspon.02G0029130-3D	turquoise
Sspon.05G0031500-2D	purple
Sspon.02G0012300-3C	grey60
Sspon.02G0043870-1B	turquoise
Sspon.03G0030450-1B	turquoise
Sspon.07G0018480-3D	grey
Sspon.01G0020870-2B	green
Sspon.04G0015530-2B	grey
Sspon.02G0046470-1C	grey
Sspon.03G0006980-4D	red
Sspon.02G0002900-2B	red
Sspon.02G0035910-1B	blue
Sspon.03G0010130-3C	yellow
Sspon.07G0014820-1P	red
Sspon.04G0015590-2B	grey
Sspon.04G0007720-2B	brown
Sspon.04G0014960-2B	yellow
Sspon.05G0018170-3D	turquoise
Sspon.08G0012730-1A	grey
Sspon.07G0034300-1C	black
Sspon.08G0010350-2B	brown
Sspon.01G0007970-3C	tan
Sspon.01G0009790-2B	purple
Sspon.08G0024390-1P	greenyellow
Sspon.01G0027670-2B	black
Sspon.05G0015690-2P	turquoise
Sspon.06G0004710-4D	greenyellow
Sspon.06G0022980-3D	pink
Sspon.03G0025310-1A	blue
Sspon.01G0007970-1A	grey
Sspon.08G0014990-2B	turquoise
Sspon.03G0004090-2B	purple
Sspon.05G0007120-2B	brown
Sspon.01G0021830-2B	lightgreen
Sspon.03G0014700-2C	turquoise
Sspon.02G0009380-4D	pink
Sspon.07G0015510-1P	turquoise
Sspon.04G0001300-3C	grey
Sspon.04G0004080-2C	tan
Sspon.07G0014300-3C	magenta
Sspon.05G0005240-1A	lightgreen
Sspon.03G0018220-4D	red
Sspon.05G0003390-2D	green
Sspon.01G0012930-2C	blue
Sspon.06G0004640-1A	turquoise
Sspon.03G0017510-3C	red
Sspon.01G0037260-2C	brown
Sspon.01G0028180-1A	greenyellow
Sspon.02G0001340-1A	grey
Sspon.01G0030540-2D	green
Sspon.02G0026110-1A	green
Sspon.06G0019830-1B	blue
Sspon.05G0027220-1B	grey
Sspon.04G0002960-2C	red
Sspon.07G0004190-2B	grey
Sspon.02G0015000-1A	blue
Sspon.01G0047540-1B	blue
Sspon.02G0010620-1P	turquoise
Sspon.06G0029430-2D	green
Sspon.05G0037670-1D	red
Sspon.05G0007300-1A	grey
Sspon.03G0032180-1B	lightcyan
Sspon.01G0028490-2B	black
Sspon.03G0047360-1D	turquoise
Sspon.04G0019260-2C	brown
Sspon.02G0031000-2B	grey60
Sspon.03G0017910-1A	brown
Sspon.07G0015510-1A	purple
Sspon.01G0032530-1A	grey
Sspon.01G0023830-2P	turquoise
Sspon.05G0030670-1P	grey
Sspon.01G0014260-1T	yellow
Sspon.03G0029970-1P	lightgreen
Sspon.03G0016830-3D	brown
Sspon.03G0020230-2B	turquoise
Sspon.07G0024880-3D	yellow
Sspon.02G0011750-1T	magenta
Sspon.06G0006410-4D	grey
Sspon.01G0006290-2B	brown
Sspon.01G0004720-2B	pink
Sspon.01G0030640-3D	purple
Sspon.01G0015440-3C	cyan
Sspon.06G0018020-1A	turquoise
Sspon.01G0030920-3C	red
Sspon.06G0010980-2B	black
Sspon.01G0020850-1A	blue
Sspon.03G0024840-2B	grey
Sspon.05G0005210-2B	lightgreen
Sspon.06G0025190-2C	blue
Sspon.08G0024580-2D	tan
Sspon.04G0025860-1P	turquoise
Sspon.04G0017070-1A	tan
Sspon.01G0018010-1A	purple
Sspon.02G0032960-1B	yellow
Sspon.03G0024190-3C	salmon
Sspon.08G0004840-2B	green
Sspon.01G0000510-1A	black
Sspon.02G0039190-2C	lightyellow
Sspon.02G0018830-3C	blue
Sspon.03G0032130-2C	red
Sspon.02G0023950-4D	turquoise
Sspon.03G0017660-3C	green
Sspon.06G0006410-3C	grey
Sspon.02G0051100-1C	grey
Sspon.08G0006010-1T	blue
Sspon.07G0005080-2B	brown
Sspon.01G0002300-1A	grey
Sspon.03G0002090-1A	purple
Sspon.02G0040240-1B	turquoise
Sspon.07G0027770-1B	red
Sspon.06G0024260-2C	yellow
Sspon.08G0005280-3C	grey
Sspon.05G0025540-3D	magenta
Sspon.07G0029590-2C	yellow
Sspon.01G0000950-1A	green
Sspon.08G0000480-1A	brown
Sspon.01G0030880-2B	grey
Sspon.03G0005400-3C	grey
Sspon.02G0034280-1B	green
Sspon.01G0032480-2D	midnightblue
Sspon.02G0054900-1C	grey
Sspon.03G0034930-2C	grey
Sspon.02G0016940-2C	turquoise
Sspon.07G0000420-4D	tan
Sspon.03G0006570-3C	pink
Sspon.01G0047700-1T	turquoise
Sspon.01G0046090-2C	tan
Sspon.02G0011870-1A	turquoise
Sspon.07G0018480-2B	grey
Sspon.01G0061240-1D	brown
Sspon.03G0026680-1B	magenta
Sspon.04G0017180-1A	brown
Sspon.03G0033420-1B	brown
Sspon.04G0023800-2C	red
Sspon.06G0020980-1B	purple
Sspon.04G0027390-1B	red
Sspon.01G0008670-3D	greenyellow
Sspon.01G0009000-4D	grey
Sspon.01G0032670-3D	turquoise
Sspon.02G0013820-1A	green
Sspon.04G0004670-1A	turquoise
Sspon.04G0010180-2B	grey
Sspon.07G0015720-1A	red
Sspon.08G0016250-1A	red
Sspon.04G0003810-1P	magenta
Sspon.03G0035230-3D	grey
Sspon.01G0040460-2C	tan
Sspon.01G0037280-2C	grey
Sspon.06G0007870-2B	blue
Sspon.02G0008520-3D	turquoise
Sspon.02G0052210-1C	yellow
Sspon.01G0037900-3D	black
Sspon.03G0021140-1A	black
Sspon.01G0024630-3D	turquoise
Sspon.03G0015560-2B	red
Sspon.08G0022630-1B	grey
Sspon.03G0017490-2C	magenta
Sspon.05G0029290-3D	brown
Sspon.08G0005510-1A	brown
Sspon.01G0001460-1A	purple
Sspon.01G0014220-2C	purple
Sspon.01G0011290-1A	grey
Sspon.08G0026860-1C	purple
Sspon.01G0022790-1P	red
Sspon.01G0008670-1A	green
Sspon.05G0011820-3D	greenyellow
Sspon.02G0002010-1A	yellow
Sspon.08G0012410-2B	blue
Sspon.08G0007100-2B	turquoise
Sspon.02G0008920-3C	turquoise
Sspon.07G0020070-4D	lightgreen
Sspon.05G0007400-3C	grey
Sspon.03G0019770-1P	lightcyan
Sspon.03G0033420-1P	blue
Sspon.01G0027630-2D	black
Sspon.07G0000840-1A	blue
Sspon.08G0020280-1B	turquoise
Sspon.01G0032460-1P	pink
Sspon.02G0028950-3C	grey
Sspon.05G0018830-1P	yellow
Sspon.08G0000430-1A	turquoise
Sspon.07G0018340-1A	red
Sspon.07G0017620-2C	grey60
Sspon.03G0012280-2B	green
Sspon.02G0026250-1A	purple
Sspon.06G0004750-3C	magenta
Sspon.07G0008260-3D	brown
Sspon.08G0018940-1B	grey60
Sspon.07G0033120-2D	turquoise
Sspon.04G0032860-1C	magenta
Sspon.08G0023170-1B	green
Sspon.08G0005150-1A	grey
Sspon.07G0008970-2B	black
Sspon.02G0002930-2D	yellow
Sspon.01G0022610-4D	grey
Sspon.08G0025260-1C	grey
Sspon.05G0016280-2B	grey
Sspon.08G0011150-3C	red
Sspon.05G0012560-1A	midnightblue
Sspon.03G0034860-2C	grey
Sspon.01G0012930-3D	turquoise
Sspon.04G0014550-3C	purple
Sspon.01G0025190-2C	turquoise
Sspon.01G0055900-2D	grey
Sspon.01G0006550-1A	red
Sspon.05G0030090-2C	grey
Sspon.02G0023660-2B	pink
Sspon.07G0002890-3D	blue
Sspon.08G0027530-1C	grey
Sspon.03G0037730-1C	blue
Sspon.02G0009290-3C	blue
Sspon.08G0010120-1A	brown
Sspon.05G0007440-2B	purple
Sspon.02G0031930-3C	grey
Sspon.02G0035050-1B	blue
Sspon.06G0014590-2B	blue
Sspon.01G0025300-3D	red
Sspon.07G0011660-4D	turquoise
Sspon.04G0011370-2D	purple
Sspon.04G0024430-3D	red
Sspon.07G0014170-2B	grey
Sspon.04G0008520-2B	blue
Sspon.02G0024200-3C	pink
Sspon.03G0017810-1T	blue
Sspon.07G0021660-2C	blue
Sspon.01G0040830-2C	lightgreen
Sspon.04G0029530-1B	turquoise
Sspon.08G0003300-1A	grey
Sspon.01G0016510-3D	brown
Sspon.07G0024880-1B	black
Sspon.05G0026690-2D	turquoise
Sspon.02G0012090-4D	brown
Sspon.08G0027170-2D	blue
Sspon.03G0027440-2C	magenta
Sspon.03G0010040-3C	turquoise
Sspon.02G0023770-1A	brown
Sspon.02G0006940-1A	pink
Sspon.02G0052530-1C	lightyellow
Sspon.08G0005240-1T	black
Sspon.04G0013800-1A	turquoise
Sspon.01G0017740-1A	brown
Sspon.06G0001420-3C	blue
Sspon.01G0052060-1C	magenta
Sspon.07G0001290-1A	purple
Sspon.08G0006270-2P	green
Sspon.04G0019890-4D	purple
Sspon.05G0003940-2B	blue
Sspon.08G0001950-2B	blue
Sspon.08G0008320-1A	purple
Sspon.03G0016840-1A	grey
Sspon.06G0003840-4D	blue
Sspon.01G0023500-3D	blue
Sspon.01G0031610-3D	grey
Sspon.04G0009230-1A	blue
Sspon.06G0021840-1B	red
Sspon.06G0004300-2D	blue
Sspon.06G0001730-2C	turquoise
Sspon.01G0029170-1P	lightcyan
Sspon.03G0015890-3C	green
Sspon.01G0008490-4P	pink
Sspon.06G0004770-3D	blue
Sspon.01G0019450-3D	yellow
Sspon.03G0033200-2C	grey
Sspon.05G0000970-3D	blue
Sspon.02G0009200-4D	yellow
Sspon.05G0003730-1P	yellow
Sspon.01G0007560-3C	turquoise
Sspon.02G0008140-2C	grey
Sspon.04G0026410-1P	grey
Sspon.06G0034300-1D	cyan
Sspon.03G0032540-2C	turquoise
Sspon.02G0040370-1B	turquoise
Sspon.01G0012880-1A	yellow
Sspon.01G0029430-2C	pink
Sspon.03G0010520-1P	blue
Sspon.06G0002220-3C	grey
Sspon.08G0016920-2B	blue
Sspon.02G0012410-3C	red
Sspon.01G0047970-2D	red
Sspon.02G0027740-3C	red
Sspon.03G0029340-1B	green
Sspon.03G0029430-1B	blue
Sspon.02G0021070-1A	blue
Sspon.05G0012690-1A	blue
Sspon.04G0011130-4D	turquoise
Sspon.08G0001950-4D	blue
Sspon.04G0014960-3C	yellow
Sspon.07G0001270-1A	turquoise
Sspon.02G0006450-2C	brown
Sspon.02G0011050-1A	pink
Sspon.02G0019070-1A	grey
Sspon.07G0002060-1A	brown
Sspon.01G0010530-4D	turquoise
Sspon.08G0025360-1C	green
Sspon.01G0032310-2B	blue
Sspon.07G0024410-1B	turquoise
Sspon.01G0026670-1A	blue
Sspon.01G0031930-3D	yellow
Sspon.01G0040690-1B	purple
Sspon.02G0034140-2C	brown
Sspon.03G0017990-1A	brown
Sspon.01G0001680-4D	turquoise
Sspon.04G0007360-2B	red
Sspon.03G0010130-3P	turquoise
Sspon.06G0011170-2B	turquoise
Sspon.02G0003080-1A	blue
Sspon.03G0006980-1A	red
Sspon.02G0029390-1A	grey
Sspon.04G0026870-1B	brown
Sspon.03G0033360-2C	brown
Sspon.07G0018250-1A	grey
Sspon.02G0017380-1A	brown
Sspon.01G0000680-1A	blue
Sspon.01G0002380-2B	grey
Sspon.01G0035810-3P	greenyellow
Sspon.03G0017970-1A	grey60
Sspon.04G0018570-3D	turquoise
Sspon.02G0020140-3C	salmon
Sspon.04G0004570-2B	grey
Sspon.02G0015960-1A	turquoise
Sspon.04G0016650-1P	pink
Sspon.04G0021010-2D	red
Sspon.02G0018950-4D	brown
Sspon.01G0047440-2C	blue
Sspon.08G0019390-1B	brown
Sspon.01G0011290-2C	red
Sspon.04G0005360-2C	blue
Sspon.02G0035920-1B	tan
Sspon.06G0007660-3C	grey
Sspon.06G0016460-2B	turquoise
Sspon.01G0038130-2D	brown
Sspon.01G0005860-1P	grey
Sspon.02G0047390-1C	red
Sspon.08G0016130-1A	purple
Sspon.03G0005400-1A	tan
Sspon.03G0036040-2C	pink
Sspon.04G0006390-1P	lightcyan
Sspon.01G0039510-1B	grey
Sspon.07G0015510-3C	yellow
Sspon.07G0003330-1A	turquoise
Sspon.06G0010090-1A	pink
Sspon.07G0006610-2B	grey
Sspon.07G0009940-3D	grey
Sspon.06G0017460-1A	grey
Sspon.01G0048650-2D	brown
Sspon.07G0011920-4D	grey
Sspon.01G0024540-3D	grey
Sspon.02G0012510-3D	greenyellow
Sspon.07G0007700-3C	grey
Sspon.04G0001270-2B	brown
Sspon.03G0046550-1D	yellow
Sspon.01G0024170-2D	green
Sspon.03G0036680-1P	green
Sspon.01G0014260-3D	turquoise
Sspon.08G0015690-1A	greenyellow
Sspon.08G0011530-1A	salmon
Sspon.02G0023390-1A	yellow
Sspon.04G0029760-1B	blue
Sspon.07G0020600-2B	grey
Sspon.08G0014080-3D	turquoise
Sspon.02G0005840-2B	yellow
Sspon.04G0009800-3C	turquoise
Sspon.06G0013850-3C	black
Sspon.03G0003750-3C	pink
Sspon.02G0008310-1A	red
Sspon.03G0007860-3D	lightgreen
Sspon.01G0014210-3C	turquoise
Sspon.08G0009040-1A	brown
Sspon.02G0026480-3C	blue
Sspon.05G0010080-4D	green
Sspon.02G0022540-1A	blue
Sspon.04G0003810-2P	magenta
Sspon.02G0020380-3C	turquoise
Sspon.02G0027410-1A	blue
Sspon.02G0056630-1D	pink
Sspon.06G0009570-3D	turquoise
Sspon.03G0015300-1A	yellow
Sspon.05G0022030-2D	greenyellow
Sspon.08G0024110-1B	lightcyan
Sspon.04G0000200-1P	turquoise
Sspon.01G0000710-1A	turquoise
Sspon.04G0012360-2C	turquoise
Sspon.07G0025950-1B	turquoise
Sspon.03G0036680-1B	green
Sspon.05G0025410-1B	yellow
Sspon.05G0017460-3C	blue
Sspon.02G0022470-2B	turquoise
Sspon.06G0007740-2B	grey
Sspon.01G0042900-1P	pink
Sspon.03G0015730-3C	green
Sspon.01G0015860-2B	cyan
Sspon.05G0024930-2C	magenta
Sspon.08G0025300-1C	lightcyan
Sspon.04G0014600-2B	turquoise
Sspon.03G0040910-1C	turquoise
Sspon.08G0008570-1A	grey
Sspon.01G0010780-1A	turquoise
Sspon.02G0002690-1A	grey
Sspon.06G0024720-2C	lightyellow
Sspon.04G0014600-3C	blue
Sspon.04G0014930-2P	turquoise
Sspon.08G0025170-2D	turquoise
Sspon.07G0003200-2B	grey
Sspon.02G0007860-3D	tan
Sspon.02G0009520-2C	turquoise
Sspon.02G0015870-1A	red
Sspon.04G0002820-1A	turquoise
Sspon.07G0002070-2C	magenta
Sspon.04G0022830-1B	turquoise
Sspon.01G0012260-1A	grey
Sspon.04G0011950-2B	black
Sspon.05G0005930-1A	yellow
Sspon.01G0031830-2B	black
Sspon.05G0017010-3C	turquoise
Sspon.01G0011470-4D	magenta
Sspon.05G0021540-2C	turquoise
Sspon.06G0006110-2B	blue
Sspon.01G0024860-1A	brown
Sspon.04G0003530-3D	blue
Sspon.03G0006980-3C	red
Sspon.04G0003510-2C	brown
Sspon.05G0006210-1A	blue
Sspon.04G0030770-1C	blue
Sspon.02G0016840-1A	blue
Sspon.02G0030070-1A	black
Sspon.01G0008860-1A	blue
Sspon.04G0015320-1T	blue
Sspon.06G0004380-1P	black
Sspon.02G0006720-1A	turquoise
Sspon.07G0032070-2D	turquoise
Sspon.01G0001330-4D	red
Sspon.03G0005160-1A	blue
Sspon.05G0024210-2D	grey
Sspon.03G0022730-2B	brown
Sspon.08G0024910-1C	green
Sspon.04G0012460-3D	grey
Sspon.07G0003250-3D	green
Sspon.03G0024660-2B	turquoise
[truncated: 13,654 more rows]

## Sheet: Sheet 2
fromNode	toNode	weight	direction	fromAltName	toAltName
Sspon.07G0016040-2P	Sspon.02G0026250-1A	0.234955	undirected	NA	NA
Sspon.02G0026250-1A	Sspon.01G0000460-2B	0.232594	undirected	NA	NA
Sspon.02G0026250-1A	Sspon.03G0009490-1A	0.229884	undirected	NA	NA
Sspon.02G0026250-1A	Sspon.07G0007390-2B	0.227904	undirected	NA	NA
Sspon.05G0014080-1A	Sspon.02G0026250-1A	0.2201	undirected	NA	NA
Sspon.02G0026250-1A	Sspon.08G0010810-2B	0.214782	undirected	NA	NA
Sspon.02G0026250-1A	Sspon.04G0019320-1A	0.214412	undirected	NA	NA
Sspon.01G0000460-2B	Sspon.07G0007390-2B	0.212517	undirected	NA	NA
Sspon.03G0025950-2C	Sspon.02G0026250-1A	0.209656	undirected	NA	NA
Sspon.02G0026250-1A	Sspon.04G0013620-1A	0.208945	undirected	NA	NA
Sspon.06G0011720-2C	Sspon.02G0026250-1A	0.205618	undirected	NA	NA
Sspon.02G0013170-1A	Sspon.02G0026250-1A	0.201741	undirected	NA	NA
Sspon.06G0011720-2C	Sspon.08G0000880-4D	0.198113	undirected	NA	NA
Sspon.02G0026250-1A	Sspon.01G0047110-3D	0.197819	undirected	NA	NA
Sspon.02G0026250-1A	Sspon.07G0010030-1T	0.196586	undirected	NA	NA
Sspon.02G0026250-1A	Sspon.05G0014080-3C	0.194771	undirected	NA	NA
Sspon.05G0006720-4D	Sspon.06G0004660-3C	0.194212	undirected	NA	NA
Sspon.07G0016040-2P	Sspon.07G0007390-2B	0.193204	undirected	NA	NA
Sspon.02G0023770-2C	Sspon.02G0018630-3C	0.19291	undirected	NA	NA
Sspon.02G0026250-1A	Sspon.05G0006720-4D	0.192595	undirected	NA	NA
Sspon.02G0018630-3C	Sspon.04G0013620-1A	0.19256	undirected	NA	NA
Sspon.08G0026860-1C	Sspon.02G0026250-1A	0.191941	undirected	NA	NA
Sspon.07G0016040-2P	Sspon.01G0000460-2B	0.1908	undirected	NA	NA
Sspon.08G0000880-1A	Sspon.06G0011720-1A	0.190082	undirected	NA	NA
Sspon.05G0006720-4D	Sspon.04G0013620-1A	0.190027	undirected	NA	NA
Sspon.02G0026250-1A	Sspon.03G0024950-1A	0.189838	undirected	NA	NA
Sspon.07G0010030-1T	Sspon.06G0004660-3C	0.189309	undirected	NA	NA
Sspon.06G0011720-1A	Sspon.02G0023770-2C	0.189217	undirected	NA	NA
Sspon.02G0026250-1A	Sspon.01G0025870-2C	0.189192	undirected	NA	NA
Sspon.06G0011720-1A	Sspon.02G0026250-1A	0.188865	undirected	NA	NA
Sspon.02G0026250-1A	Sspon.02G0018630-3C	0.188854	undirected	NA	NA
Sspon.06G0004660-3C	Sspon.04G0013620-1A	0.188716	undirected	NA	NA
Sspon.06G0011720-1A	Sspon.04G0013620-1A	0.188191	undirected	NA	NA
Sspon.07G0010030-1T	Sspon.02G0018630-3C	0.188152	undirected	NA	NA
Sspon.03G0032120-3D	Sspon.02G0023770-2C	0.18786	undirected	NA	NA
Sspon.04G0013620-1A	Sspon.04G0019320-1A	0.187842	undirected	NA	NA
Sspon.07G0016040-2P	Sspon.03G0009490-1A	0.187528	undirected	NA	NA
Sspon.05G0006720-4D	Sspon.04G0019320-1A	0.187477	undirected	NA	NA
Sspon.07G0015510-1A	Sspon.04G0014550-4D	0.18655	undirected	NA	NA
Sspon.07G0010030-1T	Sspon.04G0013620-1A	0.186164	undirected	NA	NA
Sspon.05G0006720-4D	Sspon.07G0010030-1T	0.186105	undirected	NA	NA
Sspon.02G0026250-1A	Sspon.02G0023770-2C	0.185853	undirected	NA	NA
Sspon.02G0013170-1A	Sspon.05G0006720-4D	0.185452	undirected	NA	NA
Sspon.07G0010030-1T	Sspon.04G0019320-1A	0.184914	undirected	NA	NA
Sspon.02G0023770-2C	Sspon.04G0013620-1A	0.184609	undirected	NA	NA
Sspon.03G0032120-3D	Sspon.06G0011720-1A	0.184542	undirected	NA	NA
Sspon.02G0026250-1A	Sspon.06G0004660-3C	0.184473	undirected	NA	NA
Sspon.02G0013170-1A	Sspon.06G0004660-3C	0.183914	undirected	NA	NA
Sspon.02G0013170-1A	Sspon.04G0013620-1A	0.18381	undirected	NA	NA
Sspon.05G0014080-1A	Sspon.01G0000460-2B	0.183688	undirected	NA	NA
Sspon.03G0046520-1D	Sspon.05G0006720-4D	0.183061	undirected	NA	NA
Sspon.05G0014080-1A	Sspon.07G0007390-2B	0.18299	undirected	NA	NA
Sspon.06G0011720-2C	Sspon.08G0010810-2B	0.182986	undirected	NA	NA
Sspon.08G0000880-4D	Sspon.05G0006250-3C	0.182533	undirected	NA	NA
Sspon.02G0023770-2C	Sspon.08G0006540-3C	0.182405	undirected	NA	NA
Sspon.03G0009490-1A	Sspon.04G0019320-1A	0.182398	undirected	NA	NA
Sspon.07G0007390-2B	Sspon.03G0009490-1A	0.181735	undirected	NA	NA
Sspon.06G0011720-2C	Sspon.06G0011720-1A	0.18125	undirected	NA	NA
Sspon.01G0000460-2B	Sspon.03G0009490-1A	0.18114	undirected	NA	NA
Sspon.06G0011720-1A	Sspon.02G0018630-3C	0.180778	undirected	NA	NA
Sspon.06G0004660-3C	Sspon.04G0019320-1A	0.180415	undirected	NA	NA
Sspon.08G0026860-1C	Sspon.04G0014550-4D	0.18037	undirected	NA	NA
Sspon.03G0032120-1B	Sspon.02G0023770-2C	0.179865	undirected	NA	NA
Sspon.02G0023770-2C	Sspon.04G0019320-1A	0.17971	undirected	NA	NA
Sspon.04G0014550-4D	Sspon.02G0023770-2C	0.17935	undirected	NA	NA
Sspon.03G0013380-2B	Sspon.05G0007440-2B	0.179115	undirected	NA	NA
Sspon.01G0023820-1A	Sspon.05G0006720-4D	0.179099	undirected	NA	NA
Sspon.03G0009490-1A	Sspon.04G0013620-1A	0.178989	undirected	NA	NA
Sspon.03G0046520-1D	Sspon.08G0001700-1P	0.178839	undirected	NA	NA
Sspon.08G0000880-4D	Sspon.06G0011720-1A	0.17883	undirected	NA	NA
Sspon.03G0013380-2B	Sspon.03G0025950-1B	0.178764	undirected	NA	NA
Sspon.08G0026860-1C	Sspon.05G0006720-4D	0.178694	undirected	NA	NA
Sspon.05G0006720-4D	Sspon.03G0009490-1A	0.178378	undirected	NA	NA
Sspon.08G0000880-1A	Sspon.06G0011720-2C	0.178362	undirected	NA	NA
Sspon.06G0004660-3C	Sspon.02G0018630-3C	0.178329	undirected	NA	NA
Sspon.06G0011720-2C	Sspon.05G0006250-3C	0.17764	undirected	NA	NA
Sspon.03G0032120-1B	Sspon.08G0006540-3C	0.177596	undirected	NA	NA
Sspon.01G0047110-3D	Sspon.03G0009490-1A	0.177366	undirected	NA	NA
Sspon.07G0015510-1A	Sspon.08G0026860-1C	0.176617	undirected	NA	NA
Sspon.06G0011720-1A	Sspon.07G0010030-1T	0.176492	undirected	NA	NA
Sspon.06G0004660-3C	Sspon.05G0014080-3C	0.176425	undirected	NA	NA
Sspon.03G0032120-3D	Sspon.02G0018630-3C	0.175971	undirected	NA	NA
Sspon.04G0014550-4D	Sspon.01G0025870-2C	0.175887	undirected	NA	NA
Sspon.03G0046520-1D	Sspon.06G0004660-3C	0.175852	undirected	NA	NA
Sspon.02G0018630-3C	Sspon.04G0019320-1A	0.175748	undirected	NA	NA
Sspon.02G0026250-1A	Sspon.05G0006250-3C	0.175583	undirected	NA	NA
Sspon.07G0016040-2P	Sspon.05G0014080-1A	0.175541	undirected	NA	NA
Sspon.07G0015510-1A	Sspon.02G0026250-1A	0.175376	undirected	NA	NA
Sspon.06G0011720-1A	Sspon.04G0008730-1A	0.175358	undirected	NA	NA
Sspon.04G0014550-4D	Sspon.08G0001700-1P	0.175333	undirected	NA	NA
Sspon.05G0025490-3D	Sspon.08G0006540-3C	0.175149	undirected	NA	NA
Sspon.02G0013170-1A	Sspon.07G0010030-1T	0.17484	undirected	NA	NA
Sspon.02G0013170-1A	Sspon.03G0009490-1A	0.174693	undirected	NA	NA
Sspon.07G0016040-2P	Sspon.04G0019320-1A	0.174621	undirected	NA	NA
Sspon.03G0013380-2B	Sspon.04G0014550-3C	0.174234	undirected	NA	NA
Sspon.06G0011720-1A	Sspon.06G0004660-3C	0.174108	undirected	NA	NA
Sspon.03G0032120-3D	Sspon.02G0026250-1A	0.174043	undirected	NA	NA
Sspon.03G0032120-3D	Sspon.04G0013620-1A	0.173813	undirected	NA	NA
Sspon.08G0010810-2B	Sspon.04G0013620-1A	0.173803	undirected	NA	NA
Sspon.04G0014550-4D	Sspon.05G0025490-3D	0.173672	undirected	NA	NA
Sspon.08G0001700-1P	Sspon.06G0004660-3C	0.173526	undirected	NA	NA
Sspon.04G0008730-4D	Sspon.08G0006540-3C	0.173416	undirected	NA	NA
Sspon.05G0006720-4D	Sspon.05G0014080-3C	0.173392	undirected	NA	NA
Sspon.08G0026860-1C	Sspon.07G0010030-1T	0.173164	undirected	NA	NA
Sspon.08G0000880-4D	Sspon.02G0026250-1A	0.173082	undirected	NA	NA
Sspon.02G0013170-1A	Sspon.01G0047110-3D	0.17304	undirected	NA	NA
Sspon.03G0009490-1A	Sspon.08G0010810-2B	0.17296	undirected	NA	NA
Sspon.04G0014550-4D	Sspon.04G0019320-1A	0.172481	undirected	NA	NA
Sspon.01G0023820-1A	Sspon.02G0021280-2C	0.172431	undirected	NA	NA
Sspon.01G0045640-3D	Sspon.02G0026250-1A	0.172422	undirected	NA	NA
Sspon.07G0016040-2P	Sspon.08G0010810-2B	0.172269	undirected	NA	NA
Sspon.04G0008730-4D	Sspon.05G0025490-3D	0.172119	undirected	NA	NA
Sspon.07G0010030-1T	Sspon.01G0025870-2C	0.172014	undirected	NA	NA
Sspon.06G0011720-2C	Sspon.04G0013620-1A	0.17201	undirected	NA	NA
Sspon.03G0032120-3D	Sspon.07G0010030-1T	0.171612	undirected	NA	NA
Sspon.07G0007390-2B	Sspon.08G0010810-2B	0.171605	undirected	NA	NA
Sspon.08G0000880-1A	Sspon.02G0023770-2C	0.171384	undirected	NA	NA
Sspon.02G0023770-2C	Sspon.07G0010030-1T	0.171362	undirected	NA	NA
Sspon.06G0011720-2C	Sspon.03G0009490-1A	0.171135	undirected	NA	NA
Sspon.07G0010030-1T	Sspon.03G0009490-1A	0.171119	undirected	NA	NA
Sspon.07G0015510-1A	Sspon.01G0025870-2C	0.171026	undirected	NA	NA
Sspon.07G0016040-2P	Sspon.04G0013620-1A	0.170756	undirected	NA	NA
Sspon.06G0011720-1A	Sspon.08G0006540-3C	0.170488	undirected	NA	NA
Sspon.03G0046520-1D	Sspon.04G0014550-4D	0.170463	undirected	NA	NA
Sspon.08G0000880-1A	Sspon.03G0032120-3D	0.170339	undirected	NA	NA
Sspon.04G0014550-4D	Sspon.07G0010030-1T	0.170237	undirected	NA	NA
Sspon.03G0032120-1B	Sspon.06G0011720-1A	0.170008	undirected	NA	NA
Sspon.03G0032120-1B	Sspon.02G0026250-1A	0.17	undirected	NA	NA
Sspon.02G0023770-2C	Sspon.05G0025490-3D	0.169999	undirected	NA	NA
Sspon.07G0015510-1A	Sspon.07G0010030-1T	0.169342	undirected	NA	NA
Sspon.03G0032120-3D	Sspon.05G0007440-3C	0.169317	undirected	NA	NA
Sspon.07G0010030-1T	Sspon.05G0014080-3C	0.169094	undirected	NA	NA
Sspon.03G0025950-2C	Sspon.07G0007390-2B	0.169033	undirected	NA	NA
Sspon.08G0000880-1A	Sspon.08G0000880-4D	0.16899	undirected	NA	NA
Sspon.02G0018630-3C	Sspon.03G0009490-1A	0.168896	undirected	NA	NA
Sspon.05G0006720-4D	Sspon.02G0021280-2C	0.168764	undirected	NA	NA
Sspon.04G0014550-4D	Sspon.02G0018630-3C	0.168702	undirected	NA	NA
Sspon.07G0010030-1T	Sspon.08G0001700-1P	0.168649	undirected	NA	NA
Sspon.05G0006250-3C	Sspon.08G0010810-2B	0.168618	undirected	NA	NA
Sspon.04G0008730-4D	Sspon.02G0023770-2C	0.168439	undirected	NA	NA
Sspon.02G0013170-1A	Sspon.05G0014080-3C	0.168133	undirected	NA	NA
Sspon.03G0046520-1D	Sspon.07G0010030-1T	0.168038	undirected	NA	NA
Sspon.02G0023770-2C	Sspon.05G0006720-4D	0.167957	undirected	NA	NA
Sspon.08G0026860-1C	Sspon.03G0024950-1A	0.167902	undirected	NA	NA
Sspon.08G0008320-1A	Sspon.07G0010030-1T	0.167835	undirected	NA	NA
Sspon.01G0045640-3D	Sspon.06G0004660-3C	0.167789	undirected	NA	NA
Sspon.05G0006720-4D	Sspon.03G0024950-1A	0.16774	undirected	NA	NA
Sspon.01G0045640-3D	Sspon.04G0014550-4D	0.167717	undirected	NA	NA
Sspon.02G0013170-1A	Sspon.07G0016040-2P	0.167692	undirected	NA	NA
Sspon.03G0025950-2C	Sspon.06G0011720-2C	0.16742	undirected	NA	NA
Sspon.02G0023770-2C	Sspon.06G0004660-3C	0.16742	undirected	NA	NA
Sspon.01G0047110-3D	Sspon.07G0007390-2B	0.167418	undirected	NA	NA
Sspon.01G0040850-1B	Sspon.05G0007440-2B	0.167301	undirected	NA	NA
Sspon.06G0011720-2C	Sspon.07G0007390-2B	0.166714	undirected	NA	NA
Sspon.01G0000460-2B	Sspon.05G0014080-3C	0.166645	undirected	NA	NA
Sspon.07G0015510-1A	Sspon.02G0018630-3C	0.166429	undirected	NA	NA
Sspon.03G0032120-3D	Sspon.04G0014550-4D	0.166419	undirected	NA	NA
Sspon.05G0006720-4D	Sspon.01G0047110-3D	0.166385	undirected	NA	NA
Sspon.01G0025870-2C	Sspon.04G0019320-1A	0.166378	undirected	NA	NA
Sspon.01G0023820-1A	Sspon.06G0004660-3C	0.166267	undirected	NA	NA
Sspon.01G0045640-3D	Sspon.07G0015510-1A	0.166229	undirected	NA	NA
Sspon.06G0004660-3C	Sspon.03G0009490-1A	0.165984	undirected	NA	NA
Sspon.01G0000460-2B	Sspon.08G0010810-2B	0.165698	undirected	NA	NA
Sspon.06G0004660-3C	Sspon.02G0021280-2C	0.1651	undirected	NA	NA
Sspon.05G0006720-4D	Sspon.01G0025870-2C	0.165078	undirected	NA	NA
Sspon.01G0047110-3D	Sspon.05G0014080-3C	0.164938	undirected	NA	NA
Sspon.06G0011720-1A	Sspon.04G0019320-1A	0.164875	undirected	NA	NA
Sspon.03G0032120-3D	Sspon.06G0004660-3C	0.164693	undirected	NA	NA
Sspon.07G0010030-1T	Sspon.05G0007440-3C	0.164638	undirected	NA	NA
Sspon.03G0025950-2C	Sspon.07G0016040-2P	0.164635	undirected	NA	NA
Sspon.05G0006720-4D	Sspon.08G0001700-1P	0.164563	undirected	NA	NA
Sspon.01G0000460-2B	Sspon.01G0047110-3D	0.164359	undirected	NA	NA
Sspon.03G0032120-1B	Sspon.05G0025490-3D	0.164304	undirected	NA	NA
Sspon.02G0023770-2C	Sspon.04G0008730-1A	0.164261	undirected	NA	NA
Sspon.08G0008320-1A	Sspon.05G0007440-3C	0.164224	undirected	NA	NA
Sspon.01G0000460-2B	Sspon.04G0019320-1A	0.164219	undirected	NA	NA
Sspon.03G0032120-1B	Sspon.06G0011720-2C	0.164034	undirected	NA	NA
Sspon.08G0000880-1A	Sspon.04G0008730-1A	0.163988	undirected	NA	NA
Sspon.08G0000880-1A	Sspon.05G0025490-3D	0.163819	undirected	NA	NA
Sspon.06G0011720-1A	Sspon.05G0006720-4D	0.163546	undirected	NA	NA
Sspon.08G0008320-1A	Sspon.08G0001700-1P	0.163495	undirected	NA	NA
Sspon.06G0011720-2C	Sspon.04G0008730-1A	0.163411	undirected	NA	NA
Sspon.01G0023820-1A	Sspon.02G0026250-1A	0.163385	undirected	NA	NA
Sspon.07G0015510-1A	Sspon.05G0025490-3D	0.16334	undirected	NA	NA
Sspon.03G0032120-3D	Sspon.04G0008730-1A	0.163281	undirected	NA	NA
Sspon.03G0025950-2C	Sspon.04G0013620-1A	0.163042	undirected	NA	NA
Sspon.08G0026860-1C	Sspon.01G0025870-2C	0.163035	undirected	NA	NA
Sspon.04G0014550-4D	Sspon.06G0004660-3C	0.16302	undirected	NA	NA
Sspon.07G0016040-2P	Sspon.02G0018630-3C	0.163004	undirected	NA	NA
Sspon.08G0026860-1C	Sspon.04G0019320-1A	0.162804	undirected	NA	NA
Sspon.06G0011720-1A	Sspon.03G0009490-1A	0.162787	undirected	NA	NA
Sspon.03G0032120-3D	Sspon.04G0019320-1A	0.16268	undirected	NA	NA
Sspon.04G0008730-1A	Sspon.06G0004660-3C	0.162647	undirected	NA	NA
Sspon.08G0001700-1P	Sspon.02G0018470-1A	0.162582	undirected	NA	NA
Sspon.04G0014550-4D	Sspon.05G0006720-4D	0.162569	undirected	NA	NA
Sspon.01G0023820-1A	Sspon.03G0046520-1D	0.162568	undirected	NA	NA
Sspon.07G0016040-2P	Sspon.06G0011720-2C	0.162556	undirected	NA	NA
Sspon.05G0014080-3C	Sspon.07G0007390-2B	0.162501	undirected	NA	NA
Sspon.06G0011720-1A	Sspon.04G0014550-4D	0.162472	undirected	NA	NA
Sspon.01G0023820-1A	Sspon.05G0014080-3C	0.162042	undirected	NA	NA
Sspon.06G0004660-3C	Sspon.02G0018470-1A	0.16197	undirected	NA	NA
Sspon.02G0026250-1A	Sspon.04G0014550-4D	0.16187	undirected	NA	NA
Sspon.08G0026860-1C	Sspon.04G0013620-1A	0.16173	undirected	NA	NA
Sspon.08G0008320-1A	Sspon.06G0004660-3C	0.161584	undirected	NA	NA
Sspon.02G0013170-1A	Sspon.01G0000460-2B	0.16153	undirected	NA	NA
Sspon.03G0032120-1B	Sspon.03G0032120-3D	0.161453	undirected	NA	NA
Sspon.05G0014080-3C	Sspon.04G0013620-1A	0.161442	undirected	NA	NA
Sspon.01G0045640-3D	Sspon.05G0006720-4D	0.161293	undirected	NA	NA
Sspon.07G0015510-1A	Sspon.08G0001700-1P	0.161248	undirected	NA	NA
Sspon.03G0025950-2C	Sspon.08G0010810-2B	0.161229	undirected	NA	NA
Sspon.01G0047110-3D	Sspon.06G0004660-3C	0.161207	undirected	NA	NA
Sspon.05G0014080-1A	Sspon.03G0009490-1A	0.161127	undirected	NA	NA
Sspon.05G0014080-1A	Sspon.02G0018630-3C	0.161119	undirected	NA	NA
Sspon.07G0015510-1A	Sspon.04G0019320-1A	0.161087	undirected	NA	NA
Sspon.03G0025950-2C	Sspon.01G0000460-2B	0.161071	undirected	NA	NA
Sspon.05G0014080-3C	Sspon.03G0009490-1A	0.160909	undirected	NA	NA
Sspon.06G0011720-2C	Sspon.01G0000460-2B	0.160861	undirected	NA	NA
Sspon.03G0032120-3D	Sspon.08G0006540-3C	0.16062	undirected	NA	NA
Sspon.08G0000880-4D	Sspon.02G0023770-2C	0.160474	undirected	NA	NA
Sspon.05G0007440-2B	Sspon.03G0025950-1B	0.160224	undirected	NA	NA
Sspon.02G0013170-1A	Sspon.07G0007390-2B	0.160218	undirected	NA	NA
Sspon.07G0015510-1A	Sspon.02G0023770-2C	0.160203	undirected	NA	NA
Sspon.02G0013170-1A	Sspon.06G0011720-2C	0.160201	undirected	NA	NA
Sspon.06G0011720-2C	Sspon.02G0023770-2C	0.160192	undirected	NA	NA
Sspon.05G0006720-4D	Sspon.02G0018470-1A	0.159839	undirected	NA	NA
Sspon.07G0010030-1T	Sspon.02G0018470-1A	0.159837	undirected	NA	NA
Sspon.07G0010030-1T	Sspon.04G0008730-1A	0.159834	undirected	NA	NA
Sspon.04G0014550-4D	Sspon.02G0018470-1A	0.159687	undirected	NA	NA
Sspon.07G0016040-2P	Sspon.07G0010030-1T	0.159257	undirected	NA	NA
Sspon.01G0025870-2C	Sspon.06G0004660-3C	0.159225	undirected	NA	NA
Sspon.07G0007390-2B	Sspon.04G0019320-1A	0.159095	undirected	NA	NA
Sspon.07G0016040-2P	Sspon.01G0047110-3D	0.159092	undirected	NA	NA
Sspon.04G0014550-4D	Sspon.04G0013620-1A	0.159057	undirected	NA	NA
Sspon.05G0014080-3C	Sspon.04G0019320-1A	0.158809	undirected	NA	NA
Sspon.08G0026860-1C	Sspon.02G0023770-2C	0.158743	undirected	NA	NA
Sspon.03G0032120-1B	Sspon.05G0014080-1A	0.158703	undirected	NA	NA
Sspon.05G0006720-4D	Sspon.02G0018630-3C	0.15851	undirected	NA	NA
Sspon.08G0026860-1C	Sspon.03G0009490-1A	0.158463	undirected	NA	NA
Sspon.03G0024950-1A	Sspon.03G0009490-1A	0.158461	undirected	NA	NA
Sspon.03G0032120-3D	Sspon.08G0008320-1A	0.158405	undirected	NA	NA
Sspon.08G0000880-4D	Sspon.08G0010810-2B	0.158308	undirected	NA	NA
Sspon.02G0023770-2C	Sspon.03G0009490-1A	0.158212	undirected	NA	NA
Sspon.03G0032120-1B	Sspon.04G0008730-4D	0.158124	undirected	NA	NA
Sspon.01G0023820-1A	Sspon.04G0013620-1A	0.158036	undirected	NA	NA
Sspon.02G0023770-2C	Sspon.08G0001700-1P	0.158027	undirected	NA	NA
Sspon.02G0026250-1A	Sspon.04G0008730-1A	0.158021	undirected	NA	NA
Sspon.08G0001700-1P	Sspon.01G0025870-2C	0.157821	undirected	NA	NA
Sspon.01G0009790-2B	Sspon.03G0025950-1B	0.157755	undirected	NA	NA
Sspon.05G0007440-3C	Sspon.08G0001700-1P	0.157726	undirected	NA	NA
Sspon.05G0014080-1A	Sspon.02G0023770-2C	0.157632	undirected	NA	NA
Sspon.07G0015510-1A	Sspon.03G0046520-1D	0.157438	undirected	NA	NA
Sspon.02G0013170-1A	Sspon.01G0023820-1A	0.15743	undirected	NA	NA
Sspon.04G0008730-1A	Sspon.04G0013620-1A	0.157348	undirected	NA	NA
Sspon.03G0032120-3D	Sspon.06G0028920-1C	0.15729	undirected	NA	NA
Sspon.02G0023770-2C	Sspon.03G0025950-1B	0.157206	undirected	NA	NA
Sspon.06G0011720-2C	Sspon.01G0047110-3D	0.157204	undirected	NA	NA
Sspon.02G0023770-2C	Sspon.06G0028920-1C	0.15714	undirected	NA	NA
Sspon.03G0032120-3D	Sspon.01G0025870-2C	0.157076	undirected	NA	NA
Sspon.07G0016040-2P	Sspon.05G0014080-3C	0.157048	undirected	NA	NA
Sspon.05G0014080-1A	Sspon.04G0019320-1A	0.157013	undirected	NA	NA
Sspon.07G0015510-1A	Sspon.05G0006720-4D	0.156781	undirected	NA	NA
Sspon.04G0013620-1A	Sspon.02G0018470-1A	0.15664	undirected	NA	NA
Sspon.02G0023770-2C	Sspon.01G0025870-2C	0.156617	undirected	NA	NA
Sspon.01G0000460-2B	Sspon.04G0013620-1A	0.156446	undirected	NA	NA
Sspon.08G0000880-1A	Sspon.08G0006540-3C	0.156352	undirected	NA	NA
Sspon.06G0011720-1A	Sspon.05G0025490-3D	0.156299	undirected	NA	NA
Sspon.04G0014550-3C	Sspon.03G0025950-1B	0.156062	undirected	NA	NA
Sspon.01G0025870-2C	Sspon.04G0013620-1A	0.155986	undirected	NA	NA
Sspon.08G0001700-1P	Sspon.02G0018630-3C	0.155913	undirected	NA	NA
Sspon.05G0007440-3C	Sspon.06G0004660-3C	0.155794	undirected	NA	NA
Sspon.05G0014080-1A	Sspon.04G0013620-1A	0.155749	undirected	NA	NA
Sspon.07G0015510-1A	Sspon.04G0008730-1A	0.15568	undirected	NA	NA
Sspon.05G0031500-1C	Sspon.01G0009790-2B	0.155631	undirected	NA	NA
Sspon.02G0023770-2C	Sspon.02G0018470-1A	0.155609	undirected	NA	NA
Sspon.08G0026860-1C	Sspon.06G0004660-3C	0.155599	undirected	NA	NA
Sspon.07G0015510-1A	Sspon.06G0004660-3C	0.155529	undirected	NA	NA
Sspon.08G0000880-4D	Sspon.04G0013620-1A	0.155343	undirected	NA	NA
Sspon.01G0023820-1A	Sspon.01G0047110-3D	0.155323	undirected	NA	NA
Sspon.04G0014550-4D	Sspon.04G0008730-1A	0.155309	undirected	NA	NA
Sspon.08G0001700-1P	Sspon.04G0013620-1A	0.155265	undirected	NA	NA
Sspon.08G0008320-1A	Sspon.01G0025870-2C	0.15525	undirected	NA	NA
Sspon.06G0011720-2C	Sspon.03G0032120-3D	0.155179	undirected	NA	NA
Sspon.02G0026250-1A	Sspon.05G0025490-3D	0.155152	undirected	NA	NA
Sspon.06G0011720-2C	Sspon.08G0006540-3C	0.155149	undirected	NA	NA
Sspon.03G0032120-3D	Sspon.03G0025950-1B	0.155012	undirected	NA	NA
Sspon.03G0032120-3D	Sspon.08G0001700-1P	0.154802	undirected	NA	NA
Sspon.08G0008320-1A	Sspon.04G0014550-4D	0.154715	undirected	NA	NA
Sspon.04G0014550-4D	Sspon.03G0024950-1A	0.154628	undirected	NA	NA
Sspon.07G0010030-1T	Sspon.01G0000460-2B	0.154603	undirected	NA	NA
Sspon.07G0016040-2P	Sspon.05G0006720-4D	0.154591	undirected	NA	NA
Sspon.03G0025950-2C	Sspon.03G0009490-1A	0.154385	undirected	NA	NA
Sspon.06G0011720-1A	Sspon.08G0001700-1P	0.154299	undirected	NA	NA
Sspon.04G0014550-4D	Sspon.02G0021280-2C	0.154264	undirected	NA	NA
Sspon.03G0032120-3D	Sspon.01G0009790-2B	0.153994	undirected	NA	NA
Sspon.08G0026860-1C	Sspon.08G0001700-1P	0.153752	undirected	NA	NA
Sspon.01G0023820-1A	Sspon.07G0010030-1T	0.153704	undirected	NA	NA
Sspon.06G0011720-2C	Sspon.04G0019320-1A	0.153684	undirected	NA	NA
Sspon.07G0010030-1T	Sspon.07G0007390-2B	0.153665	undirected	NA	NA
Sspon.04G0014550-3C	Sspon.05G0007440-2B	0.153664	undirected	NA	NA
Sspon.03G0046520-1D	Sspon.04G0013620-1A	0.153583	undirected	NA	NA
Sspon.05G0025490-3D	Sspon.06G0028920-1C	0.153303	undirected	NA	NA
Sspon.06G0011720-2C	Sspon.02G0018630-3C	0.153289	undirected	NA	NA
Sspon.08G0001700-1P	Sspon.04G0019320-1A	0.153283	undirected	NA	NA
Sspon.06G0011720-1A	Sspon.05G0007440-3C	0.153242	undirected	NA	NA
Sspon.07G0007390-2B	Sspon.04G0013620-1A	0.15322	undirected	NA	NA
Sspon.01G0023820-1A	Sspon.03G0024950-1A	0.153185	undirected	NA	NA
Sspon.03G0024950-1A	Sspon.04G0019320-1A	0.153184	undirected	NA	NA
Sspon.07G0016040-2P	Sspon.08G0026860-1C	0.153139	undirected	NA	NA
Sspon.01G0045640-3D	Sspon.04G0013620-1A	0.153138	undirected	NA	NA
Sspon.01G0045640-3D	Sspon.01G0047110-3D	0.152958	undirected	NA	NA
Sspon.07G0016040-2P	Sspon.06G0004660-3C	0.152842	undirected	NA	NA
Sspon.08G0008320-1A	Sspon.05G0006720-4D	0.152806	undirected	NA	NA
Sspon.01G0047110-3D	Sspon.04G0013620-1A	0.152687	undirected	NA	NA
Sspon.06G0011720-2C	Sspon.05G0014080-1A	0.152608	undirected	NA	NA
Sspon.03G0025950-2C	Sspon.05G0006720-4D	0.1526	undirected	NA	NA
Sspon.06G0011720-2C	Sspon.05G0006720-4D	0.152403	undirected	NA	NA
Sspon.02G0023770-2C	Sspon.08G0010810-2B	0.152364	undirected	NA	NA
Sspon.01G0023820-1A	Sspon.04G0019320-1A	0.152262	undirected	NA	NA
Sspon.06G0011720-1A	Sspon.08G0010810-2B	0.152191	undirected	NA	NA
Sspon.05G0014080-1A	Sspon.08G0010810-2B	0.15214	undirected	NA	NA
Sspon.01G0040850-1B	Sspon.05G0007440-3C	0.152058	undirected	NA	NA
Sspon.06G0011720-2C	Sspon.07G0010030-1T	0.152029	undirected	NA	NA
Sspon.06G0011720-2C	Sspon.06G0004660-3C	0.151867	undirected	NA	NA
Sspon.04G0013620-1A	Sspon.02G0021280-2C	0.151807	undirected	NA	NA
Sspon.04G0014550-4D	Sspon.06G0028920-1C	0.151801	undirected	NA	NA
Sspon.06G0011720-1A	Sspon.07G0015510-1A	0.151724	undirected	NA	NA
Sspon.08G0008320-1A	Sspon.04G0013620-1A	0.151593	undirected	NA	NA
Sspon.04G0008730-4D	Sspon.03G0025950-1B	0.151571	undirected	NA	NA
Sspon.07G0015510-1A	Sspon.04G0013620-1A	0.151454	undirected	NA	NA
Sspon.07G0015510-1A	Sspon.03G0024950-1A	0.151366	undirected	NA	NA
Sspon.01G0045640-3D	Sspon.03G0009490-1A	0.15126	undirected	NA	NA
Sspon.01G0025870-2C	Sspon.07G0007390-2B	0.151196	undirected	NA	NA
Sspon.03G0032120-3D	Sspon.05G0006720-4D	0.151159	undirected	NA	NA
Sspon.05G0014080-1A	Sspon.03G0032120-3D	0.151119	undirected	NA	NA
Sspon.04G0014550-4D	Sspon.03G0025950-1B	0.151037	undirected	NA	NA
Sspon.03G0024950-1A	Sspon.04G0013620-1A	0.150823	undirected	NA	NA
Sspon.04G0008730-4D	Sspon.04G0014550-4D	0.150784	undirected	NA	NA
Sspon.01G0047110-3D	Sspon.02G0021280-2C	0.150719	undirected	NA	NA
Sspon.01G0045640-3D	Sspon.08G0001700-1P	0.150477	undirected	NA	NA
Sspon.07G0016040-2P	Sspon.01G0025870-2C	0.15041	undirected	NA	NA
Sspon.03G0032120-3D	Sspon.05G0025490-3D	0.150298	undirected	NA	NA
Sspon.08G0001700-1P	Sspon.02G0021280-2C	0.150274	undirected	NA	NA
Sspon.02G0026250-1A	Sspon.02G0021280-2C	0.150218	undirected	NA	NA
Sspon.01G0009790-2B	Sspon.05G0007440-2B	0.15019	undirected	NA	NA
Sspon.08G0000880-4D	Sspon.03G0009490-1A	0.150024	undirected	NA	NA
Sspon.01G0025870-2C	Sspon.03G0009490-1A	0.14992	undirected	NA	NA
Sspon.05G0014080-1A	Sspon.06G0011720-1A	0.149848	undirected	NA	NA
Sspon.07G0010030-1T	Sspon.01G0047110-3D	0.149836	undirected	NA	NA
Sspon.03G0032120-3D	Sspon.07G0015510-1A	0.149745	undirected	NA	NA
Sspon.02G0023770-2C	Sspon.03G0024950-1A	0.149729	undirected	NA	NA
Sspon.08G0000880-1A	Sspon.05G0006250-3C	0.149506	undirected	NA	NA
Sspon.06G0011720-1A	Sspon.08G0008320-1A	0.149465	undirected	NA	NA
Sspon.04G0014550-4D	Sspon.08G0006540-3C	0.149461	undirected	NA	NA
Sspon.01G0040850-1B	Sspon.08G0008320-1A	0.14937	undirected	NA	NA
Sspon.01G0025870-2C	Sspon.02G0018630-3C	0.149369	undirected	NA	NA
Sspon.01G0023820-1A	Sspon.03G0009490-1A	0.149343	undirected	NA	NA
Sspon.06G0028920-1C	Sspon.03G0025950-1B	0.149312	undirected	NA	NA
Sspon.02G0018470-1A	Sspon.04G0019320-1A	0.1492	undirected	NA	NA
Sspon.02G0023770-2C	Sspon.05G0007440-3C	0.149093	undirected	NA	NA
Sspon.08G0008320-1A	Sspon.02G0023770-2C	0.149051	undirected	NA	NA
Sspon.05G0006720-4D	Sspon.08G0010810-2B	0.148771	undirected	NA	NA
Sspon.07G0010030-1T	Sspon.03G0024950-1A	0.148719	undirected	NA	NA
Sspon.01G0047110-3D	Sspon.08G0010810-2B	0.148692	undirected	NA	NA
Sspon.02G0026250-1A	Sspon.08G0006540-3C	0.148648	undirected	NA	NA
Sspon.02G0013170-1A	Sspon.08G0010810-2B	0.148632	undirected	NA	NA
Sspon.03G0025950-2C	Sspon.02G0013170-1A	0.148469	undirected	NA	NA
Sspon.06G0011720-1A	Sspon.01G0025870-2C	0.148242	undirected	NA	NA
Sspon.04G0008730-1A	Sspon.08G0001700-1P	0.148155	undirected	NA	NA
Sspon.08G0000880-4D	Sspon.03G0032120-3D	0.148148	undirected	NA	NA
Sspon.05G0014080-3C	Sspon.02G0018630-3C	0.148092	undirected	NA	NA
Sspon.03G0025950-2C	Sspon.05G0006250-3C	0.147999	undirected	NA	NA
Sspon.01G0045640-3D	Sspon.07G0010030-1T	0.147821	undirected	NA	NA
Sspon.07G0016040-2P	Sspon.06G0011720-1A	0.147565	undirected	NA	NA
Sspon.03G0032120-3D	Sspon.03G0009490-1A	0.147452	undirected	NA	NA
Sspon.08G0008320-1A	Sspon.05G0014080-3C	0.147435	undirected	NA	NA
Sspon.01G0045640-3D	Sspon.02G0023770-2C	0.147419	undirected	NA	NA
Sspon.03G0032120-1B	Sspon.04G0013620-1A	0.147296	undirected	NA	NA
Sspon.08G0000880-4D	Sspon.04G0008730-1A	0.147208	undirected	NA	NA
Sspon.05G0031500-1C	Sspon.04G0014550-3C	0.146961	undirected	NA	NA
Sspon.04G0008730-1A	Sspon.03G0009490-1A	0.146835	undirected	NA	NA
Sspon.06G0011720-1A	Sspon.05G0014080-3C	0.146609	undirected	NA	NA
Sspon.08G0000880-1A	Sspon.04G0013620-1A	0.146577	undirected	NA	NA
Sspon.01G0009790-2B	Sspon.08G0008320-1A	0.14655	undirected	NA	NA
Sspon.01G0025870-2C	Sspon.05G0014080-3C	0.146534	undirected	NA	NA
Sspon.03G0032120-3D	Sspon.04G0008730-4D	0.146368	undirected	NA	NA
Sspon.04G0008730-1A	Sspon.05G0014080-3C	0.146305	undirected	NA	NA
Sspon.01G0000460-2B	Sspon.01G0025870-2C	0.146248	undirected	NA	NA
Sspon.01G0047110-3D	Sspon.04G0008730-1A	0.146237	undirected	NA	NA
Sspon.02G0023770-2C	Sspon.02G0021280-2C	0.146183	undirected	NA	NA
Sspon.01G0000460-2B	Sspon.02G0018630-3C	0.145995	undirected	NA	NA
Sspon.01G0009790-2B	Sspon.05G0007440-3C	0.145951	undirected	NA	NA
Sspon.03G0046520-1D	Sspon.05G0014080-3C	0.145823	undirected	NA	NA
Sspon.02G0026250-1A	Sspon.08G0008320-1A	0.145678	undirected	NA	NA
Sspon.01G0023820-1A	Sspon.08G0008320-1A	0.145674	undirected	NA	NA
Sspon.01G0009790-2B	Sspon.06G0028920-1C	0.145644	undirected	NA	NA
Sspon.04G0014550-4D	Sspon.05G0007440-3C	0.145504	undirected	NA	NA
Sspon.08G0008320-1A	Sspon.02G0018470-1A	0.145454	undirected	NA	NA
Sspon.06G0011720-1A	Sspon.01G0023820-1A	0.145381	undirected	NA	NA
Sspon.07G0010030-1T	Sspon.02G0021280-2C	0.145339	undirected	NA	NA
Sspon.05G0006250-3C	Sspon.03G0009490-1A	0.14531	undirected	NA	NA
Sspon.06G0011720-2C	Sspon.02G0021280-2C	0.145297	undirected	NA	NA
Sspon.06G0011720-1A	Sspon.01G0000460-2B	0.145162	undirected	NA	NA
Sspon.04G0014550-3C	Sspon.06G0028920-1C	0.145053	undirected	NA	NA
Sspon.04G0008730-4D	Sspon.06G0011720-1A	0.145035	undirected	NA	NA
Sspon.01G0045640-3D	Sspon.05G0014080-3C	0.145008	undirected	NA	NA
Sspon.03G0032120-3D	Sspon.05G0014080-3C	0.144983	undirected	NA	NA
Sspon.07G0010030-1T	Sspon.08G0010810-2B	0.144881	undirected	NA	NA
Sspon.08G0000880-4D	Sspon.05G0025490-3D	0.144864	undirected	NA	NA
Sspon.03G0032120-3D	Sspon.02G0018470-1A	0.14476	undirected	NA	NA
Sspon.08G0000880-4D	Sspon.07G0007390-2B	0.144663	undirected	NA	NA
Sspon.02G0018630-3C	Sspon.08G0010810-2B	0.144506	undirected	NA	NA
Sspon.06G0011720-1A	Sspon.07G0007390-2B	0.144409	undirected	NA	NA
Sspon.05G0007440-3C	Sspon.05G0014080-3C	0.144194	undirected	NA	NA
Sspon.03G0046520-1D	Sspon.03G0024950-1A	0.143941	undirected	NA	NA
Sspon.06G0004660-3C	Sspon.08G0010810-2B	0.143927	undirected	NA	NA
Sspon.03G0009490-1A	Sspon.02G0021280-2C	0.143903	undirected	NA	NA
Sspon.07G0016040-2P	Sspon.01G0045640-3D	0.143886	undirected	NA	NA
Sspon.06G0011720-1A	Sspon.02G0021280-2C	0.143818	undirected	NA	NA
Sspon.01G0040850-1B	Sspon.08G0001700-1P	0.143808	undirected	NA	NA
Sspon.01G0047110-3D	Sspon.04G0019320-1A	0.143686	undirected	NA	NA
Sspon.03G0024950-1A	Sspon.02G0021280-2C	0.143634	undirected	NA	NA
Sspon.02G0013170-1A	Sspon.06G0011720-1A	0.143486	undirected	NA	NA
Sspon.08G0000880-1A	Sspon.03G0032120-1B	0.143439	undirected	NA	NA
Sspon.07G0015510-1A	Sspon.03G0009490-1A	0.143387	undirected	NA	NA
Sspon.05G0014080-1A	Sspon.07G0010030-1T	0.143379	undirected	NA	NA
Sspon.08G0006540-3C	Sspon.04G0013620-1A	0.143354	undirected	NA	NA
Sspon.07G0015510-1A	Sspon.07G0007390-2B	0.143319	undirected	NA	NA
Sspon.05G0007440-3C	Sspon.04G0013620-1A	0.143289	undirected	NA	NA
Sspon.01G0009790-2B	Sspon.04G0014550-3C	0.143249	undirected	NA	NA
Sspon.07G0016040-2P	Sspon.02G0023770-2C	0.143127	undirected	NA	NA
Sspon.07G0015510-1A	Sspon.05G0014080-3C	0.143099	undirected	NA	NA
Sspon.08G0008320-1A	Sspon.04G0019320-1A	0.143027	undirected	NA	NA
Sspon.01G0000460-2B	Sspon.06G0004660-3C	0.142525	undirected	NA	NA
Sspon.03G0032120-1B	Sspon.05G0006250-3C	0.142481	undirected	NA	NA
Sspon.06G0011720-1A	Sspon.06G0028920-1C	0.14237	undirected	NA	NA
Sspon.03G0024950-1A	Sspon.08G0010810-2B	0.142367	undirected	NA	NA
Sspon.03G0025950-2C	Sspon.06G0004660-3C	0.142065	undirected	NA	NA
Sspon.05G0025490-3D	Sspon.04G0008730-1A	0.141966	undirected	NA	NA
Sspon.02G0026250-1A	Sspon.03G0046520-1D	0.141753	undirected	NA	NA
Sspon.01G0023820-1A	Sspon.02G0023770-2C	0.141727	undirected	NA	NA
Sspon.07G0007390-2B	Sspon.02G0018630-3C	0.141724	undirected	NA	NA
Sspon.05G0025490-3D	Sspon.08G0001700-1P	0.141658	undirected	NA	NA
Sspon.02G0013170-1A	Sspon.04G0019320-1A	0.141625	undirected	NA	NA
Sspon.05G0025490-3D	Sspon.01G0025870-2C	0.141373	undirected	NA	NA
Sspon.03G0025950-2C	Sspon.01G0047110-3D	0.141256	undirected	NA	NA
Sspon.08G0026860-1C	Sspon.02G0018630-3C	0.141113	undirected	NA	NA
Sspon.08G0001700-1P	Sspon.05G0014080-3C	0.140941	undirected	NA	NA
Sspon.03G0032120-1B	Sspon.04G0014550-4D	0.140913	undirected	NA	NA
Sspon.04G0014550-4D	Sspon.05G0014080-3C	0.140896	undirected	NA	NA
Sspon.08G0000880-4D	Sspon.05G0014080-1A	0.140805	undirected	NA	NA
Sspon.04G0014550-3C	Sspon.04G0014550-4D	0.140687	undirected	NA	NA
Sspon.01G0025870-2C	Sspon.03G0024950-1A	0.140621	undirected	NA	NA
Sspon.05G0007440-2B	Sspon.08G0008320-1A	0.140522	undirected	NA	NA
Sspon.02G0013170-1A	Sspon.03G0024950-1A	0.140484	undirected	NA	NA
Sspon.05G0025490-3D	Sspon.03G0024950-1A	0.140398	undirected	NA	NA
Sspon.07G0010030-1T	Sspon.05G0025490-3D	0.140374	undirected	NA	NA
Sspon.04G0014550-4D	Sspon.03G0009490-1A	0.140371	undirected	NA	NA
Sspon.05G0006250-3C	Sspon.07G0007390-2B	0.140364	undirected	NA	NA
Sspon.06G0011720-2C	Sspon.05G0014080-3C	0.140197	undirected	NA	NA
Sspon.06G0028920-1C	Sspon.08G0001700-1P	0.140165	undirected	NA	NA
Sspon.05G0025490-3D	Sspon.04G0013620-1A	0.140133	undirected	NA	NA
Sspon.05G0006720-4D	Sspon.01G0000460-2B	0.140131	undirected	NA	NA
Sspon.01G0047110-3D	Sspon.03G0024950-1A	0.140037	undirected	NA	NA
Sspon.05G0007440-3C	Sspon.01G0025870-2C	0.139989	undirected	NA	NA
Sspon.05G0025490-3D	Sspon.02G0018630-3C	0.139954	undirected	NA	NA
Sspon.06G0004660-3C	Sspon.07G0007390-2B	0.139923	undirected	NA	NA
Sspon.04G0008730-1A	Sspon.02G0021280-2C	0.139834	undirected	NA	NA
Sspon.05G0014080-1A	Sspon.08G0006540-3C	0.139816	undirected	NA	NA
Sspon.05G0014080-3C	Sspon.02G0018470-1A	0.139147	undirected	NA	NA
Sspon.01G0023820-1A	Sspon.08G0001700-1P	0.139054	undirected	NA	NA
Sspon.05G0007440-2B	Sspon.02G0018470-1A	0.138857	undirected	NA	NA
Sspon.03G0046520-1D	Sspon.02G0023770-2C	0.138837	undirected	NA	NA
Sspon.07G0015510-1A	Sspon.02G0021280-2C	0.138765	undirected	NA	NA
Sspon.01G0045640-3D	Sspon.04G0019320-1A	0.138641	undirected	NA	NA
Sspon.05G0031500-1C	Sspon.06G0028920-1C	0.138602	undirected	NA	NA
Sspon.07G0015510-1A	Sspon.08G0008320-1A	0.138544	undirected	NA	NA
Sspon.05G0006720-4D	Sspon.04G0008730-1A	0.138427	undirected	NA	NA
Sspon.07G0007390-2B	Sspon.03G0024950-1A	0.138377	undirected	NA	NA
Sspon.02G0026250-1A	Sspon.02G0018470-1A	0.138325	undirected	NA	NA
Sspon.06G0011720-2C	Sspon.01G0023820-1A	0.138214	undirected	NA	NA
Sspon.06G0011720-2C	Sspon.05G0025490-3D	0.138207	undirected	NA	NA
Sspon.03G0032120-3D	Sspon.01G0000460-2B	0.138206	undirected	NA	NA
Sspon.03G0025950-1B	Sspon.02G0018470-1A	0.138109	undirected	NA	NA
Sspon.03G0025950-2C	Sspon.03G0024950-1A	0.138027	undirected	NA	NA
Sspon.06G0011720-1A	Sspon.03G0024950-1A	0.137921	undirected	NA	NA
Sspon.04G0008730-4D	Sspon.06G0028920-1C	0.137914	undirected	NA	NA
Sspon.01G0045640-3D	Sspon.02G0021280-2C	0.137865	undirected	NA	NA
Sspon.05G0014080-3C	Sspon.02G0021280-2C	0.137755	undirected	NA	NA
Sspon.02G0013170-1A	Sspon.02G0023770-2C	0.13775	undirected	NA	NA
Sspon.08G0000880-4D	Sspon.01G0047110-3D	0.137722	undirected	NA	NA
Sspon.03G0025950-2C	Sspon.07G0010030-1T	0.137718	undirected	NA	NA
Sspon.02G0013170-1A	Sspon.08G0001700-1P	0.137633	undirected	NA	NA
Sspon.06G0011720-2C	Sspon.03G0024950-1A	0.137611	undirected	NA	NA
Sspon.05G0006720-4D	Sspon.07G0007390-2B	0.137579	undirected	NA	NA
Sspon.08G0026860-1C	Sspon.07G0007390-2B	0.137482	undirected	NA	NA
Sspon.05G0006250-3C	Sspon.01G0047110-3D	0.137428	undirected	NA	NA
Sspon.06G0011720-1A	Sspon.01G0047110-3D	0.137343	undirected	NA	NA
Sspon.07G0016040-2P	Sspon.08G0000880-4D	0.137309	undirected	NA	NA
Sspon.01G0025870-2C	Sspon.02G0018470-1A	0.137202	undirected	NA	NA
Sspon.08G0008320-1A	Sspon.03G0025950-1B	0.137089	undirected	NA	NA
Sspon.01G0040850-1B	Sspon.01G0009790-2B	0.137033	undirected	NA	NA
Sspon.04G0008730-1A	Sspon.04G0019320-1A	0.136951	undirected	NA	NA
Sspon.03G0025950-2C	Sspon.06G0011720-1A	0.136906	undirected	NA	NA
Sspon.06G0004660-3C	Sspon.03G0024950-1A	0.136841	undirected	NA	NA
Sspon.08G0000880-1A	Sspon.04G0014550-4D	0.136654	undirected	NA	NA
Sspon.07G0016040-2P	Sspon.07G0015510-1A	0.136622	undirected	NA	NA
Sspon.08G0000880-4D	Sspon.07G0010030-1T	0.136576	undirected	NA	NA
Sspon.08G0000880-1A	Sspon.02G0026250-1A	0.136489	undirected	NA	NA
Sspon.01G0023820-1A	Sspon.04G0014550-4D	0.136451	undirected	NA	NA
Sspon.01G0045640-3D	Sspon.07G0007390-2B	0.136331	undirected	NA	NA
Sspon.02G0013170-1A	Sspon.07G0015510-1A	0.136323	undirected	NA	NA
Sspon.08G0000880-4D	Sspon.08G0006540-3C	0.136316	undirected	NA	NA
Sspon.05G0014080-1A	Sspon.01G0025870-2C	0.136315	undirected	NA	NA
Sspon.01G0023820-1A	Sspon.01G0025870-2C	0.135984	undirected	NA	NA
Sspon.05G0031500-1C	Sspon.03G0025950-1B	0.135871	undirected	NA	NA
Sspon.03G0025950-2C	Sspon.05G0014080-3C	0.135819	undirected	NA	NA
Sspon.08G0010810-2B	Sspon.04G0019320-1A	0.135813	undirected	NA	NA
Sspon.05G0007440-3C	Sspon.04G0019320-1A	0.135704	undirected	NA	NA
Sspon.06G0011720-1A	Sspon.05G0006250-3C	0.135692	undirected	NA	NA
Sspon.07G0016040-2P	Sspon.03G0024950-1A	0.135653	undirected	NA	NA
Sspon.03G0032120-3D	Sspon.01G0023820-1A	0.135617	undirected	NA	NA
Sspon.08G0000880-1A	Sspon.07G0010030-1T	0.135432	undirected	NA	NA
Sspon.02G0023770-2C	Sspon.05G0014080-3C	0.135394	undirected	NA	NA
Sspon.02G0026250-1A	Sspon.08G0001700-1P	0.135175	undirected	NA	NA
Sspon.03G0046520-1D	Sspon.04G0019320-1A	0.135168	undirected	NA	NA
Sspon.08G0000880-4D	Sspon.01G0000460-2B	0.135121	undirected	NA	NA
Sspon.05G0006250-3C	Sspon.08G0006540-3C	0.135068	undirected	NA	NA
Sspon.06G0011720-2C	Sspon.01G0045640-3D	0.134906	undirected	NA	NA
Sspon.07G0016040-2P	Sspon.03G0032120-3D	0.134905	undirected	NA	NA
Sspon.03G0046520-1D	Sspon.02G0021280-2C	0.134896	undirected	NA	NA
Sspon.01G0009790-2B	Sspon.08G0001700-1P	0.134876	undirected	NA	NA
Sspon.01G0045640-3D	Sspon.06G0011720-1A	0.134722	undirected	NA	NA
Sspon.07G0015510-1A	Sspon.02G0018470-1A	0.13468	undirected	NA	NA
Sspon.06G0011720-1A	Sspon.08G0026860-1C	0.134649	undirected	NA	NA
Sspon.03G0025950-2C	Sspon.01G0023820-1A	0.134606	undirected	NA	NA
Sspon.05G0014080-1A	Sspon.07G0015510-1A	0.134543	undirected	NA	NA
Sspon.01G0023820-1A	Sspon.08G0026860-1C	0.134364	undirected	NA	NA
Sspon.07G0016040-2P	Sspon.05G0006250-3C	0.134309	undirected	NA	NA
Sspon.05G0031500-1C	Sspon.03G0013380-2B	0.134215	undirected	NA	NA
Sspon.05G0014080-1A	Sspon.04G0014550-4D	0.134152	undirected	NA	NA
Sspon.03G0046520-1D	Sspon.02G0018470-1A	0.134058	undirected	NA	NA
Sspon.03G0025950-2C	Sspon.02G0023770-2C	0.134042	undirected	NA	NA
Sspon.03G0032120-1B	Sspon.08G0010810-2B	0.133955	undirected	NA	NA
Sspon.01G0009790-2B	Sspon.02G0023770-2C	0.133875	undirected	NA	NA
Sspon.01G0040850-1B	Sspon.07G0010030-1T	0.133766	undirected	NA	NA
Sspon.06G0011720-1A	Sspon.03G0025950-1B	0.133657	undirected	NA	NA
Sspon.01G0047110-3D	Sspon.02G0018630-3C	0.133602	undirected	NA	NA
Sspon.08G0001700-1P	Sspon.03G0025950-1B	0.133567	undirected	NA	NA
Sspon.03G0032120-1B	Sspon.08G0000880-4D	0.133542	undirected	NA	NA
Sspon.01G0023820-1A	Sspon.02G0018470-1A	0.133517	undirected	NA	NA
Sspon.03G0032120-3D	Sspon.07G0007390-2B	0.13351	undirected	NA	NA
Sspon.08G0000880-1A	Sspon.06G0004660-3C	0.133473	undirected	NA	NA
Sspon.08G0026860-1C	Sspon.05G0014080-3C	0.133416	undirected	NA	NA
Sspon.04G0008730-1A	Sspon.02G0018630-3C	0.133361	undirected	NA	NA
Sspon.03G0025950-2C	Sspon.05G0014080-1A	0.13335	undirected	NA	NA
Sspon.07G0015510-1A	Sspon.05G0007440-3C	0.133314	undirected	NA	NA
Sspon.03G0025950-1B	Sspon.08G0006540-3C	0.133226	undirected	NA	NA
Sspon.03G0032120-1B	Sspon.04G0019320-1A	0.132975	undirected	NA	NA
Sspon.06G0011720-1A	Sspon.02G0018470-1A	0.132924	undirected	NA	NA
Sspon.03G0046520-1D	Sspon.01G0025870-2C	0.132856	undirected	NA	NA
Sspon.08G0000880-4D	Sspon.06G0004660-3C	0.132781	undirected	NA	NA
Sspon.03G0046520-1D	Sspon.03G0009490-1A	0.132749	undirected	NA	NA
Sspon.06G0028920-1C	Sspon.08G0006540-3C	0.132311	undirected	NA	NA
Sspon.08G0026860-1C	Sspon.01G0000460-2B	0.132308	undirected	NA	NA
Sspon.02G0023770-2C	Sspon.07G0007390-2B	0.132303	undirected	NA	NA
Sspon.02G0023770-2C	Sspon.01G0000460-2B	0.132286	undirected	NA	NA
Sspon.02G0013170-1A	Sspon.04G0014550-4D	0.132262	undirected	NA	NA
Sspon.08G0026860-1C	Sspon.05G0025490-3D	0.131933	undirected	NA	NA
Sspon.07G0015510-1A	Sspon.06G0028920-1C	0.131632	undirected	NA	NA
Sspon.05G0025490-3D	Sspon.03G0025950-1B	0.13156	undirected	NA	NA
Sspon.06G0011720-2C	Sspon.01G0025870-2C	0.131357	undirected	NA	NA
Sspon.05G0031500-1C	Sspon.05G0007440-2B	0.131018	undirected	NA	NA
Sspon.05G0014080-1A	Sspon.05G0006720-4D	0.130914	undirected	NA	NA
Sspon.08G0000880-1A	Sspon.07G0015510-1A	0.130881	undirected	NA	NA
Sspon.04G0008730-1A	Sspon.01G0025870-2C	0.130665	undirected	NA	NA
Sspon.01G0045640-3D	Sspon.03G0024950-1A	0.130657	undirected	NA	NA
Sspon.03G0032120-3D	Sspon.08G0026860-1C	0.130491	undirected	NA	NA
Sspon.07G0015510-1A	Sspon.01G0047110-3D	0.130474	undirected	NA	NA
Sspon.08G0026860-1C	Sspon.03G0046520-1D	0.130242	undirected	NA	NA
Sspon.05G0006250-3C	Sspon.04G0013620-1A	0.130236	undirected	NA	NA
Sspon.05G0014080-1A	Sspon.03G0024950-1A	0.130208	undirected	NA	NA
Sspon.02G0013170-1A	Sspon.02G0018630-3C	0.130119	undirected	NA	NA
Sspon.05G0014080-3C	Sspon.03G0024950-1A	0.13009	undirected	NA	NA
Sspon.01G0009790-2B	Sspon.04G0014550-4D	0.13008	undirected	NA	NA
Sspon.05G0006720-4D	Sspon.05G0025490-3D	0.130074	undirected	NA	NA
Sspon.01G0045640-3D	Sspon.01G0023820-1A	0.130021	undirected	NA	NA
Sspon.05G0014080-1A	Sspon.05G0025490-3D	0.129992	undirected	NA	NA
Sspon.05G0014080-1A	Sspon.08G0026860-1C	0.129989	undirected	NA	NA
Sspon.03G0046520-1D	Sspon.01G0047110-3D	0.129912	undirected	NA	NA
Sspon.03G0025950-1B	Sspon.01G0025870-2C	0.129895	undirected	NA	NA
Sspon.03G0032120-1B	Sspon.03G0009490-1A	0.129889	undirected	NA	NA
Sspon.04G0008730-1A	Sspon.07G0007390-2B	0.129829	undirected	NA	NA
Sspon.08G0000880-4D	Sspon.07G0015510-1A	0.129457	undirected	NA	NA
Sspon.01G0040850-1B	Sspon.06G0004660-3C	0.129271	undirected	NA	NA
Sspon.05G0025490-3D	Sspon.04G0019320-1A	0.129214	undirected	NA	NA
Sspon.01G0040850-1B	Sspon.03G0032120-3D	0.129087	undirected	NA	NA
Sspon.08G0000880-1A	Sspon.02G0021280-2C	0.129074	undirected	NA	NA
Sspon.03G0013380-2B	Sspon.01G0009790-2B	0.128987	undirected	NA	NA
Sspon.07G0015510-1A	Sspon.01G0000460-2B	0.128847	undirected	NA	NA
Sspon.05G0006720-4D	Sspon.05G0007440-3C	0.128727	undirected	NA	NA
Sspon.05G0006250-3C	Sspon.03G0024950-1A	0.128674	undirected	NA	NA
Sspon.02G0018630-3C	Sspon.03G0024950-1A	0.12865	undirected	NA	NA
Sspon.05G0014080-1A	Sspon.04G0008730-4D	0.128591	undirected	NA	NA
Sspon.01G0000460-2B	Sspon.03G0024950-1A	0.128526	undirected	NA	NA
Sspon.05G0006250-3C	Sspon.04G0008730-1A	0.128353	undirected	NA	NA
Sspon.02G0021280-2C	Sspon.04G0019320-1A	0.128272	undirected	NA	NA
Sspon.05G0014080-1A	Sspon.05G0014080-3C	0.128081	undirected	NA	NA
Sspon.08G0000880-1A	Sspon.08G0010810-2B	0.127921	undirected	NA	NA
Sspon.05G0007440-3C	Sspon.02G0018630-3C	0.127886	undirected	NA	NA
Sspon.08G0000880-1A	Sspon.06G0028920-1C	0.127851	undirected	NA	NA
Sspon.08G0008320-1A	Sspon.03G0046520-1D	0.127813	undirected	NA	NA
Sspon.07G0015510-1A	Sspon.08G0010810-2B	0.127647	undirected	NA	NA
Sspon.06G0011720-2C	Sspon.07G0015510-1A	0.127564	undirected	NA	NA
Sspon.01G0040850-1B	Sspon.02G0018470-1A	0.12747	undirected	NA	NA
Sspon.06G0011720-2C	Sspon.04G0014550-4D	0.127469	undirected	NA	NA
Sspon.06G0011720-1A	Sspon.01G0009790-2B	0.127394	undirected	NA	NA
Sspon.08G0008320-1A	Sspon.02G0018630-3C	0.127385	undirected	NA	NA
Sspon.05G0014080-3C	Sspon.08G0010810-2B	0.127326	undirected	NA	NA
Sspon.01G0045640-3D	Sspon.01G0000460-2B	0.127279	undirected	NA	NA
Sspon.05G0006250-3C	Sspon.02G0021280-2C	0.127209	undirected	NA	NA
Sspon.07G0016040-2P	Sspon.04G0008730-1A	0.127017	undirected	NA	NA
Sspon.05G0014080-1A	Sspon.06G0004660-3C	0.126978	undirected	NA	NA
Sspon.01G0040850-1B	Sspon.04G0014550-4D	0.126971	undirected	NA	NA
Sspon.07G0015510-1A	Sspon.08G0006540-3C	0.126918	undirected	NA	NA
Sspon.08G0026860-1C	Sspon.02G0018470-1A	0.126914	undirected	NA	NA
Sspon.03G0032120-1B	Sspon.07G0007390-2B	0.126885	undirected	NA	NA
Sspon.08G0000880-1A	Sspon.08G0001700-1P	0.126852	undirected	NA	NA
Sspon.02G0013170-1A	Sspon.03G0046520-1D	0.126799	undirected	NA	NA
Sspon.03G0032120-1B	Sspon.03G0025950-1B	0.126697	undirected	NA	NA
Sspon.03G0032120-3D	Sspon.05G0007440-2B	0.126696	undirected	NA	NA
Sspon.04G0008730-4D	Sspon.07G0015510-1A	0.126508	undirected	NA	NA
Sspon.06G0011720-1A	Sspon.03G0046520-1D	0.126375	undirected	NA	NA
Sspon.05G0007440-2B	Sspon.05G0007440-3C	0.126197	undirected	NA	NA
Sspon.05G0025490-3D	Sspon.06G0004660-3C	0.126132	undirected	NA	NA
Sspon.04G0008730-4D	Sspon.04G0014550-3C	0.126007	undirected	NA	NA
Sspon.01G0000460-2B	Sspon.05G0006250-3C	0.12572	undirected	NA	NA
Sspon.03G0025950-2C	Sspon.08G0000880-4D	0.125689	undirected	NA	NA
Sspon.05G0007440-2B	Sspon.04G0014550-4D	0.125397	undirected	NA	NA
Sspon.01G0000460-2B	Sspon.04G0008730-1A	0.125387	undirected	NA	NA
Sspon.03G0032120-1B	Sspon.01G0025870-2C	0.125341	undirected	NA	NA
Sspon.04G0014550-3C	Sspon.08G0001700-1P	0.125306	undirected	NA	NA
Sspon.03G0032120-3D	Sspon.02G0021280-2C	0.12513	undirected	NA	NA
Sspon.01G0045640-3D	Sspon.01G0025870-2C	0.125126	undirected	NA	NA
Sspon.06G0028920-1C	Sspon.01G0025870-2C	0.125046	undirected	NA	NA
Sspon.01G0023820-1A	Sspon.07G0015510-1A	0.125008	undirected	NA	NA
Sspon.05G0007440-2B	Sspon.08G0001700-1P	0.124959	undirected	NA	NA
Sspon.04G0014550-4D	Sspon.08G0010810-2B	0.124856	undirected	NA	NA
Sspon.04G0014550-3C	Sspon.02G0023770-2C	0.124787	undirected	NA	NA
Sspon.07G0016040-2P	Sspon.03G0032120-1B	0.12476	undirected	NA	NA
Sspon.08G0000880-1A	Sspon.03G0009490-1A	0.124672	undirected	NA	NA
Sspon.08G0000880-1A	Sspon.04G0008730-4D	0.124581	undirected	NA	NA
Sspon.08G0006540-3C	Sspon.04G0019320-1A	0.124536	undirected	NA	NA
Sspon.08G0000880-4D	Sspon.04G0014550-4D	0.124521	undirected	NA	NA
Sspon.05G0007440-3C	Sspon.04G0008730-1A	0.124512	undirected	NA	NA
Sspon.02G0026250-1A	Sspon.05G0007440-3C	0.124318	undirected	NA	NA
Sspon.04G0008730-4D	Sspon.02G0026250-1A	0.124307	undirected	NA	NA
Sspon.03G0025950-1B	Sspon.04G0013620-1A	0.1243	undirected	NA	NA
Sspon.08G0006540-3C	Sspon.08G0010810-2B	0.124133	undirected	NA	NA
Sspon.08G0000880-1A	Sspon.05G0014080-1A	0.124111	undirected	NA	NA
Sspon.03G0032120-3D	Sspon.03G0024950-1A	0.124001	undirected	NA	NA
Sspon.02G0023770-2C	Sspon.01G0047110-3D	0.123985	undirected	NA	NA
Sspon.04G0014550-4D	Sspon.01G0047110-3D	0.12382	undirected	NA	NA
Sspon.01G0045640-3D	Sspon.08G0010810-2B	0.123554	undirected	NA	NA
Sspon.03G0032120-1B	Sspon.07G0010030-1T	0.123396	undirected	NA	NA
Sspon.05G0025490-3D	Sspon.03G0009490-1A	0.123204	undirected	NA	NA
Sspon.01G0023820-1A	Sspon.04G0008730-1A	0.123174	undirected	NA	NA
Sspon.05G0007440-3C	Sspon.03G0025950-1B	0.123142	undirected	NA	NA
Sspon.03G0025950-1B	Sspon.04G0019320-1A	0.123112	undirected	NA	NA
Sspon.03G0032120-3D	Sspon.08G0010810-2B	0.122991	undirected	NA	NA
Sspon.08G0008320-1A	Sspon.06G0028920-1C	0.122984	undirected	NA	NA
Sspon.08G0008320-1A	Sspon.03G0009490-1A	0.122964	undirected	NA	NA
Sspon.05G0014080-1A	Sspon.04G0008730-1A	0.122942	undirected	NA	NA
Sspon.02G0023770-2C	Sspon.05G0006250-3C	0.122937	undirected	NA	NA
Sspon.02G0013170-1A	Sspon.05G0006250-3C	0.122706	undirected	NA	NA
Sspon.01G0025870-2C	Sspon.08G0006540-3C	0.122525	undirected	NA	NA
Sspon.01G0045640-3D	Sspon.04G0008730-1A	0.12237	undirected	NA	NA
Sspon.07G0010030-1T	Sspon.03G0025950-1B	0.122334	undirected	NA	NA
Sspon.08G0001700-1P	Sspon.03G0024950-1A	0.122317	undirected	NA	NA
Sspon.02G0013170-1A	Sspon.01G0025870-2C	0.122308	undirected	NA	NA
Sspon.07G0010030-1T	Sspon.06G0028920-1C	0.12226	undirected	NA	NA
Sspon.07G0010030-1T	Sspon.08G0006540-3C	0.122152	undirected	NA	NA
Sspon.03G0032120-1B	Sspon.03G0024950-1A	0.122078	undirected	NA	NA
Sspon.03G0032120-1B	Sspon.01G0000460-2B	0.122063	undirected	NA	NA
Sspon.01G0045640-3D	Sspon.02G0018630-3C	0.122037	undirected	NA	NA
Sspon.03G0025950-2C	Sspon.07G0015510-1A	0.12202	undirected	NA	NA
Sspon.08G0006540-3C	Sspon.03G0024950-1A	0.121992	undirected	NA	NA
Sspon.03G0025950-2C	Sspon.04G0019320-1A	0.121927	undirected	NA	NA
Sspon.01G0045640-3D	Sspon.03G0032120-3D	0.121907	undirected	NA	NA
Sspon.01G0009790-2B	Sspon.07G0010030-1T	0.121901	undirected	NA	NA
Sspon.03G0032120-1B	Sspon.07G0015510-1A	0.121812	undirected	NA	NA
Sspon.02G0013170-1A	Sspon.02G0021280-2C	0.121666	undirected	NA	NA
Sspon.04G0014550-4D	Sspon.07G0007390-2B	0.121656	undirected	NA	NA
Sspon.04G0008730-1A	Sspon.08G0010810-2B	0.121637	undirected	NA	NA
Sspon.01G0023820-1A	Sspon.08G0010810-2B	0.121606	undirected	NA	NA
Sspon.05G0007440-3C	Sspon.02G0018470-1A	0.121584	undirected	NA	NA
Sspon.07G0016040-2P	Sspon.04G0014550-4D	0.121296	undirected	NA	NA
Sspon.06G0011720-2C	Sspon.08G0026860-1C	0.121279	undirected	NA	NA
Sspon.08G0001700-1P	Sspon.08G0006540-3C	0.121097	undirected	NA	NA
Sspon.05G0006720-4D	Sspon.05G0006250-3C	0.121093	undirected	NA	NA
Sspon.08G0000880-4D	Sspon.04G0019320-1A	0.121086	undirected	NA	NA
Sspon.01G0023820-1A	Sspon.01G0000460-2B	0.121011	undirected	NA	NA
Sspon.08G0000880-4D	Sspon.02G0021280-2C	0.120886	undirected	NA	NA
Sspon.08G0026860-1C	Sspon.08G0008320-1A	0.120574	undirected	NA	NA
Sspon.06G0011720-2C	Sspon.08G0008320-1A	0.120378	undirected	NA	NA
Sspon.08G0001700-1P	Sspon.03G0009490-1A	0.120318	undirected	NA	NA
Sspon.03G0025950-2C	Sspon.04G0014550-4D	0.120105	undirected	NA	NA
Sspon.04G0008730-4D	Sspon.04G0013620-1A	0.120019	undirected	NA	NA
Sspon.01G0045640-3D	Sspon.03G0046520-1D	0.119947	undirected	NA	NA
Sspon.01G0047110-3D	Sspon.01G0025870-2C	0.119899	undirected	NA	NA
Sspon.02G0013170-1A	Sspon.01G0045640-3D	0.119807	undirected	NA	NA
Sspon.05G0007440-3C	Sspon.06G0028920-1C	0.119719	undirected	NA	NA
Sspon.03G0032120-3D	Sspon.01G0047110-3D	0.119244	undirected	NA	NA
Sspon.01G0045640-3D	Sspon.05G0006250-3C	0.119205	undirected	NA	NA
Sspon.01G0023820-1A	Sspon.05G0007440-3C	0.119122	undirected	NA	NA
Sspon.03G0032120-1B	Sspon.05G0006720-4D	0.118938	undirected	NA	NA
Sspon.02G0013170-1A	Sspon.03G0032120-3D	0.118902	undirected	NA	NA
Sspon.07G0015510-1A	Sspon.03G0025950-1B	0.118863	undirected	NA	NA
Sspon.08G0026860-1C	Sspon.01G0047110-3D	0.118829	undirected	NA	NA
Sspon.01G0040850-1B	Sspon.01G0025870-2C	0.118823	undirected	NA	NA
Sspon.01G0023820-1A	Sspon.07G0007390-2B	0.118771	undirected	NA	NA
Sspon.08G0000880-1A	Sspon.02G0018630-3C	0.118677	undirected	NA	NA
Sspon.08G0008320-1A	Sspon.01G0000460-2B	0.118665	undirected	NA	NA
Sspon.03G0009490-1A	Sspon.02G0018470-1A	0.118553	undirected	NA	NA
Sspon.03G0046520-1D	Sspon.02G0018630-3C	0.118395	undirected	NA	NA
Sspon.01G0009790-2B	Sspon.01G0025870-2C	0.11822	undirected	NA	NA
Sspon.05G0014080-1A	Sspon.01G0047110-3D	0.118082	undirected	NA	NA
Sspon.01G0040850-1B	Sspon.03G0025950-1B	0.117901	undirected	NA	NA
Sspon.08G0008320-1A	Sspon.04G0008730-1A	0.117882	undirected	NA	NA
Sspon.05G0006720-4D	Sspon.08G0006540-3C	0.117844	undirected	NA	NA
Sspon.05G0025490-3D	Sspon.07G0007390-2B	0.11784	undirected	NA	NA
Sspon.03G0032120-3D	Sspon.03G0046520-1D	0.117836	undirected	NA	NA
Sspon.05G0014080-1A	Sspon.05G0006250-3C	0.117638	undirected	NA	NA
Sspon.06G0011720-2C	Sspon.04G0008730-4D	0.117634	undirected	NA	NA
Sspon.08G0008320-1A	Sspon.05G0025490-3D	0.117632	undirected	NA	NA
Sspon.08G0000880-4D	Sspon.05G0006720-4D	0.117473	undirected	NA	NA
Sspon.08G0000880-4D	Sspon.05G0014080-3C	0.117467	undirected	NA	NA
Sspon.07G0016040-2P	Sspon.01G0023820-1A	0.117385	undirected	NA	NA
Sspon.06G0028920-1C	Sspon.04G0013620-1A	0.117346	undirected	NA	NA
Sspon.02G0018630-3C	Sspon.02G0021280-2C	0.117251	undirected	NA	NA
Sspon.08G0000880-4D	Sspon.02G0018630-3C	0.117173	undirected	NA	NA
Sspon.08G0000880-4D	Sspon.03G0024950-1A	0.117167	undirected	NA	NA
Sspon.02G0013170-1A	Sspon.05G0014080-1A	0.117122	undirected	NA	NA
Sspon.03G0032120-1B	Sspon.06G0004660-3C	0.11711	undirected	NA	NA
Sspon.08G0000880-1A	Sspon.04G0019320-1A	0.116952	undirected	NA	NA
Sspon.01G0009790-2B	Sspon.05G0025490-3D	0.116922	undirected	NA	NA
Sspon.06G0004660-3C	Sspon.08G0006540-3C	0.11689	undirected	NA	NA
Sspon.04G0008730-1A	Sspon.03G0024950-1A	0.11679	undirected	NA	NA
Sspon.04G0014550-3C	Sspon.05G0025490-3D	0.116628	undirected	NA	NA
Sspon.08G0006540-3C	Sspon.03G0009490-1A	0.116623	undirected	NA	NA
Sspon.01G0025870-2C	Sspon.02G0021280-2C	0.116548	undirected	NA	NA
Sspon.03G0025950-2C	Sspon.03G0032120-1B	0.116307	undirected	NA	NA
Sspon.04G0008730-4D	Sspon.01G0025870-2C	0.116126	undirected	NA	NA
Sspon.08G0000880-1A	Sspon.01G0047110-3D	0.116012	undirected	NA	NA
Sspon.05G0007440-2B	Sspon.01G0025870-2C	0.115921	undirected	NA	NA
Sspon.03G0032120-3D	Sspon.04G0014550-3C	0.115779	undirected	NA	NA
Sspon.05G0025490-3D	Sspon.05G0007440-3C	0.115729	undirected	NA	NA
Sspon.06G0011720-2C	Sspon.08G0001700-1P	0.115582	undirected	NA	NA
Sspon.02G0026250-1A	Sspon.03G0025950-1B	0.115388	undirected	NA	NA
Sspon.01G0040850-1B	Sspon.04G0019320-1A	0.115095	undirected	NA	NA
Sspon.03G0046520-1D	Sspon.05G0007440-3C	0.115087	undirected	NA	NA
Sspon.01G0023820-1A	Sspon.02G0018630-3C	0.115073	undirected	NA	NA
Sspon.03G0032120-1B	Sspon.06G0028920-1C	0.115041	undirected	NA	NA
Sspon.06G0028920-1C	Sspon.02G0018630-3C	0.114854	undirected	NA	NA
Sspon.05G0025490-3D	Sspon.02G0021280-2C	0.114656	undirected	NA	NA
Sspon.03G0025950-1B	Sspon.06G0004660-3C	0.114647	undirected	NA	NA
Sspon.04G0008730-4D	Sspon.08G0001700-1P	0.114494	undirected	NA	NA
Sspon.04G0014550-3C	Sspon.02G0018470-1A	0.11447	undirected	NA	NA
Sspon.05G0007440-2B	Sspon.02G0023770-2C	0.114459	undirected	NA	NA
Sspon.01G0047110-3D	Sspon.08G0001700-1P	0.114379	undirected	NA	NA
Sspon.05G0014080-1A	Sspon.03G0025950-1B	0.114334	undirected	NA	NA
Sspon.01G0045640-3D	Sspon.08G0026860-1C	0.114303	undirected	NA	NA
Sspon.01G0045640-3D	Sspon.05G0025490-3D	0.114297	undirected	NA	NA
Sspon.01G0040850-1B	Sspon.02G0023770-2C	0.114252	undirected	NA	NA
Sspon.08G0000880-1A	Sspon.05G0007440-3C	0.114194	undirected	NA	NA
Sspon.01G0040850-1B	Sspon.04G0014550-3C	0.114178	undirected	NA	NA
Sspon.02G0013170-1A	Sspon.08G0026860-1C	0.114118	undirected	NA	NA
Sspon.05G0007440-3C	Sspon.03G0009490-1A	0.113917	undirected	NA	NA
Sspon.01G0040850-1B	Sspon.03G0046520-1D	0.113769	undirected	NA	NA
Sspon.01G0009790-2B	Sspon.02G0018470-1A	0.113766	undirected	NA	NA
Sspon.05G0006250-3C	Sspon.05G0025490-3D	0.113696	undirected	NA	NA
Sspon.01G0040850-1B	Sspon.05G0014080-3C	0.113613	undirected	NA	NA
Sspon.04G0008730-1A	Sspon.08G0006540-3C	0.113605	undirected	NA	NA
Sspon.01G0045640-3D	Sspon.05G0014080-1A	0.113586	undirected	NA	NA
Sspon.06G0011720-2C	Sspon.05G0007440-3C	0.113291	undirected	NA	NA
Sspon.03G0024950-1A	Sspon.02G0018470-1A	0.113273	undirected	NA	NA
Sspon.03G0013380-2B	Sspon.02G0018470-1A	0.113245	undirected	NA	NA
Sspon.04G0014550-4D	Sspon.01G0000460-2B	0.113189	undirected	NA	NA
Sspon.08G0008320-1A	Sspon.07G0007390-2B	0.113187	undirected	NA	NA
Sspon.02G0018630-3C	Sspon.02G0018470-1A	0.113022	undirected	NA	NA
Sspon.07G0016040-2P	Sspon.05G0025490-3D	0.112975	undirected	NA	NA
Sspon.05G0025490-3D	Sspon.08G0010810-2B	0.112832	undirected	NA	NA
Sspon.08G0008320-1A	Sspon.03G0024950-1A	0.112541	undirected	NA	NA
Sspon.01G0023820-1A	Sspon.05G0006250-3C	0.112363	undirected	NA	NA
Sspon.03G0025950-2C	Sspon.02G0018630-3C	0.1123	undirected	NA	NA
Sspon.02G0013170-1A	Sspon.04G0008730-1A	0.112096	undirected	NA	NA
Sspon.08G0010810-2B	Sspon.02G0021280-2C	0.111906	undirected	NA	NA
Sspon.06G0028920-1C	Sspon.04G0019320-1A	0.111779	undirected	NA	NA
Sspon.05G0006720-4D	Sspon.03G0025950-1B	0.111553	undirected	NA	NA
Sspon.02G0013170-1A	Sspon.08G0008320-1A	0.111531	undirected	NA	NA
Sspon.08G0000880-1A	Sspon.01G0025870-2C	0.111499	undirected	NA	NA
Sspon.08G0000880-1A	Sspon.05G0014080-3C	0.111266	undirected	NA	NA
Sspon.03G0025950-2C	Sspon.03G0032120-3D	0.111004	undirected	NA	NA
Sspon.01G0023820-1A	Sspon.05G0025490-3D	0.110968	undirected	NA	NA
Sspon.05G0006250-3C	Sspon.06G0004660-3C	0.110684	undirected	NA	NA
Sspon.07G0016040-2P	Sspon.02G0021280-2C	0.110623	undirected	NA	NA
Sspon.02G0018630-3C	Sspon.08G0006540-3C	0.110616	undirected	NA	NA
Sspon.01G0040850-1B	Sspon.05G0006720-4D	0.110586	undirected	NA	NA
Sspon.03G0025950-1B	Sspon.02G0018630-3C	0.110584	undirected	NA	NA
Sspon.07G0007390-2B	Sspon.02G0021280-2C	0.110558	undirected	NA	NA
Sspon.08G0000880-1A	Sspon.07G0007390-2B	0.110542	undirected	NA	NA
Sspon.05G0031500-1C	Sspon.03G0032120-3D	0.11054	undirected	NA	NA
Sspon.03G0032120-1B	Sspon.02G0018630-3C	0.110306	undirected	NA	NA
Sspon.04G0008730-4D	Sspon.03G0024950-1A	0.110289	undirected	NA	NA
Sspon.07G0016040-2P	Sspon.08G0008320-1A	0.110221	undirected	NA	NA
Sspon.08G0026860-1C	Sspon.08G0010810-2B	0.110168	undirected	NA	NA
Sspon.05G0007440-2B	Sspon.06G0028920-1C	0.110123	undirected	NA	NA
Sspon.01G0040850-1B	Sspon.03G0013380-2B	0.110021	undirected	NA	NA
Sspon.08G0000880-1A	Sspon.05G0006720-4D	0.109986	undirected	NA	NA
Sspon.05G0014080-1A	Sspon.08G0008320-1A	0.109976	undirected	NA	NA
Sspon.06G0028920-1C	Sspon.06G0004660-3C	0.109899	undirected	NA	NA
Sspon.01G0025870-2C	Sspon.08G0010810-2B	0.10981	undirected	NA	NA
Sspon.01G0009790-2B	Sspon.07G0015510-1A	0.109629	undirected	NA	NA
Sspon.06G0011720-2C	Sspon.03G0046520-1D	0.109622	undirected	NA	NA
Sspon.07G0015510-1A	Sspon.04G0014550-3C	0.109532	undirected	NA	NA
Sspon.05G0006250-3C	Sspon.04G0019320-1A	0.10949	undirected	NA	NA
Sspon.02G0013170-1A	Sspon.08G0000880-4D	0.109487	undirected	NA	NA
Sspon.03G0025950-2C	Sspon.01G0045640-3D	0.109452	undirected	NA	NA
Sspon.04G0008730-4D	Sspon.04G0019320-1A	0.109271	undirected	NA	NA
Sspon.05G0007440-2B	Sspon.07G0010030-1T	0.109137	undirected	NA	NA
Sspon.03G0032120-1B	Sspon.08G0001700-1P	0.109061	undirected	NA	NA
Sspon.07G0016040-2P	Sspon.02G0018470-1A	0.109043	undirected	NA	NA
Sspon.03G0025950-2C	Sspon.01G0025870-2C	0.109027	undirected	NA	NA
Sspon.02G0013170-1A	Sspon.02G0018470-1A	0.10902	undirected	NA	NA
Sspon.03G0025950-2C	Sspon.08G0006540-3C	0.108918	undirected	NA	NA
Sspon.03G0013380-2B	Sspon.04G0014550-4D	0.108881	undirected	NA	NA
Sspon.06G0028920-1C	Sspon.04G0008730-1A	0.108679	undirected	NA	NA
Sspon.03G0013380-2B	Sspon.06G0028920-1C	0.108556	undirected	NA	NA
Sspon.08G0008320-1A	Sspon.02G0021280-2C	0.108294	undirected	NA	NA
Sspon.07G0016040-2P	Sspon.03G0046520-1D	0.108263	undirected	NA	NA
Sspon.03G0025950-2C	Sspon.08G0001700-1P	0.107918	undirected	NA	NA
Sspon.08G0006540-3C	Sspon.02G0021280-2C	0.107887	undirected	NA	NA
Sspon.01G0009790-2B	Sspon.06G0004660-3C	0.10788	undirected	NA	NA
Sspon.08G0000880-4D	Sspon.08G0001700-1P	0.107801	undirected	NA	NA
Sspon.05G0031500-1C	Sspon.05G0007440-3C	0.107714	undirected	NA	NA
Sspon.03G0032120-1B	Sspon.04G0008730-1A	0.107653	undirected	NA	NA
Sspon.01G0000460-2B	Sspon.02G0021280-2C	0.10747	undirected	NA	NA
Sspon.05G0014080-1A	Sspon.02G0018470-1A	0.107404	undirected	NA	NA
Sspon.01G0040850-1B	Sspon.04G0013620-1A	0.107401	undirected	NA	NA
Sspon.05G0031500-1C	Sspon.01G0040850-1B	0.10732	undirected	NA	NA
Sspon.04G0008730-4D	Sspon.07G0010030-1T	0.107276	undirected	NA	NA
Sspon.03G0046520-1D	Sspon.04G0008730-1A	0.107226	undirected	NA	NA
Sspon.05G0014080-1A	Sspon.01G0023820-1A	0.107177	undirected	NA	NA
Sspon.03G0032120-1B	Sspon.01G0023820-1A	0.107175	undirected	NA	NA
Sspon.01G0009790-2B	Sspon.04G0013620-1A	0.107126	undirected	NA	NA
Sspon.08G0000880-1A	Sspon.08G0008320-1A	0.107091	undirected	NA	NA
Sspon.08G0000880-4D	Sspon.01G0025870-2C	0.107078	undirected	NA	NA
Sspon.05G0006250-3C	Sspon.02G0018630-3C	0.10702	undirected	NA	NA
Sspon.01G0023820-1A	Sspon.08G0006540-3C	0.106993	undirected	NA	NA
Sspon.07G0016040-2P	Sspon.08G0001700-1P	0.106943	undirected	NA	NA
Sspon.08G0008320-1A	Sspon.08G0006540-3C	0.106819	undirected	NA	NA
Sspon.07G0007390-2B	Sspon.08G0006540-3C	0.106504	undirected	NA	NA
Sspon.07G0016040-2P	Sspon.08G0006540-3C	0.106192	undirected	NA	NA
Sspon.01G0000460-2B	Sspon.05G0025490-3D	0.106138	undirected	NA	NA
Sspon.08G0026860-1C	Sspon.02G0021280-2C	0.106084	undirected	NA	NA
Sspon.05G0007440-2B	Sspon.04G0019320-1A	0.105869	undirected	NA	NA
Sspon.01G0000460-2B	Sspon.05G0007440-3C	0.105822	undirected	NA	NA
Sspon.08G0008320-1A	Sspon.01G0047110-3D	0.105791	undirected	NA	NA
Sspon.03G0046520-1D	Sspon.05G0025490-3D	0.105779	undirected	NA	NA
Sspon.04G0008730-4D	Sspon.01G0009790-2B	0.105561	undirected	NA	NA
Sspon.03G0032120-3D	Sspon.03G0013380-2B	0.105295	undirected	NA	NA
Sspon.05G0014080-1A	Sspon.05G0007440-3C	0.105236	undirected	NA	NA
Sspon.01G0040850-1B	Sspon.07G0015510-1A	0.105114	undirected	NA	NA
Sspon.03G0032120-3D	Sspon.05G0006250-3C	0.105087	undirected	NA	NA
Sspon.03G0025950-2C	Sspon.02G0021280-2C	0.105057	undirected	NA	NA
Sspon.03G0032120-1B	Sspon.08G0008320-1A	0.104809	undirected	NA	NA
Sspon.08G0000880-1A	Sspon.01G0000460-2B	0.104681	undirected	NA	NA
Sspon.05G0025490-3D	Sspon.05G0014080-3C	0.104524	undirected	NA	NA
Sspon.03G0013380-2B	Sspon.02G0023770-2C	0.104382	undirected	NA	NA
Sspon.08G0001700-1P	Sspon.08G0010810-2B	0.104375	undirected	NA	NA
Sspon.03G0013380-2B	Sspon.08G0008320-1A	0.104307	undirected	NA	NA
Sspon.07G0010030-1T	Sspon.05G0006250-3C	0.104209	undirected	NA	NA
Sspon.05G0007440-3C	Sspon.02G0021280-2C	0.104198	undirected	NA	NA
Sspon.04G0014550-3C	Sspon.08G0008320-1A	0.103937	undirected	NA	NA
Sspon.01G0040850-1B	Sspon.06G0011720-1A	0.103905	undirected	NA	NA
Sspon.05G0025490-3D	Sspon.02G0018470-1A	0.103779	undirected	NA	NA
Sspon.08G0026860-1C	Sspon.04G0008730-1A	0.103532	undirected	NA	NA
Sspon.01G0009790-2B	Sspon.04G0019320-1A	0.103462	undirected	NA	NA
Sspon.08G0000880-1A	Sspon.07G0016040-2P	0.103409	undirected	NA	NA
Sspon.08G0000880-1A	Sspon.01G0023820-1A	0.103342	undirected	NA	NA
Sspon.08G0000880-1A	Sspon.03G0024950-1A	0.103305	undirected	NA	NA
Sspon.08G0026860-1C	Sspon.05G0007440-3C	0.103273	undirected	NA	NA
Sspon.04G0014550-3C	Sspon.01G0025870-2C	0.103189	undirected	NA	NA
Sspon.05G0014080-1A	Sspon.06G0028920-1C	0.103006	undirected	NA	NA
Sspon.08G0000880-4D	Sspon.01G0023820-1A	0.102873	undirected	NA	NA
Sspon.05G0007440-3C	Sspon.01G0047110-3D	0.102789	undirected	NA	NA
Sspon.08G0000880-4D	Sspon.04G0008730-4D	0.102673	undirected	NA	NA
Sspon.03G0032120-1B	Sspon.02G0021280-2C	0.102625	undirected	NA	NA
Sspon.02G0026250-1A	Sspon.06G0028920-1C	0.102317	undirected	NA	NA
Sspon.04G0008730-4D	Sspon.08G0010810-2B	0.10205	undirected	NA	NA
Sspon.03G0025950-2C	Sspon.08G0000880-1A	0.101854	undirected	NA	NA
Sspon.02G0021280-2C	Sspon.02G0018470-1A	0.101575	undirected	NA	NA
Sspon.01G0009790-2B	Sspon.02G0018630-3C	0.10154	undirected	NA	NA
Sspon.01G0000460-2B	Sspon.02G0018470-1A	0.101412	undirected	NA	NA
Sspon.03G0025950-2C	Sspon.05G0025490-3D	0.10135	undirected	NA	NA
Sspon.07G0015510-1A	Sspon.05G0006250-3C	0.101346	undirected	NA	NA
Sspon.03G0025950-2C	Sspon.08G0026860-1C	0.101229	undirected	NA	NA
Sspon.03G0046520-1D	Sspon.07G0007390-2B	0.101136	undirected	NA	NA
Sspon.01G0023820-1A	Sspon.03G0025950-1B	0.101135	undirected	NA	NA
Sspon.01G0045640-3D	Sspon.08G0000880-4D	0.100876	undirected	NA	NA
Sspon.04G0014550-4D	Sspon.05G0006250-3C	0.100865	undirected	NA	NA
Sspon.03G0025950-2C	Sspon.04G0008730-1A	0.100771	undirected	NA	NA
Sspon.05G0014080-1A	Sspon.08G0001700-1P	0.100555	undirected	NA	NA
Sspon.03G0046520-1D	Sspon.01G0000460-2B	0.100555	undirected	NA	NA
Sspon.04G0014550-3C	Sspon.05G0007440-3C	0.10031	undirected	NA	NA
Sspon.08G0026860-1C	Sspon.03G0025950-1B	0.100093	undirected	NA	NA
Sspon.05G0007440-2B	Sspon.06G0004660-3C	0.10006	undirected	NA	NA

## Sheet: Sheet 3
fromNode	toNode	weight	direction	fromAltName	toAltName
Sspon.05G0011110-2B	Sspon.04G0001410-1A	0.441005	undirected	NA	NA
Sspon.07G0013730-2C	Sspon.03G0017470-4D	0.437542	undirected	NA	NA
Sspon.07G0013730-2C	Sspon.02G0034050-1B	0.436107	undirected	NA	NA
Sspon.03G0042420-1C	Sspon.01G0038040-2D	0.435986	undirected	NA	NA
Sspon.02G0024200-4D	Sspon.02G0034050-1B	0.435658	undirected	NA	NA
Sspon.02G0024200-4D	Sspon.01G0013360-3P	0.435002	undirected	NA	NA
Sspon.02G0024200-4D	Sspon.05G0011110-2B	0.434065	undirected	NA	NA
Sspon.01G0013360-3P	Sspon.02G0034050-1B	0.432844	undirected	NA	NA
Sspon.03G0017470-4D	Sspon.03G0003750-3C	0.432498	undirected	NA	NA
Sspon.03G0042420-1C	Sspon.08G0004750-1A	0.431712	undirected	NA	NA
Sspon.03G0003750-3C	Sspon.03G0035770-2D	0.431679	undirected	NA	NA
Sspon.03G0003750-3C	Sspon.01G0013920-1A	0.431593	undirected	NA	NA
Sspon.03G0017470-4D	Sspon.01G0013360-3P	0.431096	undirected	NA	NA
Sspon.03G0003750-3C	Sspon.02G0024200-4D	0.430628	undirected	NA	NA
Sspon.01G0038040-2D	Sspon.02G0024200-3C	0.430159	undirected	NA	NA
Sspon.03G0003750-3C	Sspon.05G0011110-2B	0.429376	undirected	NA	NA
Sspon.07G0013730-2C	Sspon.02G0024200-4D	0.426667	undirected	NA	NA
Sspon.03G0042420-1C	Sspon.08G0004750-1P	0.42557	undirected	NA	NA
Sspon.03G0003750-3C	Sspon.02G0034050-1B	0.425301	undirected	NA	NA
Sspon.01G0013360-3P	Sspon.05G0030060-1B	0.424206	undirected	NA	NA
Sspon.03G0023870-1A	Sspon.03G0035770-2D	0.423905	undirected	NA	NA
Sspon.02G0009380-4D	Sspon.03G0003750-3C	0.423429	undirected	NA	NA
Sspon.02G0009380-4D	Sspon.01G0013360-3P	0.423146	undirected	NA	NA
Sspon.03G0017470-4D	Sspon.02G0024200-4D	0.423033	undirected	NA	NA
Sspon.05G0005910-2P	Sspon.03G0021880-1T	0.421912	undirected	NA	NA
Sspon.02G0024200-3C	Sspon.03G0039170-1C	0.42142	undirected	NA	NA
Sspon.08G0004620-1A	Sspon.03G0021880-1T	0.420658	undirected	NA	NA
Sspon.01G0038040-2D	Sspon.08G0004750-1A	0.420433	undirected	NA	NA
Sspon.01G0038040-2D	Sspon.08G0004750-1P	0.419936	undirected	NA	NA
Sspon.07G0013730-2C	Sspon.03G0035770-2D	0.419777	undirected	NA	NA
Sspon.08G0004750-1A	Sspon.02G0024200-3C	0.419458	undirected	NA	NA
Sspon.03G0039170-1C	Sspon.08G0004750-1P	0.41852	undirected	NA	NA
Sspon.07G0013730-2C	Sspon.02G0026650-1A	0.418377	undirected	NA	NA
Sspon.02G0024200-4D	Sspon.05G0030060-1B	0.418249	undirected	NA	NA
Sspon.01G0011030-1P	Sspon.03G0021880-1T	0.418217	undirected	NA	NA
Sspon.05G0005910-2P	Sspon.01G0014120-3C	0.418179	undirected	NA	NA
Sspon.07G0013730-2C	Sspon.01G0013920-1A	0.417627	undirected	NA	NA
Sspon.03G0003750-3C	Sspon.01G0013360-3P	0.417547	undirected	NA	NA
Sspon.01G0013360-3P	Sspon.08G0006980-1A	0.417267	undirected	NA	NA
Sspon.05G0005910-2P	Sspon.05G0011110-2B	0.417245	undirected	NA	NA
Sspon.03G0023870-1A	Sspon.03G0003750-3C	0.417132	undirected	NA	NA
Sspon.03G0003750-3C	Sspon.08G0004270-2B	0.415551	undirected	NA	NA
Sspon.02G0024200-4D	Sspon.03G0039170-1C	0.414979	undirected	NA	NA
Sspon.08G0004750-1A	Sspon.03G0039170-1C	0.414972	undirected	NA	NA
Sspon.01G0013360-3P	Sspon.04G0001410-1A	0.414866	undirected	NA	NA
Sspon.07G0013730-2C	Sspon.02G0009380-4D	0.41456	undirected	NA	NA
Sspon.02G0024200-4D	Sspon.04G0001410-1A	0.414449	undirected	NA	NA
Sspon.04G0009370-1A	Sspon.05G0005910-2P	0.414233	undirected	NA	NA
Sspon.07G0013730-2C	Sspon.03G0039170-1C	0.414078	undirected	NA	NA
Sspon.02G0024200-4D	Sspon.08G0006980-1A	0.413888	undirected	NA	NA
Sspon.07G0013730-2C	Sspon.08G0004750-1P	0.413019	undirected	NA	NA
Sspon.08G0004270-2B	Sspon.01G0013360-3P	0.412922	undirected	NA	NA
Sspon.03G0035770-2D	Sspon.01G0013920-1A	0.412848	undirected	NA	NA
Sspon.03G0003750-3C	Sspon.05G0030060-1B	0.412753	undirected	NA	NA
Sspon.06G0022980-2C	Sspon.08G0004620-1A	0.412671	undirected	NA	NA
Sspon.02G0024200-3C	Sspon.08G0004750-1P	0.411838	undirected	NA	NA
Sspon.01G0036320-1B	Sspon.03G0039170-1C	0.411688	undirected	NA	NA
Sspon.03G0042420-1C	Sspon.03G0039170-1C	0.411152	undirected	NA	NA
Sspon.01G0038040-2D	Sspon.03G0039170-1C	0.410964	undirected	NA	NA
Sspon.07G0013730-2C	Sspon.05G0011110-2B	0.410498	undirected	NA	NA
Sspon.02G0034050-1B	Sspon.05G0011110-2B	0.410269	undirected	NA	NA
Sspon.03G0035770-2D	Sspon.08G0006980-1A	0.410181	undirected	NA	NA
Sspon.08G0004750-1A	Sspon.08G0004750-1P	0.41017	undirected	NA	NA
Sspon.02G0009380-4D	Sspon.02G0024200-4D	0.409686	undirected	NA	NA
Sspon.04G0009620-1P	Sspon.05G0005910-2P	0.409581	undirected	NA	NA
Sspon.07G0013730-2C	Sspon.05G0030060-1B	0.40929	undirected	NA	NA
Sspon.04G0009370-1A	Sspon.01G0014120-3C	0.408975	undirected	NA	NA
Sspon.01G0013360-3P	Sspon.01G0051420-1C	0.408702	undirected	NA	NA
Sspon.03G0023870-1A	Sspon.05G0005910-2P	0.408431	undirected	NA	NA
Sspon.08G0004750-1P	Sspon.02G0034050-1B	0.408424	undirected	NA	NA
Sspon.03G0017470-4D	Sspon.03G0039170-1C	0.40825	undirected	NA	NA
Sspon.03G0017470-4D	Sspon.08G0004750-1P	0.407963	undirected	NA	NA
Sspon.02G0026650-1A	Sspon.03G0003750-3C	0.407928	undirected	NA	NA
Sspon.07G0013730-2C	Sspon.01G0013360-3P	0.407763	undirected	NA	NA
Sspon.07G0013730-2C	Sspon.06G0005390-2B	0.407117	undirected	NA	NA
Sspon.03G0003750-3C	Sspon.01G0051420-1C	0.406037	undirected	NA	NA
Sspon.01G0011030-1P	Sspon.05G0005910-2P	0.405724	undirected	NA	NA
Sspon.05G0005910-2P	Sspon.08G0006980-1A	0.405677	undirected	NA	NA
Sspon.01G0014120-3C	Sspon.05G0011110-2B	0.405636	undirected	NA	NA
Sspon.03G0023870-1A	Sspon.04G0009370-1A	0.405593	undirected	NA	NA
Sspon.08G0027430-1C	Sspon.05G0011110-2B	0.405224	undirected	NA	NA
Sspon.05G0005910-2P	Sspon.01G0013920-1A	0.40522	undirected	NA	NA
Sspon.05G0030060-1B	Sspon.05G0011110-2B	0.405119	undirected	NA	NA
Sspon.07G0013730-2C	Sspon.03G0042420-1C	0.404987	undirected	NA	NA
Sspon.04G0009370-1A	Sspon.05G0011110-2B	0.404866	undirected	NA	NA
Sspon.04G0009370-1A	Sspon.08G0006980-1A	0.404532	undirected	NA	NA
Sspon.03G0023870-1A	Sspon.08G0006980-1A	0.40435	undirected	NA	NA
Sspon.07G0013730-2C	Sspon.03G0003750-3C	0.404202	undirected	NA	NA
Sspon.02G0009380-4D	Sspon.05G0005910-2P	0.404095	undirected	NA	NA
Sspon.03G0039170-1C	Sspon.01G0013360-3P	0.404012	undirected	NA	NA
Sspon.04G0009370-1A	Sspon.01G0013360-3P	0.40292	undirected	NA	NA
Sspon.03G0035770-2D	Sspon.05G0005910-2P	0.402874	undirected	NA	NA
Sspon.04G0009370-1A	Sspon.03G0003750-3C	0.402525	undirected	NA	NA
Sspon.08G0004620-1A	Sspon.05G0005910-2P	0.401851	undirected	NA	NA
Sspon.04G0009370-1A	Sspon.03G0021880-1T	0.401555	undirected	NA	NA
Sspon.07G0013730-3D	Sspon.03G0021880-1T	0.401415	undirected	NA	NA
Sspon.08G0004620-1A	Sspon.06G0022980-3D	0.400987	undirected	NA	NA
Sspon.01G0011030-1P	Sspon.08G0004620-1A	0.400912	undirected	NA	NA
Sspon.02G0026650-1A	Sspon.01G0013360-3P	0.400884	undirected	NA	NA
Sspon.03G0003750-3C	Sspon.03G0039170-1C	0.400813	undirected	NA	NA
Sspon.01G0011030-1P	Sspon.06G0022980-2C	0.400773	undirected	NA	NA
Sspon.03G0035770-2D	Sspon.04G0001410-1A	0.400446	undirected	NA	NA
Sspon.03G0042420-1C	Sspon.02G0024200-3C	0.400378	undirected	NA	NA
Sspon.03G0003750-3C	Sspon.05G0005910-2P	0.400216	undirected	NA	NA
Sspon.01G0013360-3P	Sspon.01G0014120-3C	0.400133	undirected	NA	NA
Sspon.01G0052600-2D	Sspon.03G0039170-1C	0.399794	undirected	NA	NA
Sspon.01G0036320-1B	Sspon.02G0024200-3C	0.399286	undirected	NA	NA
Sspon.02G0024200-4D	Sspon.05G0005910-2P	0.39913	undirected	NA	NA
Sspon.07G0013730-2C	Sspon.02G0024200-3C	0.399102	undirected	NA	NA
Sspon.07G0013730-1A	Sspon.08G0006980-1A	0.398979	undirected	NA	NA
Sspon.07G0013730-2C	Sspon.08G0004270-2B	0.398902	undirected	NA	NA
Sspon.03G0039170-1C	Sspon.07G0009340-4D	0.398783	undirected	NA	NA
Sspon.04G0009370-1A	Sspon.01G0013920-1A	0.397886	undirected	NA	NA
Sspon.06G0022980-2C	Sspon.06G0022980-3D	0.397603	undirected	NA	NA
Sspon.01G0036320-1B	Sspon.08G0004750-1A	0.397213	undirected	NA	NA
Sspon.01G0013360-3P	Sspon.05G0005910-2P	0.397194	undirected	NA	NA
Sspon.02G0026650-1A	Sspon.08G0004750-1P	0.397102	undirected	NA	NA
Sspon.04G0009370-1A	Sspon.03G0035770-2D	0.396942	undirected	NA	NA
Sspon.02G0024200-4D	Sspon.08G0004750-1P	0.396435	undirected	NA	NA
Sspon.08G0027430-1C	Sspon.08G0006980-1A	0.39526	undirected	NA	NA
Sspon.03G0042420-1C	Sspon.01G0036320-1B	0.394468	undirected	NA	NA
Sspon.03G0023870-1A	Sspon.07G0013730-2C	0.394369	undirected	NA	NA
Sspon.01G0038040-2D	Sspon.07G0009340-4D	0.393831	undirected	NA	NA
Sspon.05G0006450-4D	Sspon.05G0011110-2B	0.393524	undirected	NA	NA
Sspon.03G0023870-1A	Sspon.08G0004270-2B	0.393516	undirected	NA	NA
Sspon.03G0030500-2C	Sspon.08G0004620-1A	0.393461	undirected	NA	NA
Sspon.03G0035770-2D	Sspon.08G0004270-2B	0.393105	undirected	NA	NA
Sspon.01G0036320-1B	Sspon.08G0004750-1P	0.392593	undirected	NA	NA
Sspon.07G0013730-2C	Sspon.01G0038040-2D	0.392461	undirected	NA	NA
Sspon.07G0013730-3D	Sspon.05G0005910-2P	0.392049	undirected	NA	NA
Sspon.04G0009620-1P	Sspon.03G0021880-1T	0.391936	undirected	NA	NA
Sspon.02G0024200-4D	Sspon.08G0004270-2B	0.39168	undirected	NA	NA
Sspon.02G0009380-4D	Sspon.03G0039170-1C	0.39167	undirected	NA	NA
Sspon.08G0004270-2B	Sspon.01G0013920-1A	0.391661	undirected	NA	NA
Sspon.03G0023870-1A	Sspon.04G0001410-1A	0.391535	undirected	NA	NA
Sspon.01G0011030-1P	Sspon.06G0022980-3D	0.391423	undirected	NA	NA
Sspon.03G0003750-3C	Sspon.08G0004750-1P	0.391341	undirected	NA	NA
Sspon.01G0036320-1B	Sspon.01G0038040-2D	0.391068	undirected	NA	NA
Sspon.01G0038040-2D	Sspon.03G0017470-4D	0.39044	undirected	NA	NA
Sspon.05G0005910-2P	Sspon.01G0051420-1C	0.39029	undirected	NA	NA
Sspon.03G0030500-2C	Sspon.01G0011030-1P	0.390212	undirected	NA	NA
Sspon.07G0013730-2C	Sspon.08G0004750-1A	0.390107	undirected	NA	NA
Sspon.01G0011030-1P	Sspon.04G0009370-1A	0.389926	undirected	NA	NA
Sspon.05G0006450-4D	Sspon.02G0024200-4D	0.389831	undirected	NA	NA
Sspon.02G0026650-1A	Sspon.02G0024200-4D	0.389682	undirected	NA	NA
Sspon.08G0004750-1P	Sspon.05G0030060-1B	0.389403	undirected	NA	NA
Sspon.02G0024200-4D	Sspon.01G0014120-3C	0.38935	undirected	NA	NA
Sspon.02G0024200-4D	Sspon.01G0051420-1C	0.389157	undirected	NA	NA
Sspon.03G0003750-3C	Sspon.06G0005390-2B	0.38878	undirected	NA	NA
Sspon.05G0006450-4D	Sspon.01G0013360-3P	0.388554	undirected	NA	NA
Sspon.03G0003750-3C	Sspon.04G0009620-1P	0.38833	undirected	NA	NA
Sspon.03G0039170-1C	Sspon.05G0005910-2P	0.38791	undirected	NA	NA
Sspon.04G0009620-1P	Sspon.01G0014120-3C	0.387894	undirected	NA	NA
Sspon.08G0027430-1C	Sspon.03G0035770-2D	0.387797	undirected	NA	NA
Sspon.04G0009370-1A	Sspon.04G0009620-1P	0.387486	undirected	NA	NA
Sspon.07G0013730-2C	Sspon.01G0051420-1C	0.387411	undirected	NA	NA
Sspon.01G0011030-1P	Sspon.04G0009620-1P	0.387327	undirected	NA	NA
Sspon.03G0023870-1A	Sspon.08G0027430-1C	0.387142	undirected	NA	NA
Sspon.07G0013730-3D	Sspon.06G0022980-2C	0.386919	undirected	NA	NA
Sspon.08G0004270-2B	Sspon.05G0005910-2P	0.386862	undirected	NA	NA
Sspon.03G0035770-2D	Sspon.08G0004750-1P	0.386735	undirected	NA	NA
Sspon.03G0017470-4D	Sspon.05G0011110-2B	0.38664	undirected	NA	NA
Sspon.04G0009370-1A	Sspon.02G0009380-4D	0.386629	undirected	NA	NA
Sspon.08G0004750-1P	Sspon.01G0013920-1A	0.386002	undirected	NA	NA
Sspon.03G0030500-2C	Sspon.06G0022980-3D	0.385587	undirected	NA	NA
Sspon.03G0035770-2D	Sspon.02G0034050-1B	0.385485	undirected	NA	NA
Sspon.03G0003750-3C	Sspon.08G0006980-1A	0.385101	undirected	NA	NA
Sspon.03G0003750-3C	Sspon.01G0014120-3C	0.384763	undirected	NA	NA
Sspon.07G0013730-2C	Sspon.01G0036320-1B	0.384599	undirected	NA	NA
Sspon.02G0009380-4D	Sspon.05G0011110-2B	0.384054	undirected	NA	NA
Sspon.07G0013730-3D	Sspon.08G0004620-1A	0.383512	undirected	NA	NA
Sspon.03G0039170-1C	Sspon.05G0011110-2B	0.383413	undirected	NA	NA
Sspon.06G0022980-2C	Sspon.05G0005910-2P	0.38335	undirected	NA	NA
Sspon.04G0009370-1A	Sspon.02G0024200-4D	0.383084	undirected	NA	NA
Sspon.08G0004620-1A	Sspon.04G0009620-1P	0.382959	undirected	NA	NA
Sspon.08G0004750-1P	Sspon.05G0006580-1A	0.382958	undirected	NA	NA
Sspon.05G0006450-4D	Sspon.03G0035770-2D	0.382748	undirected	NA	NA
Sspon.03G0017470-4D	Sspon.05G0005910-2P	0.382603	undirected	NA	NA
Sspon.01G0011030-1P	Sspon.01G0014120-3C	0.382042	undirected	NA	NA
Sspon.04G0009620-1P	Sspon.01G0013360-3P	0.382037	undirected	NA	NA
Sspon.01G0038040-2D	Sspon.02G0024200-4D	0.381989	undirected	NA	NA
Sspon.07G0013730-3D	Sspon.01G0011030-1P	0.381959	undirected	NA	NA
Sspon.03G0017470-4D	Sspon.08G0004750-1A	0.381929	undirected	NA	NA
Sspon.04G0009370-1A	Sspon.04G0001410-1A	0.381841	undirected	NA	NA
Sspon.04G0009370-1A	Sspon.03G0039170-1C	0.381831	undirected	NA	NA
Sspon.08G0004750-1P	Sspon.06G0005390-2B	0.38171	undirected	NA	NA
Sspon.03G0023870-1A	Sspon.01G0013920-1A	0.381569	undirected	NA	NA
Sspon.05G0005910-2P	Sspon.02G0034540-2D	0.381266	undirected	NA	NA
Sspon.06G0022980-3D	Sspon.03G0021880-1T	0.380999	undirected	NA	NA
Sspon.08G0004270-2B	Sspon.08G0006980-1A	0.380831	undirected	NA	NA
Sspon.01G0013360-3P	Sspon.08G0004750-1P	0.380809	undirected	NA	NA
Sspon.05G0005910-2P	Sspon.04G0001410-1A	0.380615	undirected	NA	NA
Sspon.07G0013730-3D	Sspon.04G0009620-1P	0.380275	undirected	NA	NA
Sspon.07G0013730-3D	Sspon.06G0022980-3D	0.380192	undirected	NA	NA
Sspon.01G0011030-1P	Sspon.05G0011110-2B	0.379549	undirected	NA	NA
Sspon.03G0035770-2D	Sspon.05G0030060-1B	0.379411	undirected	NA	NA
Sspon.07G0013730-1A	Sspon.03G0021880-1T	0.379315	undirected	NA	NA
Sspon.03G0003750-3C	Sspon.04G0001410-1A	0.37913	undirected	NA	NA
Sspon.07G0013730-3D	Sspon.03G0030500-2C	0.379121	undirected	NA	NA
Sspon.04G0009370-1A	Sspon.08G0004620-1A	0.378531	undirected	NA	NA
Sspon.03G0039170-1C	Sspon.01G0051420-1C	0.378283	undirected	NA	NA
Sspon.04G0009370-1A	Sspon.01G0051420-1C	0.3777	undirected	NA	NA
Sspon.06G0022980-3D	Sspon.05G0005910-2P	0.37765	undirected	NA	NA
Sspon.03G0039170-1C	Sspon.06G0005390-2B	0.377385	undirected	NA	NA
Sspon.08G0004270-2B	Sspon.02G0034050-1B	0.376905	undirected	NA	NA
Sspon.04G0009370-1A	Sspon.02G0034540-2D	0.376715	undirected	NA	NA
Sspon.01G0036320-1B	Sspon.07G0009340-4D	0.376685	undirected	NA	NA
Sspon.01G0011030-1P	Sspon.03G0003750-3C	0.376531	undirected	NA	NA
Sspon.07G0013730-2C	Sspon.04G0009370-1A	0.376506	undirected	NA	NA
Sspon.08G0004270-2B	Sspon.05G0011110-2B	0.37586	undirected	NA	NA
Sspon.08G0004270-2B	Sspon.05G0030060-1B	0.375741	undirected	NA	NA
Sspon.07G0013730-2C	Sspon.05G0005910-2P	0.37572	undirected	NA	NA
Sspon.01G0011030-1P	Sspon.01G0013360-3P	0.375188	undirected	NA	NA
Sspon.05G0006450-4D	Sspon.03G0003750-3C	0.375029	undirected	NA	NA
Sspon.03G0030500-2C	Sspon.05G0005910-2P	0.374728	undirected	NA	NA
Sspon.08G0004750-1A	Sspon.07G0009340-4D	0.374032	undirected	NA	NA
Sspon.03G0030500-2C	Sspon.06G0022980-2C	0.373574	undirected	NA	NA
Sspon.01G0038040-2D	Sspon.06G0005390-2B	0.373546	undirected	NA	NA
Sspon.04G0009370-1A	Sspon.08G0004270-2B	0.373491	undirected	NA	NA
Sspon.01G0013360-3P	Sspon.06G0005390-2B	0.373211	undirected	NA	NA
Sspon.03G0017470-4D	Sspon.02G0034050-1B	0.373133	undirected	NA	NA
Sspon.01G0011030-1P	Sspon.03G0039170-1C	0.372946	undirected	NA	NA
Sspon.08G0004750-1A	Sspon.02G0024200-4D	0.37231	undirected	NA	NA
Sspon.07G0013730-1A	Sspon.05G0011110-2B	0.372117	undirected	NA	NA
Sspon.07G0013730-2C	Sspon.05G0006580-1A	0.371724	undirected	NA	NA
Sspon.03G0039170-1C	Sspon.08G0004270-2B	0.371695	undirected	NA	NA
Sspon.08G0004620-1A	Sspon.01G0014120-3C	0.371576	undirected	NA	NA
Sspon.02G0034540-2D	Sspon.05G0011110-2B	0.371565	undirected	NA	NA
Sspon.01G0036320-1B	Sspon.03G0017470-4D	0.371194	undirected	NA	NA
Sspon.02G0009380-4D	Sspon.03G0035770-2D	0.371124	undirected	NA	NA
Sspon.02G0026650-1A	Sspon.02G0034050-1B	0.370761	undirected	NA	NA
Sspon.07G0013730-3D	Sspon.04G0009370-1A	0.370733	undirected	NA	NA
Sspon.02G0024200-3C	Sspon.03G0003750-3C	0.370353	undirected	NA	NA
Sspon.01G0036320-1B	Sspon.02G0024200-4D	0.370349	undirected	NA	NA
Sspon.03G0030500-2C	Sspon.03G0039170-1C	0.370313	undirected	NA	NA
Sspon.01G0051420-1C	Sspon.05G0011110-2B	0.370237	undirected	NA	NA
Sspon.08G0004750-1P	Sspon.05G0011110-2B	0.369828	undirected	NA	NA
Sspon.07G0033180-1C	Sspon.05G0005910-2P	0.36975	undirected	NA	NA
Sspon.03G0023870-1A	Sspon.01G0051420-1C	0.369165	undirected	NA	NA
Sspon.02G0009380-4D	Sspon.01G0013920-1A	0.369066	undirected	NA	NA
Sspon.03G0030500-2C	Sspon.04G0009620-1P	0.369066	undirected	NA	NA
Sspon.03G0042420-1C	Sspon.03G0003750-3C	0.368935	undirected	NA	NA
Sspon.01G0052600-2D	Sspon.03G0030500-2C	0.368812	undirected	NA	NA
Sspon.07G0013730-3D	Sspon.03G0003750-3C	0.368738	undirected	NA	NA
Sspon.08G0004750-1A	Sspon.06G0005390-2B	0.368675	undirected	NA	NA
Sspon.08G0004750-1A	Sspon.02G0034050-1B	0.368588	undirected	NA	NA
Sspon.02G0009380-4D	Sspon.08G0004750-1P	0.368459	undirected	NA	NA
Sspon.03G0042420-1C	Sspon.07G0009340-4D	0.368409	undirected	NA	NA
Sspon.03G0023870-1A	Sspon.02G0009380-4D	0.368189	undirected	NA	NA
Sspon.07G0013730-3D	Sspon.01G0014120-3C	0.367712	undirected	NA	NA
Sspon.01G0052600-2D	Sspon.03G0003750-3C	0.36756	undirected	NA	NA
Sspon.05G0005910-2P	Sspon.02G0034050-1B	0.367548	undirected	NA	NA
Sspon.03G0039170-1C	Sspon.04G0009620-1P	0.367181	undirected	NA	NA
Sspon.02G0024200-3C	Sspon.07G0009340-4D	0.366943	undirected	NA	NA
Sspon.08G0004750-1A	Sspon.05G0006580-1A	0.366438	undirected	NA	NA
Sspon.03G0035770-2D	Sspon.01G0051420-1C	0.366389	undirected	NA	NA
Sspon.02G0026650-1A	Sspon.08G0004750-1A	0.3663	undirected	NA	NA
Sspon.07G0013730-2C	Sspon.05G0006450-4D	0.366271	undirected	NA	NA
Sspon.08G0027430-1C	Sspon.01G0013360-3P	0.36606	undirected	NA	NA
Sspon.01G0051420-1C	Sspon.01G0013920-1A	0.365998	undirected	NA	NA
Sspon.04G0009370-1A	Sspon.03G0017470-4D	0.365977	undirected	NA	NA
Sspon.03G0030500-2C	Sspon.04G0009370-1A	0.36582	undirected	NA	NA
Sspon.01G0011030-1P	Sspon.08G0006980-1A	0.36578	undirected	NA	NA
Sspon.01G0038040-2D	Sspon.02G0026650-1A	0.365722	undirected	NA	NA
Sspon.08G0004270-2B	Sspon.04G0001410-1A	0.365336	undirected	NA	NA
Sspon.02G0024200-4D	Sspon.06G0005390-2B	0.365155	undirected	NA	NA
Sspon.03G0030500-2C	Sspon.03G0021880-1T	0.365005	undirected	NA	NA
Sspon.01G0038040-2D	Sspon.05G0006580-1A	0.364946	undirected	NA	NA
Sspon.03G0017470-4D	Sspon.03G0035770-2D	0.36455	undirected	NA	NA
Sspon.01G0038040-2D	Sspon.01G0013360-3P	0.364344	undirected	NA	NA
Sspon.03G0017470-4D	Sspon.01G0013920-1A	0.364289	undirected	NA	NA
Sspon.03G0039170-1C	Sspon.02G0034050-1B	0.363967	undirected	NA	NA
Sspon.08G0004620-1A	Sspon.03G0003750-3C	0.363892	undirected	NA	NA
Sspon.03G0039170-1C	Sspon.01G0013920-1A	0.363829	undirected	NA	NA
Sspon.07G0013730-1A	Sspon.01G0014120-3C	0.363633	undirected	NA	NA
Sspon.01G0038040-2D	Sspon.02G0034050-1B	0.363535	undirected	NA	NA
Sspon.01G0013360-3P	Sspon.03G0021880-1T	0.363526	undirected	NA	NA
Sspon.05G0006450-4D	Sspon.08G0004270-2B	0.363339	undirected	NA	NA
Sspon.02G0026650-1A	Sspon.05G0030060-1B	0.363229	undirected	NA	NA
Sspon.08G0004270-2B	Sspon.01G0014120-3C	0.362979	undirected	NA	NA
Sspon.01G0038040-2D	Sspon.03G0003750-3C	0.362814	undirected	NA	NA
Sspon.01G0052600-2D	Sspon.05G0005910-2P	0.362594	undirected	NA	NA
Sspon.01G0013360-3P	Sspon.02G0034540-2D	0.362509	undirected	NA	NA
Sspon.08G0004750-1A	Sspon.03G0003750-3C	0.362457	undirected	NA	NA
Sspon.02G0009380-4D	Sspon.02G0034050-1B	0.3624	undirected	NA	NA
Sspon.08G0006980-1A	Sspon.04G0001410-1A	0.362297	undirected	NA	NA
Sspon.03G0023870-1A	Sspon.01G0011030-1P	0.362182	undirected	NA	NA
Sspon.04G0009620-1P	Sspon.08G0006980-1A	0.362024	undirected	NA	NA
Sspon.03G0017470-4D	Sspon.08G0004270-2B	0.361958	undirected	NA	NA
Sspon.03G0039170-1C	Sspon.03G0035770-2D	0.361925	undirected	NA	NA
Sspon.01G0036320-1B	Sspon.03G0003750-3C	0.361566	undirected	NA	NA
Sspon.07G0013730-2C	Sspon.04G0009620-1P	0.361404	undirected	NA	NA
Sspon.08G0004750-1P	Sspon.07G0009340-4D	0.361196	undirected	NA	NA
Sspon.04G0009620-1P	Sspon.05G0011110-2B	0.361071	undirected	NA	NA
Sspon.07G0013730-3D	Sspon.03G0039170-1C	0.361059	undirected	NA	NA
Sspon.01G0036320-1B	Sspon.06G0005390-2B	0.360464	undirected	NA	NA
Sspon.01G0011030-1P	Sspon.07G0033180-1C	0.360462	undirected	NA	NA
Sspon.02G0024200-3C	Sspon.01G0013360-3P	0.360306	undirected	NA	NA
Sspon.08G0027430-1C	Sspon.02G0024200-4D	0.360209	undirected	NA	NA
Sspon.08G0004620-1A	Sspon.03G0039170-1C	0.360039	undirected	NA	NA
Sspon.08G0004620-1A	Sspon.01G0013360-3P	0.359619	undirected	NA	NA
Sspon.02G0026650-1A	Sspon.03G0039170-1C	0.359616	undirected	NA	NA
Sspon.05G0035420-1C	Sspon.05G0005910-2P	0.359558	undirected	NA	NA
Sspon.01G0013920-1A	Sspon.08G0006980-1A	0.359039	undirected	NA	NA
Sspon.03G0042420-1C	Sspon.01G0013360-3P	0.358872	undirected	NA	NA
Sspon.01G0011030-1P	Sspon.02G0024200-4D	0.358746	undirected	NA	NA
Sspon.07G0013730-2C	Sspon.07G0009340-4D	0.358644	undirected	NA	NA
Sspon.06G0022980-2C	Sspon.04G0009620-1P	0.358264	undirected	NA	NA
Sspon.06G0022980-2C	Sspon.04G0009370-1A	0.358201	undirected	NA	NA
Sspon.01G0011030-1P	Sspon.01G0013920-1A	0.358058	undirected	NA	NA
Sspon.01G0036320-1B	Sspon.01G0013360-3P	0.358022	undirected	NA	NA
Sspon.03G0003750-3C	Sspon.05G0006580-1A	0.357812	undirected	NA	NA
Sspon.07G0013730-3D	Sspon.01G0013360-3P	0.357721	undirected	NA	NA
Sspon.01G0011030-1P	Sspon.02G0009380-4D	0.357699	undirected	NA	NA
Sspon.04G0009370-1A	Sspon.02G0034050-1B	0.35761	undirected	NA	NA
Sspon.01G0052600-2D	Sspon.01G0011030-1P	0.357603	undirected	NA	NA
Sspon.02G0024200-4D	Sspon.04G0009620-1P	0.357436	undirected	NA	NA
Sspon.03G0042420-1C	Sspon.02G0024200-4D	0.357373	undirected	NA	NA
Sspon.02G0024200-4D	Sspon.02G0034540-2D	0.357272	undirected	NA	NA
Sspon.08G0027430-1C	Sspon.08G0004270-2B	0.357094	undirected	NA	NA
Sspon.08G0004620-1A	Sspon.01G0001540-1P	0.356863	undirected	NA	NA
Sspon.02G0009380-4D	Sspon.04G0009620-1P	0.356647	undirected	NA	NA
Sspon.01G0052600-2D	Sspon.01G0013360-3P	0.356574	undirected	NA	NA
Sspon.04G0009370-1A	Sspon.07G0033180-1C	0.356543	undirected	NA	NA
Sspon.03G0003750-3C	Sspon.03G0021880-1T	0.35634	undirected	NA	NA
Sspon.02G0026650-1A	Sspon.05G0011110-2B	0.356258	undirected	NA	NA
Sspon.02G0009380-4D	Sspon.08G0004270-2B	0.356146	undirected	NA	NA
Sspon.01G0052600-2D	Sspon.01G0036320-1B	0.356101	undirected	NA	NA
Sspon.01G0052600-2D	Sspon.04G0009370-1A	0.356074	undirected	NA	NA
Sspon.04G0009620-1P	Sspon.02G0034540-2D	0.355947	undirected	NA	NA
Sspon.01G0013360-3P	Sspon.07G0033180-1C	0.355942	undirected	NA	NA
Sspon.07G0013730-1A	Sspon.04G0009370-1A	0.355921	undirected	NA	NA
Sspon.01G0052600-2D	Sspon.07G0013730-2C	0.3559	undirected	NA	NA
Sspon.08G0004620-1A	Sspon.05G0011110-2B	0.355876	undirected	NA	NA
Sspon.01G0051420-1C	Sspon.08G0006980-1A	0.355801	undirected	NA	NA
Sspon.06G0022980-2C	Sspon.03G0021880-1T	0.3558	undirected	NA	NA
Sspon.03G0003750-3C	Sspon.05G0035420-1C	0.355619	undirected	NA	NA
Sspon.02G0024200-3C	Sspon.02G0024200-4D	0.355496	undirected	NA	NA
Sspon.03G0023870-1A	Sspon.08G0004750-1P	0.355447	undirected	NA	NA
Sspon.01G0011030-1P	Sspon.01G0051420-1C	0.355401	undirected	NA	NA
Sspon.03G0017470-4D	Sspon.02G0024200-3C	0.355091	undirected	NA	NA
Sspon.01G0013360-3P	Sspon.05G0006580-1A	0.354862	undirected	NA	NA
Sspon.01G0014120-3C	Sspon.08G0006980-1A	0.354794	undirected	NA	NA
Sspon.07G0013730-1A	Sspon.05G0005910-2P	0.354651	undirected	NA	NA
Sspon.02G0009380-4D	Sspon.08G0006980-1A	0.354567	undirected	NA	NA
Sspon.03G0023870-1A	Sspon.03G0017470-4D	0.354449	undirected	NA	NA
Sspon.01G0011030-1P	Sspon.01G0001540-1P	0.354311	undirected	NA	NA
Sspon.03G0023870-1A	Sspon.07G0013730-1A	0.354293	undirected	NA	NA
Sspon.03G0023870-1A	Sspon.04G0009620-1P	0.35426	undirected	NA	NA
Sspon.01G0036320-1B	Sspon.02G0009380-4D	0.354132	undirected	NA	NA
Sspon.01G0052600-2D	Sspon.02G0024200-4D	0.354017	undirected	NA	NA
Sspon.02G0026650-1A	Sspon.08G0004270-2B	0.35376	undirected	NA	NA
Sspon.01G0013920-1A	Sspon.04G0001410-1A	0.35363	undirected	NA	NA
Sspon.01G0013360-3P	Sspon.05G0035420-1C	0.353495	undirected	NA	NA
Sspon.01G0014120-3C	Sspon.03G0021880-1T	0.353406	undirected	NA	NA
Sspon.03G0030500-2C	Sspon.01G0001540-1P	0.353175	undirected	NA	NA
Sspon.08G0027430-1C	Sspon.04G0009370-1A	0.352735	undirected	NA	NA
Sspon.03G0035770-2D	Sspon.01G0014120-3C	0.352238	undirected	NA	NA
Sspon.01G0038040-2D	Sspon.02G0009380-4D	0.351674	undirected	NA	NA
Sspon.03G0023870-1A	Sspon.05G0006450-4D	0.351521	undirected	NA	NA
Sspon.05G0011110-2B	Sspon.03G0021880-1T	0.351436	undirected	NA	NA
Sspon.08G0004270-2B	Sspon.08G0004750-1P	0.351373	undirected	NA	NA
Sspon.01G0011030-1P	Sspon.03G0035770-2D	0.351186	undirected	NA	NA
Sspon.07G0013730-2C	Sspon.01G0014120-3C	0.351114	undirected	NA	NA
Sspon.01G0052600-2D	Sspon.08G0004620-1A	0.351093	undirected	NA	NA
Sspon.04G0009370-1A	Sspon.06G0022980-3D	0.350277	undirected	NA	NA
Sspon.08G0004750-1A	Sspon.01G0013360-3P	0.350059	undirected	NA	NA
Sspon.05G0030060-1B	Sspon.05G0005910-2P	0.350042	undirected	NA	NA
Sspon.01G0052600-2D	Sspon.04G0009620-1P	0.350033	undirected	NA	NA
Sspon.08G0004620-1A	Sspon.07G0033180-1C	0.349964	undirected	NA	NA
Sspon.04G0009370-1A	Sspon.05G0035420-1C	0.349712	undirected	NA	NA
Sspon.03G0017470-4D	Sspon.05G0030060-1B	0.349337	undirected	NA	NA
Sspon.03G0039170-1C	Sspon.05G0006580-1A	0.349206	undirected	NA	NA
Sspon.07G0013730-2C	Sspon.08G0006980-1A	0.349128	undirected	NA	NA
Sspon.06G0022980-3D	Sspon.04G0009620-1P	0.349069	undirected	NA	NA
Sspon.07G0013730-3D	Sspon.05G0011110-2B	0.348915	undirected	NA	NA
Sspon.07G0013730-2C	Sspon.04G0001410-1A	0.348423	undirected	NA	NA
Sspon.01G0051420-1C	Sspon.04G0001410-1A	0.34831	undirected	NA	NA
Sspon.03G0003750-3C	Sspon.02G0034540-2D	0.348239	undirected	NA	NA
Sspon.08G0027430-1C	Sspon.05G0005910-2P	0.34796	undirected	NA	NA
Sspon.01G0011030-1P	Sspon.08G0004270-2B	0.347736	undirected	NA	NA
Sspon.01G0052600-2D	Sspon.05G0011110-2B	0.347649	undirected	NA	NA
Sspon.03G0035770-2D	Sspon.04G0009620-1P	0.347636	undirected	NA	NA
Sspon.02G0009380-4D	Sspon.01G0014120-3C	0.347114	undirected	NA	NA
Sspon.01G0011030-1P	Sspon.04G0001410-1A	0.346865	undirected	NA	NA
Sspon.04G0009370-1A	Sspon.05G0030060-1B	0.346707	undirected	NA	NA
Sspon.02G0026650-1A	Sspon.03G0035770-2D	0.346548	undirected	NA	NA
Sspon.05G0006450-4D	Sspon.02G0009380-4D	0.346433	undirected	NA	NA
Sspon.04G0009620-1P	Sspon.01G0013920-1A	0.346103	undirected	NA	NA
Sspon.05G0006450-4D	Sspon.05G0005910-2P	0.34605	undirected	NA	NA
Sspon.08G0004750-1A	Sspon.05G0030060-1B	0.34595	undirected	NA	NA
Sspon.04G0009370-1A	Sspon.05G0006450-4D	0.345705	undirected	NA	NA
Sspon.02G0024200-3C	Sspon.02G0034050-1B	0.345646	undirected	NA	NA
Sspon.03G0003750-3C	Sspon.07G0033180-1C	0.345628	undirected	NA	NA
Sspon.08G0004750-1P	Sspon.01G0051420-1C	0.345321	undirected	NA	NA
Sspon.03G0039170-1C	Sspon.05G0030060-1B	0.345248	undirected	NA	NA
Sspon.07G0013730-2C	Sspon.01G0011030-1P	0.344774	undirected	NA	NA
Sspon.07G0013730-3D	Sspon.02G0009380-4D	0.344699	undirected	NA	NA
Sspon.08G0004620-1A	Sspon.08G0006980-1A	0.344497	undirected	NA	NA
Sspon.08G0004270-2B	Sspon.01G0051420-1C	0.344363	undirected	NA	NA
Sspon.02G0024200-4D	Sspon.05G0006580-1A	0.343868	undirected	NA	NA
Sspon.01G0052600-2D	Sspon.07G0013730-3D	0.343331	undirected	NA	NA
Sspon.08G0027430-1C	Sspon.01G0014120-3C	0.343079	undirected	NA	NA
Sspon.08G0004750-1A	Sspon.02G0009380-4D	0.342955	undirected	NA	NA
Sspon.02G0026650-1A	Sspon.01G0013920-1A	0.341785	undirected	NA	NA
Sspon.04G0009620-1P	Sspon.08G0004270-2B	0.341683	undirected	NA	NA
Sspon.03G0017470-4D	Sspon.02G0009380-4D	0.341588	undirected	NA	NA
Sspon.01G0038040-2D	Sspon.05G0030060-1B	0.34109	undirected	NA	NA
Sspon.07G0012920-3D	Sspon.03G0030500-2C	0.34095	undirected	NA	NA
Sspon.02G0024200-3C	Sspon.05G0006580-1A	0.340943	undirected	NA	NA
Sspon.06G0010740-1A	Sspon.03G0039170-1C	0.340814	undirected	NA	NA
Sspon.01G0038040-2D	Sspon.05G0011110-2B	0.340806	undirected	NA	NA
Sspon.04G0009620-1P	Sspon.01G0051420-1C	0.340785	undirected	NA	NA
Sspon.08G0004620-1A	Sspon.02G0009380-4D	0.340608	undirected	NA	NA
Sspon.08G0004750-1A	Sspon.03G0035770-2D	0.340561	undirected	NA	NA
Sspon.03G0021880-1T	Sspon.08G0006980-1A	0.340182	undirected	NA	NA
Sspon.01G0052600-2D	Sspon.03G0017470-4D	0.340025	undirected	NA	NA
Sspon.02G0026650-1A	Sspon.05G0006450-4D	0.339867	undirected	NA	NA
Sspon.07G0013730-1A	Sspon.01G0011030-1P	0.339863	undirected	NA	NA
Sspon.01G0051420-1C	Sspon.01G0014120-3C	0.339849	undirected	NA	NA
Sspon.07G0013730-3D	Sspon.07G0013730-2C	0.339671	undirected	NA	NA
Sspon.01G0052600-2D	Sspon.02G0009380-4D	0.339543	undirected	NA	NA
Sspon.01G0052600-2D	Sspon.01G0038040-2D	0.339132	undirected	NA	NA
Sspon.08G0004750-1A	Sspon.01G0013920-1A	0.338973	undirected	NA	NA
Sspon.03G0023870-1A	Sspon.01G0014120-3C	0.338971	undirected	NA	NA
Sspon.01G0036320-1B	Sspon.05G0005910-2P	0.338918	undirected	NA	NA
Sspon.03G0023870-1A	Sspon.05G0030060-1B	0.338863	undirected	NA	NA
Sspon.03G0003750-3C	Sspon.07G0009340-4D	0.338663	undirected	NA	NA
Sspon.02G0009380-4D	Sspon.01G0051420-1C	0.338483	undirected	NA	NA
Sspon.05G0030060-1B	Sspon.01G0051420-1C	0.338148	undirected	NA	NA
Sspon.01G0038040-2D	Sspon.01G0013920-1A	0.338093	undirected	NA	NA
Sspon.02G0026650-1A	Sspon.03G0017470-4D	0.338082	undirected	NA	NA
Sspon.08G0027430-1C	Sspon.03G0003750-3C	0.33803	undirected	NA	NA
Sspon.02G0024200-4D	Sspon.03G0021880-1T	0.338	undirected	NA	NA
Sspon.01G0038040-2D	Sspon.03G0035770-2D	0.337829	undirected	NA	NA
Sspon.03G0023870-1A	Sspon.02G0034050-1B	0.337626	undirected	NA	NA
Sspon.08G0004620-1A	Sspon.01G0051420-1C	0.337025	undirected	NA	NA
Sspon.07G0013730-3D	Sspon.08G0004270-2B	0.336781	undirected	NA	NA
Sspon.01G0051420-1C	Sspon.02G0034050-1B	0.336639	undirected	NA	NA
Sspon.01G0011030-1P	Sspon.03G0017470-4D	0.336427	undirected	NA	NA
Sspon.01G0052600-2D	Sspon.01G0051420-1C	0.336155	undirected	NA	NA
Sspon.02G0009380-4D	Sspon.05G0030060-1B	0.336066	undirected	NA	NA
Sspon.08G0027430-1C	Sspon.01G0013920-1A	0.335842	undirected	NA	NA
Sspon.02G0026650-1A	Sspon.02G0024200-3C	0.335762	undirected	NA	NA
Sspon.03G0030500-2C	Sspon.01G0013360-3P	0.335557	undirected	NA	NA
Sspon.01G0011030-1P	Sspon.02G0034540-2D	0.335448	undirected	NA	NA
Sspon.08G0004620-1A	Sspon.02G0024200-4D	0.334997	undirected	NA	NA
Sspon.07G0013730-3D	Sspon.01G0051420-1C	0.334529	undirected	NA	NA
Sspon.03G0023870-1A	Sspon.03G0039170-1C	0.334353	undirected	NA	NA
Sspon.07G0033180-1C	Sspon.05G0011110-2B	0.334281	undirected	NA	NA
Sspon.07G0013730-3D	Sspon.02G0024200-4D	0.334235	undirected	NA	NA
Sspon.03G0023870-1A	Sspon.08G0004620-1A	0.334002	undirected	NA	NA
Sspon.01G0036320-1B	Sspon.02G0034050-1B	0.33376	undirected	NA	NA
Sspon.05G0005910-2P	Sspon.01G0001540-1P	0.333416	undirected	NA	NA
Sspon.07G0013730-3D	Sspon.08G0006980-1A	0.3333	undirected	NA	NA
Sspon.03G0030500-2C	Sspon.02G0024200-4D	0.333287	undirected	NA	NA
Sspon.08G0004750-1A	Sspon.05G0011110-2B	0.333261	undirected	NA	NA
Sspon.05G0035420-1C	Sspon.05G0011110-2B	0.333049	undirected	NA	NA
Sspon.01G0013920-1A	Sspon.02G0034050-1B	0.332848	undirected	NA	NA
Sspon.01G0038040-2D	Sspon.08G0004270-2B	0.332689	undirected	NA	NA
Sspon.02G0024200-3C	Sspon.06G0005390-2B	0.332257	undirected	NA	NA
Sspon.07G0013730-1A	Sspon.08G0004620-1A	0.332175	undirected	NA	NA
Sspon.01G0036320-1B	Sspon.06G0010740-1A	0.332175	undirected	NA	NA
Sspon.01G0036320-1B	Sspon.04G0009370-1A	0.331893	undirected	NA	NA
Sspon.07G0013730-1A	Sspon.04G0009620-1P	0.331732	undirected	NA	NA
Sspon.04G0009620-1P	Sspon.05G0035420-1C	0.331302	undirected	NA	NA
Sspon.03G0030500-2C	Sspon.03G0003750-3C	0.33127	undirected	NA	NA
Sspon.03G0017470-4D	Sspon.01G0051420-1C	0.331191	undirected	NA	NA
Sspon.01G0038040-2D	Sspon.01G0051420-1C	0.331037	undirected	NA	NA
Sspon.06G0022980-3D	Sspon.01G0001540-1P	0.330882	undirected	NA	NA
Sspon.01G0036320-1B	Sspon.02G0026650-1A	0.330811	undirected	NA	NA
Sspon.03G0017470-4D	Sspon.04G0009620-1P	0.330734	undirected	NA	NA
Sspon.01G0052600-2D	Sspon.03G0021880-1T	0.330685	undirected	NA	NA
Sspon.08G0004620-1A	Sspon.08G0004270-2B	0.330619	undirected	NA	NA
Sspon.05G0030060-1B	Sspon.01G0013920-1A	0.33055	undirected	NA	NA
Sspon.01G0036320-1B	Sspon.01G0051420-1C	0.330528	undirected	NA	NA
Sspon.06G0022980-2C	Sspon.01G0001540-1P	0.330345	undirected	NA	NA
Sspon.03G0023870-1A	Sspon.02G0026650-1A	0.330282	undirected	NA	NA
Sspon.02G0009380-4D	Sspon.02G0034540-2D	0.330127	undirected	NA	NA
Sspon.03G0035770-2D	Sspon.02G0034540-2D	0.329968	undirected	NA	NA
Sspon.02G0009380-4D	Sspon.04G0001410-1A	0.329883	undirected	NA	NA
Sspon.01G0036320-1B	Sspon.05G0011110-2B	0.329608	undirected	NA	NA
Sspon.07G0013730-2C	Sspon.08G0004620-1A	0.329401	undirected	NA	NA
Sspon.07G0013730-3D	Sspon.07G0033180-1C	0.329299	undirected	NA	NA
Sspon.07G0013730-1A	Sspon.03G0035770-2D	0.329241	undirected	NA	NA
Sspon.08G0004270-2B	Sspon.02G0034540-2D	0.329159	undirected	NA	NA
Sspon.08G0004620-1A	Sspon.01G0013920-1A	0.329009	undirected	NA	NA
Sspon.02G0024200-4D	Sspon.07G0033180-1C	0.328916	undirected	NA	NA
Sspon.02G0026650-1A	Sspon.05G0005910-2P	0.32807	undirected	NA	NA
Sspon.05G0006450-4D	Sspon.03G0017470-4D	0.327976	undirected	NA	NA
Sspon.01G0052600-2D	Sspon.08G0004270-2B	0.327846	undirected	NA	NA
Sspon.03G0017470-4D	Sspon.07G0009340-4D	0.327772	undirected	NA	NA
Sspon.07G0013730-2C	Sspon.01G0001330-1A	0.327738	undirected	NA	NA
Sspon.03G0030500-2C	Sspon.05G0011110-2B	0.327606	undirected	NA	NA
Sspon.01G0036320-1B	Sspon.08G0004270-2B	0.327241	undirected	NA	NA
Sspon.01G0013360-3P	Sspon.03G0006750-1A	0.327162	undirected	NA	NA
Sspon.02G0024200-4D	Sspon.05G0035420-1C	0.327115	undirected	NA	NA
Sspon.03G0030500-2C	Sspon.01G0036320-1B	0.326889	undirected	NA	NA
Sspon.07G0013730-3D	Sspon.03G0023870-1A	0.326435	undirected	NA	NA
Sspon.07G0013730-3D	Sspon.01G0001540-1P	0.326373	undirected	NA	NA
Sspon.08G0004270-2B	Sspon.05G0035420-1C	0.326282	undirected	NA	NA
Sspon.02G0024200-3C	Sspon.05G0030060-1B	0.32628	undirected	NA	NA
Sspon.03G0030500-2C	Sspon.02G0009380-4D	0.326187	undirected	NA	NA
Sspon.03G0030500-2C	Sspon.01G0051420-1C	0.326067	undirected	NA	NA
Sspon.04G0009620-1P	Sspon.04G0001410-1A	0.325873	undirected	NA	NA
Sspon.05G0005910-2P	Sspon.06G0005390-2B	0.32574	undirected	NA	NA
Sspon.08G0004620-1A	Sspon.02G0034540-2D	0.325281	undirected	NA	NA
Sspon.07G0012920-3D	Sspon.06G0022980-2C	0.325247	undirected	NA	NA
Sspon.02G0024200-3C	Sspon.01G0013920-1A	0.324875	undirected	NA	NA
Sspon.07G0012920-3D	Sspon.06G0022980-3D	0.324582	undirected	NA	NA
Sspon.03G0042420-1C	Sspon.02G0034050-1B	0.324383	undirected	NA	NA
Sspon.02G0024200-3C	Sspon.03G0035770-2D	0.324373	undirected	NA	NA
Sspon.07G0013730-3D	Sspon.01G0013920-1A	0.324354	undirected	NA	NA
Sspon.05G0006450-4D	Sspon.08G0006980-1A	0.324143	undirected	NA	NA
Sspon.05G0006450-4D	Sspon.01G0051420-1C	0.323963	undirected	NA	NA
Sspon.01G0052600-2D	Sspon.01G0013920-1A	0.323817	undirected	NA	NA
Sspon.05G0006450-4D	Sspon.08G0004750-1P	0.323241	undirected	NA	NA
Sspon.05G0030060-1B	Sspon.02G0034050-1B	0.323233	undirected	NA	NA
Sspon.02G0024200-4D	Sspon.07G0009340-4D	0.323139	undirected	NA	NA
Sspon.04G0009620-1P	Sspon.07G0033180-1C	0.322948	undirected	NA	NA
Sspon.01G0036320-1B	Sspon.04G0009620-1P	0.322921	undirected	NA	NA
Sspon.08G0004620-1A	Sspon.03G0035770-2D	0.322875	undirected	NA	NA
Sspon.03G0017470-4D	Sspon.08G0006980-1A	0.322776	undirected	NA	NA
Sspon.01G0052600-2D	Sspon.03G0035770-2D	0.322696	undirected	NA	NA
Sspon.01G0052600-2D	Sspon.06G0022980-3D	0.322604	undirected	NA	NA
Sspon.08G0004750-1P	Sspon.01G0001330-1A	0.322521	undirected	NA	NA
Sspon.07G0013730-2C	Sspon.05G0035420-1C	0.322504	undirected	NA	NA
Sspon.05G0006450-4D	Sspon.01G0013920-1A	0.322386	undirected	NA	NA
Sspon.03G0030500-2C	Sspon.07G0033180-1C	0.322383	undirected	NA	NA
Sspon.01G0011030-1P	Sspon.05G0035420-1C	0.322333	undirected	NA	NA
Sspon.07G0013730-3D	Sspon.03G0035770-2D	0.322043	undirected	NA	NA
Sspon.07G0013730-3D	Sspon.02G0034540-2D	0.321867	undirected	NA	NA
Sspon.01G0014120-3C	Sspon.02G0034540-2D	0.321784	undirected	NA	NA
Sspon.01G0013360-3P	Sspon.07G0009340-4D	0.321683	undirected	NA	NA
Sspon.07G0013730-3D	Sspon.03G0017470-4D	0.321629	undirected	NA	NA
Sspon.07G0013730-3D	Sspon.05G0035420-1C	0.32158	undirected	NA	NA
Sspon.08G0004750-1A	Sspon.08G0004270-2B	0.321127	undirected	NA	NA
Sspon.04G0009620-1P	Sspon.02G0034050-1B	0.320876	undirected	NA	NA
Sspon.04G0009370-1A	Sspon.08G0004750-1P	0.320761	undirected	NA	NA
Sspon.08G0027430-1C	Sspon.02G0009380-4D	0.320584	undirected	NA	NA
Sspon.01G0038040-2D	Sspon.05G0005910-2P	0.320481	undirected	NA	NA
Sspon.08G0004750-1A	Sspon.01G0051420-1C	0.319976	undirected	NA	NA
Sspon.03G0042420-1C	Sspon.03G0017470-4D	0.319896	undirected	NA	NA
Sspon.08G0027430-1C	Sspon.01G0051420-1C	0.31969	undirected	NA	NA
Sspon.08G0004750-1P	Sspon.05G0005910-2P	0.319573	undirected	NA	NA
Sspon.02G0026650-1A	Sspon.02G0009380-4D	0.319357	undirected	NA	NA
Sspon.03G0017470-4D	Sspon.04G0001410-1A	0.319353	undirected	NA	NA
Sspon.07G0013730-2C	Sspon.02G0034540-2D	0.319116	undirected	NA	NA
Sspon.04G0009370-1A	Sspon.02G0026650-1A	0.318769	undirected	NA	NA
Sspon.03G0042420-1C	Sspon.05G0006580-1A	0.318694	undirected	NA	NA
Sspon.08G0004270-2B	Sspon.03G0021880-1T	0.318268	undirected	NA	NA
Sspon.08G0004270-2B	Sspon.06G0005390-2B	0.317862	undirected	NA	NA
Sspon.01G0011030-1P	Sspon.01G0036320-1B	0.317755	undirected	NA	NA
Sspon.03G0023870-1A	Sspon.02G0034540-2D	0.317633	undirected	NA	NA
Sspon.08G0004750-1A	Sspon.01G0001330-1A	0.317582	undirected	NA	NA
Sspon.06G0005390-2B	Sspon.05G0011110-2B	0.317455	undirected	NA	NA
Sspon.08G0004620-1A	Sspon.04G0001410-1A	0.317455	undirected	NA	NA
Sspon.07G0009340-4D	Sspon.05G0006580-1A	0.31712	undirected	NA	NA
Sspon.01G0036320-1B	Sspon.05G0006580-1A	0.316959	undirected	NA	NA
Sspon.07G0013730-1A	Sspon.01G0013360-3P	0.316938	undirected	NA	NA
Sspon.01G0051420-1C	Sspon.02G0034540-2D	0.316893	undirected	NA	NA
Sspon.08G0004620-1A	Sspon.05G0035420-1C	0.316527	undirected	NA	NA
Sspon.06G0022980-3D	Sspon.03G0003750-3C	0.316433	undirected	NA	NA
Sspon.07G0013730-2C	Sspon.03G0030500-2C	0.316422	undirected	NA	NA
Sspon.08G0027430-1C	Sspon.04G0009620-1P	0.316333	undirected	NA	NA
Sspon.03G0042420-1C	Sspon.02G0026650-1A	0.316233	undirected	NA	NA
Sspon.01G0038040-2D	Sspon.04G0009370-1A	0.316151	undirected	NA	NA
Sspon.02G0024200-4D	Sspon.03G0006750-1A	0.31602	undirected	NA	NA
Sspon.03G0030500-2C	Sspon.08G0004270-2B	0.31567	undirected	NA	NA
Sspon.02G0034540-2D	Sspon.08G0006980-1A	0.315618	undirected	NA	NA
Sspon.01G0052600-2D	Sspon.08G0004750-1P	0.315558	undirected	NA	NA
Sspon.02G0034540-2D	Sspon.03G0021880-1T	0.315445	undirected	NA	NA
Sspon.03G0039170-1C	Sspon.07G0033180-1C	0.315429	undirected	NA	NA
Sspon.07G0013730-3D	Sspon.01G0036320-1B	0.315345	undirected	NA	NA
Sspon.08G0004750-1P	Sspon.04G0001410-1A	0.315262	undirected	NA	NA
Sspon.01G0052600-2D	Sspon.03G0023870-1A	0.315164	undirected	NA	NA
Sspon.05G0006450-4D	Sspon.05G0030060-1B	0.314564	undirected	NA	NA
Sspon.07G0013730-2C	Sspon.06G0010740-1A	0.314479	undirected	NA	NA
Sspon.05G0006450-4D	Sspon.04G0009620-1P	0.314348	undirected	NA	NA
Sspon.02G0024200-3C	Sspon.05G0011110-2B	0.314106	undirected	NA	NA
Sspon.01G0036320-1B	Sspon.03G0035770-2D	0.313742	undirected	NA	NA
Sspon.05G0030060-1B	Sspon.04G0001410-1A	0.313547	undirected	NA	NA
Sspon.01G0052600-2D	Sspon.01G0014120-3C	0.313421	undirected	NA	NA
Sspon.03G0006750-1A	Sspon.05G0011110-2B	0.313279	undirected	NA	NA
Sspon.02G0009380-4D	Sspon.02G0024200-3C	0.313081	undirected	NA	NA
Sspon.08G0004620-1A	Sspon.03G0017470-4D	0.312908	undirected	NA	NA
Sspon.03G0030500-2C	Sspon.03G0017470-4D	0.312644	undirected	NA	NA
Sspon.03G0017470-4D	Sspon.06G0005390-2B	0.31246	undirected	NA	NA
Sspon.04G0009370-1A	Sspon.06G0005390-2B	0.31223	undirected	NA	NA
Sspon.04G0009370-1A	Sspon.01G0001540-1P	0.311977	undirected	NA	NA
Sspon.01G0052600-2D	Sspon.08G0004750-1A	0.311971	undirected	NA	NA
Sspon.01G0001540-1P	Sspon.03G0021880-1T	0.311636	undirected	NA	NA
Sspon.01G0052600-2D	Sspon.06G0022980-2C	0.311445	undirected	NA	NA
Sspon.01G0036320-1B	Sspon.01G0013920-1A	0.311158	undirected	NA	NA
Sspon.06G0022980-3D	Sspon.01G0013360-3P	0.310732	undirected	NA	NA
Sspon.07G0013730-1A	Sspon.02G0024200-4D	0.310554	undirected	NA	NA
Sspon.02G0026650-1A	Sspon.06G0005390-2B	0.310551	undirected	NA	NA
Sspon.06G0010740-1A	Sspon.03G0003750-3C	0.310309	undirected	NA	NA
Sspon.07G0013730-2C	Sspon.03G0021880-1T	0.309968	undirected	NA	NA
Sspon.07G0012920-3D	Sspon.08G0004620-1A	0.309926	undirected	NA	NA
Sspon.06G0022980-3D	Sspon.03G0039170-1C	0.30988	undirected	NA	NA
Sspon.01G0038040-2D	Sspon.01G0001330-1A	0.309769	undirected	NA	NA
Sspon.02G0026650-1A	Sspon.01G0051420-1C	0.309507	undirected	NA	NA
Sspon.03G0003750-3C	Sspon.01G0001330-1A	0.309166	undirected	NA	NA
Sspon.05G0030060-1B	Sspon.08G0006980-1A	0.30916	undirected	NA	NA
Sspon.01G0038040-2D	Sspon.06G0010740-1A	0.308951	undirected	NA	NA
Sspon.07G0013730-3D	Sspon.07G0013730-1A	0.308573	undirected	NA	NA
Sspon.03G0039170-1C	Sspon.03G0021880-1T	0.308451	undirected	NA	NA
Sspon.01G0020870-3C	Sspon.06G0022980-3D	0.3084	undirected	NA	NA
Sspon.01G0051420-1C	Sspon.03G0021880-1T	0.308068	undirected	NA	NA
Sspon.05G0006450-4D	Sspon.01G0014120-3C	0.307798	undirected	NA	NA
Sspon.06G0022980-2C	Sspon.01G0013360-3P	0.307232	undirected	NA	NA
Sspon.07G0013730-2C	Sspon.07G0033180-1C	0.307162	undirected	NA	NA
Sspon.06G0022980-2C	Sspon.03G0003750-3C	0.307091	undirected	NA	NA
Sspon.01G0011030-1P	Sspon.02G0034050-1B	0.306966	undirected	NA	NA
Sspon.07G0012920-3D	Sspon.01G0001540-1P	0.306568	undirected	NA	NA
Sspon.01G0036320-1B	Sspon.08G0004620-1A	0.306565	undirected	NA	NA
Sspon.01G0052600-2D	Sspon.02G0024200-3C	0.306541	undirected	NA	NA
Sspon.03G0042420-1C	Sspon.06G0005390-2B	0.30649	undirected	NA	NA
Sspon.01G0014120-3C	Sspon.04G0001410-1A	0.306318	undirected	NA	NA
Sspon.06G0022980-3D	Sspon.01G0014120-3C	0.306111	undirected	NA	NA
Sspon.03G0039170-1C	Sspon.01G0014120-3C	0.3061	undirected	NA	NA
Sspon.03G0003750-3C	Sspon.03G0006750-1A	0.305981	undirected	NA	NA
Sspon.03G0030500-2C	Sspon.01G0014120-3C	0.305871	undirected	NA	NA
Sspon.08G0027430-1C	Sspon.04G0001410-1A	0.305713	undirected	NA	NA
Sspon.02G0026650-1A	Sspon.07G0009340-4D	0.305669	undirected	NA	NA
Sspon.01G0052600-2D	Sspon.07G0033180-1C	0.305585	undirected	NA	NA
Sspon.06G0005390-2B	Sspon.07G0009340-4D	0.305555	undirected	NA	NA
Sspon.08G0027430-1C	Sspon.03G0021880-1T	0.305356	undirected	NA	NA
Sspon.03G0017470-4D	Sspon.01G0014120-3C	0.304878	undirected	NA	NA
Sspon.08G0027430-1C	Sspon.05G0030060-1B	0.304335	undirected	NA	NA
Sspon.03G0023870-1A	Sspon.08G0004750-1A	0.304178	undirected	NA	NA
Sspon.03G0023870-1A	Sspon.03G0021880-1T	0.304091	undirected	NA	NA
Sspon.08G0027430-1C	Sspon.01G0011030-1P	0.303897	undirected	NA	NA
Sspon.02G0009380-4D	Sspon.06G0005390-2B	0.303743	undirected	NA	NA
Sspon.03G0042420-1C	Sspon.05G0030060-1B	0.303514	undirected	NA	NA
Sspon.07G0013730-1A	Sspon.08G0004270-2B	0.303404	undirected	NA	NA
Sspon.01G0014120-3C	Sspon.01G0013920-1A	0.303291	undirected	NA	NA
Sspon.07G0013730-1A	Sspon.06G0022980-2C	0.303108	undirected	NA	NA
Sspon.02G0026650-1A	Sspon.05G0006580-1A	0.3029	undirected	NA	NA
Sspon.05G0006580-1A	Sspon.05G0011110-2B	0.30284	undirected	NA	NA
Sspon.01G0036320-1B	Sspon.05G0030060-1B	0.302309	undirected	NA	NA
Sspon.07G0013730-2C	Sspon.08G0027430-1C	0.301929	undirected	NA	NA
Sspon.01G0020870-3C	Sspon.03G0030500-2C	0.301742	undirected	NA	NA
Sspon.03G0023870-1A	Sspon.01G0038040-2D	0.3015	undirected	NA	NA
Sspon.07G0013730-3D	Sspon.04G0001410-1A	0.301363	undirected	NA	NA
Sspon.02G0009380-4D	Sspon.03G0021880-1T	0.30134	undirected	NA	NA
Sspon.01G0052600-2D	Sspon.02G0034050-1B	0.301256	undirected	NA	NA
Sspon.01G0052600-2D	Sspon.06G0005390-2B	0.301248	undirected	NA	NA
Sspon.05G0035420-1C	Sspon.01G0051420-1C	0.300538	undirected	NA	NA
Sspon.07G0012920-3D	Sspon.01G0011030-1P	0.300515	undirected	NA	NA
Sspon.03G0039170-1C	Sspon.04G0001410-1A	0.300256	undirected	NA	NA
Sspon.08G0004270-2B	Sspon.07G0033180-1C	0.300005	undirected	NA	NA
Sspon.08G0004750-1A	Sspon.05G0005910-2P	0.299545	undirected	NA	NA
Sspon.07G0033180-1C	Sspon.01G0051420-1C	0.29947	undirected	NA	NA
Sspon.02G0034050-1B	Sspon.07G0009340-4D	0.299055	undirected	NA	NA
Sspon.01G0052600-2D	Sspon.01G0001540-1P	0.299038	undirected	NA	NA
Sspon.04G0009620-1P	Sspon.01G0001540-1P	0.298436	undirected	NA	NA
Sspon.04G0009370-1A	Sspon.08G0004750-1A	0.298267	undirected	NA	NA
Sspon.04G0009620-1P	Sspon.05G0030060-1B	0.298162	undirected	NA	NA
Sspon.03G0039170-1C	Sspon.03G0006750-1A	0.297685	undirected	NA	NA
Sspon.02G0009380-4D	Sspon.05G0035420-1C	0.297622	undirected	NA	NA
Sspon.02G0024200-3C	Sspon.05G0005910-2P	0.297382	undirected	NA	NA
Sspon.01G0038040-2D	Sspon.04G0009620-1P	0.297018	undirected	NA	NA
Sspon.03G0039170-1C	Sspon.01G0001330-1A	0.296695	undirected	NA	NA
Sspon.02G0026650-1A	Sspon.08G0006980-1A	0.296638	undirected	NA	NA
Sspon.01G0020870-3C	Sspon.08G0004620-1A	0.296316	undirected	NA	NA
Sspon.04G0009620-1P	Sspon.08G0004750-1P	0.296229	undirected	NA	NA
Sspon.01G0011030-1P	Sspon.05G0030060-1B	0.295972	undirected	NA	NA
Sspon.07G0013730-1A	Sspon.04G0001410-1A	0.295922	undirected	NA	NA
Sspon.08G0004750-1P	Sspon.08G0006980-1A	0.295857	undirected	NA	NA
Sspon.07G0013730-3D	Sspon.02G0034050-1B	0.295816	undirected	NA	NA
Sspon.01G0052600-2D	Sspon.04G0001410-1A	0.295297	undirected	NA	NA
Sspon.03G0030500-2C	Sspon.01G0038040-2D	0.295122	undirected	NA	NA
Sspon.06G0010740-1A	Sspon.08G0004750-1A	0.295049	undirected	NA	NA
Sspon.07G0012920-3D	Sspon.01G0020870-3C	0.29488	undirected	NA	NA
Sspon.01G0011030-1P	Sspon.01G0038040-2D	0.294652	undirected	NA	NA
Sspon.08G0027430-1C	Sspon.07G0013730-1A	0.294464	undirected	NA	NA
Sspon.03G0006750-1A	Sspon.05G0005910-2P	0.294326	undirected	NA	NA
Sspon.03G0042420-1C	Sspon.03G0035770-2D	0.294044	undirected	NA	NA
Sspon.02G0024200-3C	Sspon.01G0051420-1C	0.293723	undirected	NA	NA
Sspon.06G0022980-3D	Sspon.07G0033180-1C	0.293694	undirected	NA	NA
Sspon.03G0021880-1T	Sspon.04G0001410-1A	0.293532	undirected	NA	NA
Sspon.02G0026650-1A	Sspon.04G0001410-1A	0.293304	undirected	NA	NA
Sspon.02G0024200-3C	Sspon.08G0004270-2B	0.293288	undirected	NA	NA
Sspon.01G0036320-1B	Sspon.01G0001330-1A	0.293286	undirected	NA	NA
Sspon.03G0042420-1C	Sspon.01G0013920-1A	0.293265	undirected	NA	NA
Sspon.03G0023870-1A	Sspon.02G0024200-3C	0.293167	undirected	NA	NA
Sspon.01G0052600-2D	Sspon.08G0006980-1A	0.292758	undirected	NA	NA
Sspon.07G0013730-1A	Sspon.06G0022980-3D	0.29243	undirected	NA	NA
Sspon.08G0004270-2B	Sspon.05G0006580-1A	0.291848	undirected	NA	NA
Sspon.01G0052600-2D	Sspon.07G0009340-4D	0.291784	undirected	NA	NA
Sspon.02G0009380-4D	Sspon.07G0009340-4D	0.291751	undirected	NA	NA
Sspon.03G0042420-1C	Sspon.05G0011110-2B	0.291265	undirected	NA	NA
Sspon.08G0027430-1C	Sspon.05G0006450-4D	0.290914	undirected	NA	NA
Sspon.08G0027430-1C	Sspon.02G0026650-1A	0.29067	undirected	NA	NA
Sspon.03G0039170-1C	Sspon.05G0035420-1C	0.29021	undirected	NA	NA
Sspon.01G0020870-3C	Sspon.06G0022980-2C	0.29012	undirected	NA	NA
Sspon.01G0013360-3P	Sspon.01G0001330-1A	0.289773	undirected	NA	NA
Sspon.07G0013730-1A	Sspon.01G0013920-1A	0.289642	undirected	NA	NA
Sspon.01G0052600-2D	Sspon.03G0042420-1C	0.289423	undirected	NA	NA
Sspon.04G0009620-1P	Sspon.06G0005390-2B	0.289302	undirected	NA	NA
Sspon.01G0052600-2D	Sspon.05G0030060-1B	0.289121	undirected	NA	NA
Sspon.05G0030060-1B	Sspon.07G0009340-4D	0.288914	undirected	NA	NA
Sspon.01G0051420-1C	Sspon.06G0005390-2B	0.288828	undirected	NA	NA
Sspon.07G0033180-1C	Sspon.03G0021880-1T	0.288734	undirected	NA	NA
Sspon.07G0009340-4D	Sspon.05G0011110-2B	0.288329	undirected	NA	NA
Sspon.03G0030500-2C	Sspon.01G0013920-1A	0.288222	undirected	NA	NA
Sspon.04G0009370-1A	Sspon.03G0006750-1A	0.288203	undirected	NA	NA
Sspon.07G0013730-1A	Sspon.01G0051420-1C	0.287645	undirected	NA	NA
Sspon.08G0027430-1C	Sspon.03G0017470-4D	0.287581	undirected	NA	NA
Sspon.07G0013730-3D	Sspon.01G0020870-3C	0.287541	undirected	NA	NA
Sspon.03G0039170-1C	Sspon.08G0006980-1A	0.287448	undirected	NA	NA
Sspon.07G0013730-3D	Sspon.07G0012920-3D	0.287226	undirected	NA	NA
Sspon.01G0011030-1P	Sspon.08G0004750-1P	0.286528	undirected	NA	NA
Sspon.03G0030500-2C	Sspon.08G0004750-1P	0.286323	undirected	NA	NA
Sspon.08G0027430-1C	Sspon.08G0004620-1A	0.286094	undirected	NA	NA
Sspon.01G0011030-1P	Sspon.03G0006750-1A	0.285976	undirected	NA	NA
Sspon.07G0013730-3D	Sspon.01G0038040-2D	0.285837	undirected	NA	NA
Sspon.03G0039170-1C	Sspon.01G0001540-1P	0.285396	undirected	NA	NA
Sspon.06G0010740-1A	Sspon.08G0004750-1P	0.28537	undirected	NA	NA
Sspon.02G0034050-1B	Sspon.08G0006980-1A	0.285108	undirected	NA	NA
Sspon.01G0011030-1P	Sspon.05G0006450-4D	0.285074	undirected	NA	NA
Sspon.06G0022980-2C	Sspon.01G0014120-3C	0.285004	undirected	NA	NA
Sspon.06G0022980-2C	Sspon.05G0011110-2B	0.284781	undirected	NA	NA
Sspon.03G0017470-4D	Sspon.05G0006580-1A	0.284749	undirected	NA	NA
Sspon.01G0013920-1A	Sspon.07G0009340-4D	0.284621	undirected	NA	NA
Sspon.07G0013730-2C	Sspon.03G0006750-1A	0.284488	undirected	NA	NA
Sspon.08G0004750-1P	Sspon.01G0014120-3C	0.284033	undirected	NA	NA
Sspon.07G0013730-3D	Sspon.08G0027430-1C	0.28402	undirected	NA	NA
Sspon.03G0042420-1C	Sspon.05G0005910-2P	0.284012	undirected	NA	NA
Sspon.03G0035770-2D	Sspon.05G0035420-1C	0.283996	undirected	NA	NA
Sspon.06G0010740-1A	Sspon.01G0013360-3P	0.283851	undirected	NA	NA
Sspon.03G0035770-2D	Sspon.07G0009340-4D	0.283811	undirected	NA	NA
Sspon.02G0026650-1A	Sspon.04G0009620-1P	0.283466	undirected	NA	NA
Sspon.07G0013730-1A	Sspon.03G0003750-3C	0.283435	undirected	NA	NA
Sspon.03G0030500-2C	Sspon.03G0035770-2D	0.283426	undirected	NA	NA
Sspon.01G0052600-2D	Sspon.02G0034540-2D	0.283237	undirected	NA	NA
Sspon.06G0022980-2C	Sspon.03G0039170-1C	0.283079	undirected	NA	NA
Sspon.01G0052600-2D	Sspon.02G0026650-1A	0.282897	undirected	NA	NA
Sspon.06G0005390-2B	Sspon.02G0034050-1B	0.282575	undirected	NA	NA
Sspon.01G0013920-1A	Sspon.03G0021880-1T	0.282391	undirected	NA	NA
Sspon.03G0035770-2D	Sspon.06G0005390-2B	0.28192	undirected	NA	NA
Sspon.08G0004620-1A	Sspon.02G0034050-1B	0.281498	undirected	NA	NA
Sspon.01G0051420-1C	Sspon.07G0009340-4D	0.281318	undirected	NA	NA
Sspon.03G0023870-1A	Sspon.01G0036320-1B	0.2813	undirected	NA	NA
Sspon.07G0012920-3D	Sspon.03G0021880-1T	0.281255	undirected	NA	NA
Sspon.05G0035420-1C	Sspon.03G0021880-1T	0.28123	undirected	NA	NA
Sspon.03G0030500-2C	Sspon.07G0009340-4D	0.280855	undirected	NA	NA
Sspon.05G0006450-4D	Sspon.03G0039170-1C	0.28083	undirected	NA	NA
Sspon.08G0004270-2B	Sspon.07G0009340-4D	0.280361	undirected	NA	NA
Sspon.07G0013730-1A	Sspon.02G0009380-4D	0.280238	undirected	NA	NA
Sspon.04G0009370-1A	Sspon.02G0024200-3C	0.280211	undirected	NA	NA
Sspon.01G0013360-3P	Sspon.01G0001540-1P	0.279536	undirected	NA	NA
Sspon.03G0030500-2C	Sspon.02G0024200-3C	0.279383	undirected	NA	NA
Sspon.03G0003750-3C	Sspon.01G0001540-1P	0.279109	undirected	NA	NA
Sspon.03G0035770-2D	Sspon.03G0021880-1T	0.278541	undirected	NA	NA
Sspon.06G0022980-3D	Sspon.02G0024200-4D	0.278427	undirected	NA	NA
Sspon.03G0023870-1A	Sspon.03G0030500-2C	0.27822	undirected	NA	NA
Sspon.07G0013730-3D	Sspon.05G0006450-4D	0.27796	undirected	NA	NA
Sspon.01G0052600-2D	Sspon.05G0035420-1C	0.277826	undirected	NA	NA
Sspon.05G0006450-4D	Sspon.02G0034050-1B	0.27777	undirected	NA	NA
Sspon.03G0030500-2C	Sspon.08G0004750-1A	0.277695	undirected	NA	NA
Sspon.01G0038040-2D	Sspon.08G0004620-1A	0.277191	undirected	NA	NA
Sspon.03G0042420-1C	Sspon.02G0009380-4D	0.277096	undirected	NA	NA
Sspon.02G0024200-3C	Sspon.01G0001330-1A	0.276904	undirected	NA	NA
Sspon.02G0034540-2D	Sspon.01G0013920-1A	0.276831	undirected	NA	NA
Sspon.08G0004750-1A	Sspon.04G0009620-1P	0.276383	undirected	NA	NA
Sspon.02G0024200-4D	Sspon.01G0001330-1A	0.276239	undirected	NA	NA
Sspon.08G0004750-1P	Sspon.03G0006750-1A	0.275943	undirected	NA	NA
Sspon.06G0022980-2C	Sspon.02G0024200-4D	0.275903	undirected	NA	NA
Sspon.05G0006450-4D	Sspon.08G0004750-1A	0.275899	undirected	NA	NA
Sspon.07G0013730-3D	Sspon.05G0030060-1B	0.275893	undirected	NA	NA
Sspon.02G0009380-4D	Sspon.07G0033180-1C	0.275726	undirected	NA	NA
Sspon.03G0039170-1C	Sspon.02G0034540-2D	0.275607	undirected	NA	NA
Sspon.06G0022980-3D	Sspon.05G0011110-2B	0.275429	undirected	NA	NA
Sspon.03G0042420-1C	Sspon.08G0004270-2B	0.275412	undirected	NA	NA
Sspon.03G0030500-2C	Sspon.05G0035420-1C	0.275392	undirected	NA	NA
Sspon.07G0012920-3D	Sspon.05G0005910-2P	0.275294	undirected	NA	NA
Sspon.01G0020870-3C	Sspon.01G0011030-1P	0.275265	undirected	NA	NA
Sspon.07G0013730-2C	Sspon.06G0022980-3D	0.274574	undirected	NA	NA
Sspon.07G0013730-3D	Sspon.08G0004750-1P	0.274334	undirected	NA	NA
Sspon.07G0013730-3D	Sspon.06G0005390-2B	0.274132	undirected	NA	NA
Sspon.05G0005910-2P	Sspon.07G0009340-4D	0.274081	undirected	NA	NA
Sspon.03G0035770-2D	Sspon.05G0006580-1A	0.273409	undirected	NA	NA
Sspon.03G0017470-4D	Sspon.02G0034540-2D	0.273238	undirected	NA	NA
Sspon.01G0014120-3C	Sspon.02G0034050-1B	0.273006	undirected	NA	NA
Sspon.05G0005910-2P	Sspon.05G0006580-1A	0.272963	undirected	NA	NA
Sspon.01G0011030-1P	Sspon.02G0026650-1A	0.272205	undirected	NA	NA
Sspon.01G0011030-1P	Sspon.06G0005390-2B	0.27164	undirected	NA	NA
Sspon.02G0026650-1A	Sspon.01G0001330-1A	0.270773	undirected	NA	NA
Sspon.06G0010740-1A	Sspon.05G0005910-2P	0.270615	undirected	NA	NA
Sspon.01G0011030-1P	Sspon.08G0004750-1A	0.269206	undirected	NA	NA
Sspon.01G0051420-1C	Sspon.05G0006580-1A	0.269108	undirected	NA	NA
Sspon.03G0042420-1C	Sspon.04G0009370-1A	0.268924	undirected	NA	NA
Sspon.01G0052600-2D	Sspon.03G0006750-1A	0.268854	undirected	NA	NA
Sspon.06G0022980-3D	Sspon.08G0006980-1A	0.26861	undirected	NA	NA
Sspon.07G0013730-3D	Sspon.02G0026650-1A	0.26812	undirected	NA	NA
Sspon.07G0012920-3D	Sspon.03G0039170-1C	0.26794	undirected	NA	NA
Sspon.02G0026650-1A	Sspon.01G0014120-3C	0.26786	undirected	NA	NA
Sspon.08G0004620-1A	Sspon.05G0030060-1B	0.267618	undirected	NA	NA
Sspon.03G0030500-2C	Sspon.06G0005390-2B	0.267334	undirected	NA	NA
Sspon.07G0033180-1C	Sspon.01G0001540-1P	0.267157	undirected	NA	NA
Sspon.03G0030500-2C	Sspon.08G0006980-1A	0.267149	undirected	NA	NA
Sspon.01G0038040-2D	Sspon.05G0006450-4D	0.266285	undirected	NA	NA
Sspon.03G0042420-1C	Sspon.01G0001330-1A	0.266252	undirected	NA	NA
Sspon.08G0004620-1A	Sspon.08G0004750-1P	0.266071	undirected	NA	NA
Sspon.01G0052600-2D	Sspon.07G0012920-3D	0.265948	undirected	NA	NA
Sspon.04G0009370-1A	Sspon.07G0009340-4D	0.265741	undirected	NA	NA
Sspon.04G0009370-1A	Sspon.05G0006580-1A	0.265581	undirected	NA	NA
Sspon.08G0004750-1A	Sspon.04G0001410-1A	0.265079	undirected	NA	NA
Sspon.03G0030500-2C	Sspon.06G0010740-1A	0.264851	undirected	NA	NA
Sspon.03G0030500-2C	Sspon.02G0034540-2D	0.264795	undirected	NA	NA
Sspon.08G0004620-1A	Sspon.05G0006450-4D	0.264726	undirected	NA	NA
Sspon.03G0023870-1A	Sspon.05G0035420-1C	0.264329	undirected	NA	NA
Sspon.03G0035770-2D	Sspon.07G0033180-1C	0.264042	undirected	NA	NA
Sspon.01G0052600-2D	Sspon.06G0010740-1A	0.264001	undirected	NA	NA
Sspon.02G0009380-4D	Sspon.05G0006580-1A	0.263776	undirected	NA	NA
Sspon.06G0022980-2C	Sspon.08G0004270-2B	0.263733	undirected	NA	NA
Sspon.01G0038040-2D	Sspon.04G0001410-1A	0.263626	undirected	NA	NA
Sspon.03G0006750-1A	Sspon.01G0051420-1C	0.263282	undirected	NA	NA
Sspon.03G0023870-1A	Sspon.03G0042420-1C	0.262604	undirected	NA	NA
Sspon.06G0022980-3D	Sspon.02G0034540-2D	0.262584	undirected	NA	NA
Sspon.06G0022980-2C	Sspon.07G0033180-1C	0.262388	undirected	NA	NA
Sspon.08G0004750-1P	Sspon.05G0035420-1C	0.261648	undirected	NA	NA
Sspon.05G0035420-1C	Sspon.01G0014120-3C	0.261621	undirected	NA	NA
Sspon.01G0038040-2D	Sspon.03G0006750-1A	0.261155	undirected	NA	NA
Sspon.01G0036320-1B	Sspon.01G0014120-3C	0.261127	undirected	NA	NA
Sspon.03G0042420-1C	Sspon.01G0051420-1C	0.260842	undirected	NA	NA
Sspon.08G0004750-1P	Sspon.02G0034540-2D	0.26069	undirected	NA	NA
Sspon.08G0004270-2B	Sspon.03G0006750-1A	0.260629	undirected	NA	NA
Sspon.06G0010740-1A	Sspon.02G0024200-4D	0.260468	undirected	NA	NA
Sspon.06G0022980-3D	Sspon.08G0004270-2B	0.260467	undirected	NA	NA
Sspon.06G0022980-3D	Sspon.05G0035420-1C	0.260413	undirected	NA	NA
Sspon.08G0004620-1A	Sspon.03G0006750-1A	0.260103	undirected	NA	NA
Sspon.02G0024200-3C	Sspon.04G0001410-1A	0.259993	undirected	NA	NA
Sspon.03G0030500-2C	Sspon.04G0001410-1A	0.259751	undirected	NA	NA
Sspon.06G0022980-3D	Sspon.01G0051420-1C	0.259516	undirected	NA	NA
Sspon.07G0009340-4D	Sspon.01G0001330-1A	0.259386	undirected	NA	NA
Sspon.07G0013730-3D	Sspon.08G0004750-1A	0.259362	undirected	NA	NA
Sspon.06G0022980-2C	Sspon.01G0051420-1C	0.259335	undirected	NA	NA
Sspon.05G0030060-1B	Sspon.05G0006580-1A	0.25911	undirected	NA	NA
Sspon.07G0013730-2C	Sspon.06G0022980-2C	0.25907	undirected	NA	NA
Sspon.01G0011030-1P	Sspon.02G0024200-3C	0.258934	undirected	NA	NA
Sspon.06G0022980-3D	Sspon.02G0009380-4D	0.258778	undirected	NA	NA
Sspon.03G0035770-2D	Sspon.03G0006750-1A	0.258656	undirected	NA	NA
Sspon.07G0033180-1C	Sspon.08G0004750-1P	0.25817	undirected	NA	NA
Sspon.06G0010740-1A	Sspon.07G0009340-4D	0.2581	undirected	NA	NA
Sspon.05G0030060-1B	Sspon.01G0014120-3C	0.258081	undirected	NA	NA
Sspon.01G0036320-1B	Sspon.06G0022980-3D	0.258048	undirected	NA	NA
Sspon.03G0030500-2C	Sspon.02G0034050-1B	0.257849	undirected	NA	NA
Sspon.05G0030060-1B	Sspon.06G0005390-2B	0.257689	undirected	NA	NA
Sspon.04G0009370-1A	Sspon.06G0010740-1A	0.25763	undirected	NA	NA
Sspon.05G0006450-4D	Sspon.02G0024200-3C	0.257183	undirected	NA	NA
Sspon.03G0017470-4D	Sspon.05G0035420-1C	0.257128	undirected	NA	NA
Sspon.05G0035420-1C	Sspon.08G0006980-1A	0.256768	undirected	NA	NA
Sspon.06G0022980-2C	Sspon.08G0006980-1A	0.256313	undirected	NA	NA
Sspon.01G0020870-3C	Sspon.05G0005910-2P	0.255289	undirected	NA	NA
Sspon.01G0036320-1B	Sspon.07G0033180-1C	0.255257	undirected	NA	NA
Sspon.01G0052600-2D	Sspon.05G0006450-4D	0.254693	undirected	NA	NA
Sspon.05G0006450-4D	Sspon.04G0001410-1A	0.254693	undirected	NA	NA
Sspon.01G0036320-1B	Sspon.03G0021880-1T	0.254471	undirected	NA	NA
Sspon.03G0030500-2C	Sspon.03G0006750-1A	0.254435	undirected	NA	NA
Sspon.03G0023870-1A	Sspon.07G0009340-4D	0.254231	undirected	NA	NA
Sspon.01G0052600-2D	Sspon.05G0006580-1A	0.254109	undirected	NA	NA
Sspon.03G0042420-1C	Sspon.03G0030500-2C	0.25379	undirected	NA	NA
Sspon.08G0004620-1A	Sspon.06G0005390-2B	0.25363	undirected	NA	NA
Sspon.05G0006450-4D	Sspon.06G0005390-2B	0.253238	undirected	NA	NA
Sspon.01G0036320-1B	Sspon.05G0006450-4D	0.252043	undirected	NA	NA
Sspon.05G0006450-4D	Sspon.03G0021880-1T	0.251894	undirected	NA	NA
Sspon.03G0017470-4D	Sspon.03G0021880-1T	0.251492	undirected	NA	NA
Sspon.07G0033180-1C	Sspon.08G0006980-1A	0.251462	undirected	NA	NA
Sspon.01G0011030-1P	Sspon.07G0009340-4D	0.251343	undirected	NA	NA
Sspon.08G0004750-1A	Sspon.03G0006750-1A	0.251139	undirected	NA	NA
Sspon.08G0004270-2B	Sspon.01G0001330-1A	0.251101	undirected	NA	NA
Sspon.02G0026650-1A	Sspon.05G0035420-1C	0.251025	undirected	NA	NA
Sspon.06G0010740-1A	Sspon.02G0024200-3C	0.250968	undirected	NA	NA
Sspon.02G0024200-4D	Sspon.01G0001540-1P	0.250637	undirected	NA	NA
Sspon.07G0012920-3D	Sspon.04G0009620-1P	0.250384	undirected	NA	NA
Sspon.03G0023870-1A	Sspon.07G0033180-1C	0.250312	undirected	NA	NA
Sspon.08G0027430-1C	Sspon.08G0004750-1P	0.250294	undirected	NA	NA
Sspon.08G0004620-1A	Sspon.08G0004750-1A	0.250217	undirected	NA	NA
Sspon.01G0038040-2D	Sspon.01G0014120-3C	0.249692	undirected	NA	NA
Sspon.01G0001540-1P	Sspon.05G0011110-2B	0.249399	undirected	NA	NA
Sspon.02G0026650-1A	Sspon.08G0004620-1A	0.249164	undirected	NA	NA
Sspon.07G0012920-3D	Sspon.04G0009370-1A	0.248982	undirected	NA	NA
Sspon.01G0038040-2D	Sspon.07G0033180-1C	0.248852	undirected	NA	NA
Sspon.02G0024200-3C	Sspon.04G0009620-1P	0.248103	undirected	NA	NA
Sspon.01G0020870-3C	Sspon.04G0009620-1P	0.247332	undirected	NA	NA
Sspon.01G0036320-1B	Sspon.05G0035420-1C	0.247003	undirected	NA	NA
Sspon.03G0006750-1A	Sspon.04G0001410-1A	0.246909	undirected	NA	NA
Sspon.04G0009620-1P	Sspon.07G0009340-4D	0.246813	undirected	NA	NA
Sspon.02G0026650-1A	Sspon.02G0034540-2D	0.246675	undirected	NA	NA
Sspon.01G0020870-3C	Sspon.03G0021880-1T	0.246281	undirected	NA	NA
Sspon.02G0024200-3C	Sspon.03G0006750-1A	0.246213	undirected	NA	NA
Sspon.06G0005390-2B	Sspon.01G0013920-1A	0.246193	undirected	NA	NA
Sspon.06G0022980-2C	Sspon.02G0009380-4D	0.245983	undirected	NA	NA
Sspon.03G0023870-1A	Sspon.06G0022980-3D	0.245657	undirected	NA	NA
Sspon.06G0022980-2C	Sspon.02G0034540-2D	0.244802	undirected	NA	NA
Sspon.05G0006450-4D	Sspon.02G0034540-2D	0.24477	undirected	NA	NA
Sspon.01G0020870-3C	Sspon.01G0001540-1P	0.244187	undirected	NA	NA
Sspon.07G0033180-1C	Sspon.04G0001410-1A	0.244011	undirected	NA	NA
Sspon.08G0004750-1A	Sspon.08G0006980-1A	0.243965	undirected	NA	NA
Sspon.03G0030500-2C	Sspon.02G0026650-1A	0.243823	undirected	NA	NA
Sspon.05G0035420-1C	Sspon.01G0013920-1A	0.243698	undirected	NA	NA
Sspon.08G0004750-1A	Sspon.01G0014120-3C	0.243549	undirected	NA	NA
Sspon.03G0030500-2C	Sspon.05G0030060-1B	0.243498	undirected	NA	NA
Sspon.01G0038040-2D	Sspon.08G0006980-1A	0.243387	undirected	NA	NA
Sspon.03G0023870-1A	Sspon.03G0006750-1A	0.243313	undirected	NA	NA
Sspon.01G0014120-3C	Sspon.01G0001540-1P	0.242949	undirected	NA	NA
Sspon.07G0013730-1A	Sspon.01G0001540-1P	0.242569	undirected	NA	NA
Sspon.08G0027430-1C	Sspon.02G0034050-1B	0.242193	undirected	NA	NA
Sspon.01G0036320-1B	Sspon.04G0001410-1A	0.242139	undirected	NA	NA
Sspon.03G0042420-1C	Sspon.05G0006450-4D	0.242019	undirected	NA	NA
Sspon.03G0017470-4D	Sspon.07G0033180-1C	0.241943	undirected	NA	NA
Sspon.05G0030060-1B	Sspon.02G0034540-2D	0.2418	undirected	NA	NA
Sspon.06G0010740-1A	Sspon.04G0009620-1P	0.241724	undirected	NA	NA
Sspon.07G0013730-3D	Sspon.02G0024200-3C	0.241216	undirected	NA	NA
Sspon.02G0034540-2D	Sspon.04G0001410-1A	0.241167	undirected	NA	NA
Sspon.07G0013730-3D	Sspon.06G0010740-1A	0.240755	undirected	NA	NA
Sspon.02G0034050-1B	Sspon.04G0001410-1A	0.240688	undirected	NA	NA
Sspon.01G0038040-2D	Sspon.05G0035420-1C	0.240134	undirected	NA	NA
Sspon.07G0013730-3D	Sspon.07G0009340-4D	0.240002	undirected	NA	NA
Sspon.03G0042420-1C	Sspon.01G0011030-1P	0.239487	undirected	NA	NA
Sspon.07G0013730-2C	Sspon.01G0001540-1P	0.239464	undirected	NA	NA
Sspon.07G0013730-1A	Sspon.07G0033180-1C	0.239259	undirected	NA	NA
Sspon.01G0013920-1A	Sspon.05G0006580-1A	0.239017	undirected	NA	NA
Sspon.02G0009380-4D	Sspon.01G0001330-1A	0.238464	undirected	NA	NA
Sspon.01G0036320-1B	Sspon.02G0034540-2D	0.23802	undirected	NA	NA
Sspon.07G0013730-3D	Sspon.03G0006750-1A	0.237971	undirected	NA	NA
Sspon.03G0023870-1A	Sspon.06G0005390-2B	0.237849	undirected	NA	NA
Sspon.04G0009620-1P	Sspon.03G0006750-1A	0.237802	undirected	NA	NA
Sspon.06G0022980-3D	Sspon.01G0013920-1A	0.237382	undirected	NA	NA
Sspon.08G0004750-1P	Sspon.03G0021880-1T	0.236518	undirected	NA	NA
Sspon.06G0022980-3D	Sspon.04G0001410-1A	0.235941	undirected	NA	NA
Sspon.07G0033180-1C	Sspon.01G0013920-1A	0.235839	undirected	NA	NA
Sspon.07G0033180-1C	Sspon.01G0014120-3C	0.2358	undirected	NA	NA
Sspon.01G0036320-1B	Sspon.03G0006750-1A	0.235553	undirected	NA	NA
Sspon.03G0006750-1A	Sspon.01G0013920-1A	0.235538	undirected	NA	NA
Sspon.01G0036320-1B	Sspon.08G0006980-1A	0.235368	undirected	NA	NA
Sspon.07G0013730-2C	Sspon.07G0013730-1A	0.235213	undirected	NA	NA
Sspon.08G0004620-1A	Sspon.07G0009340-4D	0.234495	undirected	NA	NA
Sspon.06G0022980-2C	Sspon.05G0035420-1C	0.234489	undirected	NA	NA
Sspon.08G0004620-1A	Sspon.02G0024200-3C	0.234481	undirected	NA	NA
Sspon.03G0006750-1A	Sspon.07G0009340-4D	0.234269	undirected	NA	NA
Sspon.02G0024200-3C	Sspon.08G0006980-1A	0.234167	undirected	NA	NA
Sspon.02G0034050-1B	Sspon.03G0021880-1T	0.233944	undirected	NA	NA
Sspon.03G0017470-4D	Sspon.03G0006750-1A	0.23362	undirected	NA	NA
Sspon.07G0012920-3D	Sspon.07G0033180-1C	0.233541	undirected	NA	NA
Sspon.01G0011030-1P	Sspon.06G0010740-1A	0.233462	undirected	NA	NA
Sspon.07G0013730-1A	Sspon.05G0006450-4D	0.233282	undirected	NA	NA
Sspon.01G0051420-1C	Sspon.01G0001330-1A	0.233115	undirected	NA	NA
Sspon.01G0052600-2D	Sspon.08G0027430-1C	0.233042	undirected	NA	NA
Sspon.01G0051420-1C	Sspon.01G0001540-1P	0.232453	undirected	NA	NA
Sspon.03G0017470-4D	Sspon.01G0001330-1A	0.23232	undirected	NA	NA
Sspon.08G0004750-1A	Sspon.07G0033180-1C	0.232284	undirected	NA	NA
Sspon.05G0011110-2B	Sspon.01G0001330-1A	0.23198	undirected	NA	NA
Sspon.06G0022980-3D	Sspon.03G0035770-2D	0.231654	undirected	NA	NA
Sspon.03G0042420-1C	Sspon.04G0009620-1P	0.231505	undirected	NA	NA
Sspon.07G0012920-3D	Sspon.03G0003750-3C	0.23146	undirected	NA	NA
Sspon.01G0052600-2D	Sspon.07G0013730-1A	0.231382	undirected	NA	NA
Sspon.06G0010740-1A	Sspon.08G0004270-2B	0.231303	undirected	NA	NA
Sspon.05G0005910-2P	Sspon.01G0001330-1A	0.231261	undirected	NA	NA
Sspon.07G0013730-1A	Sspon.03G0017470-4D	0.230343	undirected	NA	NA
Sspon.02G0009380-4D	Sspon.03G0006750-1A	0.230319	undirected	NA	NA
Sspon.08G0004750-1A	Sspon.05G0035420-1C	0.230311	undirected	NA	NA
Sspon.01G0011030-1P	Sspon.05G0006580-1A	0.230198	undirected	NA	NA
Sspon.05G0030060-1B	Sspon.05G0035420-1C	0.229745	undirected	NA	NA
Sspon.06G0010740-1A	Sspon.01G0051420-1C	0.229592	undirected	NA	NA
Sspon.01G0036320-1B	Sspon.06G0022980-2C	0.229582	undirected	NA	NA
Sspon.01G0020870-3C	Sspon.04G0009370-1A	0.229529	undirected	NA	NA
Sspon.07G0013730-1A	Sspon.03G0030500-2C	0.228789	undirected	NA	NA
Sspon.03G0042420-1C	Sspon.04G0001410-1A	0.228542	undirected	NA	NA
Sspon.01G0036320-1B	Sspon.01G0001540-1P	0.22854	undirected	NA	NA
Sspon.06G0010740-1A	Sspon.02G0009380-4D	0.228304	undirected	NA	NA
Sspon.04G0009370-1A	Sspon.01G0001330-1A	0.228092	undirected	NA	NA
Sspon.03G0023870-1A	Sspon.05G0006580-1A	0.227647	undirected	NA	NA
Sspon.08G0004270-2B	Sspon.01G0001540-1P	0.227268	undirected	NA	NA
Sspon.07G0009340-4D	Sspon.04G0001410-1A	0.227238	undirected	NA	NA
Sspon.08G0027430-1C	Sspon.03G0039170-1C	0.226783	undirected	NA	NA
Sspon.01G0038040-2D	Sspon.03G0021880-1T	0.22677	undirected	NA	NA
Sspon.02G0024200-3C	Sspon.01G0014120-3C	0.226012	undirected	NA	NA
Sspon.08G0004620-1A	Sspon.06G0010740-1A	0.225783	undirected	NA	NA
Sspon.01G0001540-1P	Sspon.08G0006980-1A	0.225664	undirected	NA	NA
Sspon.01G0052600-2D	Sspon.01G0020870-3C	0.225645	undirected	NA	NA
Sspon.03G0017470-4D	Sspon.06G0022980-3D	0.225546	undirected	NA	NA
Sspon.01G0038040-2D	Sspon.02G0034540-2D	0.225441	undirected	NA	NA
Sspon.07G0013730-3D	Sspon.03G0042420-1C	0.224741	undirected	NA	NA
Sspon.08G0004750-1A	Sspon.02G0034540-2D	0.224668	undirected	NA	NA
Sspon.03G0023870-1A	Sspon.06G0022980-2C	0.224639	undirected	NA	NA
Sspon.08G0027430-1C	Sspon.07G0033180-1C	0.223332	undirected	NA	NA
Sspon.06G0005390-2B	Sspon.01G0001330-1A	0.223307	undirected	NA	NA
Sspon.07G0012920-3D	Sspon.01G0036320-1B	0.222695	undirected	NA	NA
Sspon.02G0034050-1B	Sspon.05G0006580-1A	0.222649	undirected	NA	NA
Sspon.07G0013730-1A	Sspon.05G0030060-1B	0.222116	undirected	NA	NA
Sspon.04G0009620-1P	Sspon.05G0006580-1A	0.221638	undirected	NA	NA
Sspon.08G0027430-1C	Sspon.06G0022980-3D	0.221468	undirected	NA	NA
Sspon.05G0030060-1B	Sspon.03G0021880-1T	0.220745	undirected	NA	NA
Sspon.01G0038040-2D	Sspon.06G0022980-3D	0.220448	undirected	NA	NA
Sspon.07G0012920-3D	Sspon.01G0013360-3P	0.220402	undirected	NA	NA
Sspon.06G0022980-2C	Sspon.04G0001410-1A	0.220099	undirected	NA	NA
Sspon.08G0027430-1C	Sspon.02G0034540-2D	0.220084	undirected	NA	NA
Sspon.03G0042420-1C	Sspon.06G0010740-1A	0.219796	undirected	NA	NA
Sspon.05G0006450-4D	Sspon.07G0009340-4D	0.218981	undirected	NA	NA
Sspon.01G0001540-1P	Sspon.04G0001410-1A	0.218273	undirected	NA	NA
Sspon.03G0030500-2C	Sspon.05G0006580-1A	0.218164	undirected	NA	NA
Sspon.08G0027430-1C	Sspon.06G0022980-2C	0.218017	undirected	NA	NA
Sspon.06G0005390-2B	Sspon.05G0006580-1A	0.217068	undirected	NA	NA
Sspon.03G0030500-2C	Sspon.05G0006450-4D	0.215	undirected	NA	NA
Sspon.03G0035770-2D	Sspon.01G0001330-1A	0.214965	undirected	NA	NA
Sspon.06G0010740-1A	Sspon.05G0011110-2B	0.214924	undirected	NA	NA
Sspon.03G0042420-1C	Sspon.08G0004620-1A	0.2144	undirected	NA	NA
Sspon.01G0014120-3C	Sspon.06G0005390-2B	0.214184	undirected	NA	NA
Sspon.02G0024200-3C	Sspon.07G0033180-1C	0.214144	undirected	NA	NA
Sspon.07G0033180-1C	Sspon.02G0034540-2D	0.213601	undirected	NA	NA
Sspon.07G0013730-3D	Sspon.05G0006580-1A	0.213362	undirected	NA	NA
Sspon.01G0020870-3C	Sspon.03G0039170-1C	0.213208	undirected	NA	NA
Sspon.07G0033180-1C	Sspon.07G0009340-4D	0.211959	undirected	NA	NA
Sspon.02G0034540-2D	Sspon.01G0001540-1P	0.21187	undirected	NA	NA
Sspon.05G0030060-1B	Sspon.03G0006750-1A	0.21184	undirected	NA	NA
Sspon.03G0023870-1A	Sspon.01G0001540-1P	0.211522	undirected	NA	NA
Sspon.07G0033180-1C	Sspon.05G0035420-1C	0.211358	undirected	NA	NA
Sspon.01G0052600-2D	Sspon.01G0001330-1A	0.211201	undirected	NA	NA
Sspon.05G0035420-1C	Sspon.01G0001540-1P	0.210905	undirected	NA	NA
Sspon.05G0030060-1B	Sspon.01G0001330-1A	0.210646	undirected	NA	NA
Sspon.06G0022980-2C	Sspon.01G0013920-1A	0.210644	undirected	NA	NA
Sspon.06G0005390-2B	Sspon.08G0006980-1A	0.210464	undirected	NA	NA
Sspon.03G0006750-1A	Sspon.08G0006980-1A	0.210322	undirected	NA	NA
Sspon.06G0010740-1A	Sspon.01G0001330-1A	0.210029	undirected	NA	NA
Sspon.02G0034540-2D	Sspon.02G0034050-1B	0.2097	undirected	NA	NA
Sspon.02G0009380-4D	Sspon.01G0001540-1P	0.209418	undirected	NA	NA
Sspon.03G0042420-1C	Sspon.03G0006750-1A	0.208226	undirected	NA	NA
Sspon.08G0004750-1A	Sspon.03G0021880-1T	0.208185	undirected	NA	NA
Sspon.06G0022980-3D	Sspon.08G0004750-1P	0.206837	undirected	NA	NA
Sspon.03G0042420-1C	Sspon.08G0006980-1A	0.206565	undirected	NA	NA
Sspon.02G0024200-3C	Sspon.02G0034540-2D	0.206484	undirected	NA	NA
Sspon.02G0034540-2D	Sspon.06G0005390-2B	0.206294	undirected	NA	NA
Sspon.08G0027430-1C	Sspon.03G0030500-2C	0.205985	undirected	NA	NA
Sspon.03G0006750-1A	Sspon.01G0001540-1P	0.205605	undirected	NA	NA
Sspon.01G0014120-3C	Sspon.07G0009340-4D	0.205459	undirected	NA	NA
Sspon.02G0026650-1A	Sspon.07G0033180-1C	0.20526	undirected	NA	NA
Sspon.06G0022980-2C	Sspon.03G0035770-2D	0.205051	undirected	NA	NA
Sspon.02G0024200-3C	Sspon.05G0035420-1C	0.20485	undirected	NA	NA
Sspon.08G0004620-1A	Sspon.05G0006580-1A	0.204666	undirected	NA	NA
Sspon.06G0005390-2B	Sspon.04G0001410-1A	0.20442	undirected	NA	NA
Sspon.01G0013920-1A	Sspon.01G0001540-1P	0.203724	undirected	NA	NA
Sspon.01G0020870-3C	Sspon.03G0003750-3C	0.203241	undirected	NA	NA
Sspon.07G0009340-4D	Sspon.08G0006980-1A	0.203143	undirected	NA	NA
Sspon.08G0027430-1C	Sspon.05G0035420-1C	0.20263	undirected	NA	NA
Sspon.02G0026650-1A	Sspon.03G0006750-1A	0.202533	undirected	NA	NA
Sspon.06G0010740-1A	Sspon.03G0017470-4D	0.202492	undirected	NA	NA
Sspon.01G0038040-2D	Sspon.01G0001540-1P	0.201754	undirected	NA	NA
Sspon.04G0009620-1P	Sspon.01G0001330-1A	0.201672	undirected	NA	NA
Sspon.07G0012920-3D	Sspon.07G0013730-2C	0.201641	undirected	NA	NA
Sspon.07G0033180-1C	Sspon.05G0030060-1B	0.201233	undirected	NA	NA
Sspon.05G0035420-1C	Sspon.04G0001410-1A	0.200616	undirected	NA	NA
Sspon.06G0022980-2C	Sspon.03G0017470-4D	0.199447	undirected	NA	NA
Sspon.05G0006450-4D	Sspon.05G0035420-1C	0.198767	undirected	NA	NA
Sspon.08G0027430-1C	Sspon.08G0004750-1A	0.198683	undirected	NA	NA
Sspon.07G0013730-1A	Sspon.02G0034540-2D	0.198039	undirected	NA	NA
Sspon.03G0006750-1A	Sspon.03G0021880-1T	0.197917	undirected	NA	NA
Sspon.02G0026650-1A	Sspon.03G0021880-1T	0.197123	undirected	NA	NA
Sspon.07G0033180-1C	Sspon.03G0006750-1A	0.19711	undirected	NA	NA
Sspon.03G0035770-2D	Sspon.01G0001540-1P	0.196619	undirected	NA	NA
Sspon.05G0035420-1C	Sspon.07G0009340-4D	0.195877	undirected	NA	NA
Sspon.02G0026650-1A	Sspon.06G0010740-1A	0.195658	undirected	NA	NA
Sspon.03G0042420-1C	Sspon.01G0014120-3C	0.19515	undirected	NA	NA
Sspon.08G0027430-1C	Sspon.01G0038040-2D	0.194429	undirected	NA	NA
Sspon.07G0012920-3D	Sspon.01G0051420-1C	0.194392	undirected	NA	NA
Sspon.06G0022980-2C	Sspon.01G0038040-2D	0.194301	undirected	NA	NA
Sspon.05G0035420-1C	Sspon.06G0005390-2B	0.194061	undirected	NA	NA
Sspon.06G0022980-3D	Sspon.03G0006750-1A	0.193974	undirected	NA	NA
Sspon.06G0022980-3D	Sspon.02G0034050-1B	0.193732	undirected	NA	NA
Sspon.07G0013730-1A	Sspon.02G0026650-1A	0.193619	undirected	NA	NA
Sspon.06G0010740-1A	Sspon.06G0005390-2B	0.193302	undirected	NA	NA
Sspon.08G0004750-1A	Sspon.06G0022980-3D	0.192837	undirected	NA	NA
Sspon.07G0012920-3D	Sspon.01G0014120-3C	0.192802	undirected	NA	NA
Sspon.07G0013730-1A	Sspon.03G0039170-1C	0.19153	undirected	NA	NA
Sspon.07G0012920-3D	Sspon.02G0024200-4D	0.190984	undirected	NA	NA
Sspon.08G0027430-1C	Sspon.06G0005390-2B	0.190896	undirected	NA	NA
Sspon.05G0006580-1A	Sspon.01G0001330-1A	0.190891	undirected	NA	NA
Sspon.07G0012920-3D	Sspon.05G0011110-2B	0.190024	undirected	NA	NA
Sspon.02G0024200-3C	Sspon.03G0021880-1T	0.189987	undirected	NA	NA
Sspon.05G0006450-4D	Sspon.06G0022980-3D	0.189436	undirected	NA	NA
Sspon.07G0009340-4D	Sspon.03G0021880-1T	0.189289	undirected	NA	NA
Sspon.06G0022980-2C	Sspon.08G0004750-1P	0.189079	undirected	NA	NA
Sspon.08G0027430-1C	Sspon.02G0024200-3C	0.189036	undirected	NA	NA
Sspon.05G0035420-1C	Sspon.02G0034540-2D	0.188798	undirected	NA	NA
Sspon.05G0006450-4D	Sspon.07G0033180-1C	0.188774	undirected	NA	NA
Sspon.07G0033180-1C	Sspon.02G0034050-1B	0.188642	undirected	NA	NA
Sspon.05G0006580-1A	Sspon.04G0001410-1A	0.188618	undirected	NA	NA
Sspon.01G0020870-3C	Sspon.01G0013360-3P	0.187609	undirected	NA	NA
Sspon.05G0006450-4D	Sspon.05G0006580-1A	0.187595	undirected	NA	NA
Sspon.08G0004750-1P	Sspon.01G0001540-1P	0.187572	undirected	NA	NA
Sspon.03G0017470-4D	Sspon.01G0001540-1P	0.187205	undirected	NA	NA
Sspon.07G0012920-3D	Sspon.01G0038040-2D	0.186541	undirected	NA	NA
Sspon.06G0005390-2B	Sspon.03G0021880-1T	0.186501	undirected	NA	NA
Sspon.06G0022980-3D	Sspon.07G0009340-4D	0.186024	undirected	NA	NA
Sspon.05G0035420-1C	Sspon.02G0034050-1B	0.185808	undirected	NA	NA
Sspon.07G0013730-1A	Sspon.05G0035420-1C	0.185807	undirected	NA	NA
Sspon.08G0027430-1C	Sspon.01G0036320-1B	0.184975	undirected	NA	NA
Sspon.07G0013730-3D	Sspon.01G0001330-1A	0.184831	undirected	NA	NA
Sspon.07G0012920-3D	Sspon.02G0009380-4D	0.184558	undirected	NA	NA
Sspon.02G0034540-2D	Sspon.07G0009340-4D	0.182578	undirected	NA	NA
Sspon.07G0012920-3D	Sspon.08G0004270-2B	0.182473	undirected	NA	NA
Sspon.07G0013730-1A	Sspon.02G0034050-1B	0.182459	undirected	NA	NA
Sspon.06G0022980-3D	Sspon.05G0030060-1B	0.182037	undirected	NA	NA
Sspon.01G0020870-3C	Sspon.01G0036320-1B	0.180689	undirected	NA	NA
Sspon.03G0042420-1C	Sspon.02G0034540-2D	0.180108	undirected	NA	NA
Sspon.01G0011030-1P	Sspon.01G0001330-1A	0.179671	undirected	NA	NA
Sspon.03G0030500-2C	Sspon.01G0001330-1A	0.1795	undirected	NA	NA
Sspon.08G0027430-1C	Sspon.01G0001540-1P	0.178983	undirected	NA	NA
Sspon.03G0042420-1C	Sspon.05G0035420-1C	0.17898	undirected	NA	NA
Sspon.08G0027430-1C	Sspon.03G0006750-1A	0.177586	undirected	NA	NA
Sspon.07G0013730-1A	Sspon.08G0004750-1P	0.177511	undirected	NA	NA
Sspon.06G0022980-3D	Sspon.06G0005390-2B	0.177432	undirected	NA	NA
Sspon.03G0042420-1C	Sspon.07G0033180-1C	0.177079	undirected	NA	NA
Sspon.07G0012920-3D	Sspon.05G0035420-1C	0.176873	undirected	NA	NA
Sspon.08G0004750-1A	Sspon.01G0001540-1P	0.175804	undirected	NA	NA
Sspon.03G0006750-1A	Sspon.01G0014120-3C	0.175599	undirected	NA	NA
Sspon.01G0013920-1A	Sspon.01G0001330-1A	0.174445	undirected	NA	NA
Sspon.01G0001540-1P	Sspon.07G0009340-4D	0.174076	undirected	NA	NA
Sspon.03G0006750-1A	Sspon.02G0034050-1B	0.173413	undirected	NA	NA
Sspon.01G0020870-3C	Sspon.07G0033180-1C	0.172672	undirected	NA	NA
Sspon.02G0034050-1B	Sspon.01G0001330-1A	0.172546	undirected	NA	NA
Sspon.05G0006580-1A	Sspon.08G0006980-1A	0.172402	undirected	NA	NA
Sspon.06G0022980-2C	Sspon.05G0006450-4D	0.172271	undirected	NA	NA
Sspon.06G0022980-3D	Sspon.02G0024200-3C	0.171856	undirected	NA	NA
Sspon.03G0006750-1A	Sspon.05G0006580-1A	0.171317	undirected	NA	NA
Sspon.08G0027430-1C	Sspon.03G0042420-1C	0.171277	undirected	NA	NA
Sspon.01G0020870-3C	Sspon.07G0013730-2C	0.171103	undirected	NA	NA
Sspon.07G0013730-1A	Sspon.03G0006750-1A	0.170718	undirected	NA	NA
Sspon.03G0023870-1A	Sspon.01G0001330-1A	0.170681	undirected	NA	NA
Sspon.06G0010740-1A	Sspon.03G0035770-2D	0.170616	undirected	NA	NA
Sspon.06G0022980-2C	Sspon.08G0004750-1A	0.170321	undirected	NA	NA
Sspon.06G0010740-1A	Sspon.06G0022980-3D	0.17032	undirected	NA	NA
Sspon.02G0026650-1A	Sspon.06G0022980-3D	0.168911	undirected	NA	NA
Sspon.06G0022980-2C	Sspon.03G0006750-1A	0.168168	undirected	NA	NA
Sspon.01G0020870-3C	Sspon.01G0014120-3C	0.165587	undirected	NA	NA
Sspon.06G0022980-2C	Sspon.02G0034050-1B	0.165323	undirected	NA	NA
Sspon.07G0012920-3D	Sspon.07G0013730-1A	0.164684	undirected	NA	NA
Sspon.08G0004620-1A	Sspon.01G0001330-1A	0.164323	undirected	NA	NA
Sspon.06G0022980-2C	Sspon.07G0009340-4D	0.163746	undirected	NA	NA
Sspon.07G0012920-3D	Sspon.03G0017470-4D	0.163436	undirected	NA	NA
Sspon.06G0010740-1A	Sspon.02G0034050-1B	0.163301	undirected	NA	NA
Sspon.07G0012920-3D	Sspon.03G0006750-1A	0.162847	undirected	NA	NA
Sspon.08G0027430-1C	Sspon.07G0009340-4D	0.161797	undirected	NA	NA
Sspon.05G0006450-4D	Sspon.01G0001330-1A	0.161574	undirected	NA	NA
Sspon.06G0010740-1A	Sspon.05G0006580-1A	0.161133	undirected	NA	NA
Sspon.07G0012920-3D	Sspon.02G0034540-2D	0.161015	undirected	NA	NA
Sspon.07G0012920-3D	Sspon.07G0009340-4D	0.160409	undirected	NA	NA
Sspon.02G0024200-3C	Sspon.01G0001540-1P	0.160045	undirected	NA	NA
Sspon.07G0033180-1C	Sspon.06G0005390-2B	0.159459	undirected	NA	NA
Sspon.06G0010740-1A	Sspon.05G0030060-1B	0.158509	undirected	NA	NA
Sspon.06G0010740-1A	Sspon.05G0035420-1C	0.158406	undirected	NA	NA
Sspon.01G0020870-3C	Sspon.08G0004270-2B	0.157979	undirected	NA	NA
Sspon.01G0020870-3C	Sspon.02G0024200-4D	0.157971	undirected	NA	NA
Sspon.08G0027430-1C	Sspon.05G0006580-1A	0.157732	undirected	NA	NA
Sspon.07G0012920-3D	Sspon.08G0006980-1A	0.157336	undirected	NA	NA
Sspon.01G0020870-3C	Sspon.05G0035420-1C	0.157119	undirected	NA	NA
Sspon.05G0030060-1B	Sspon.01G0001540-1P	0.156963	undirected	NA	NA
Sspon.06G0022980-2C	Sspon.05G0030060-1B	0.156662	undirected	NA	NA
Sspon.05G0006450-4D	Sspon.03G0006750-1A	0.155921	undirected	NA	NA
Sspon.01G0014120-3C	Sspon.05G0006580-1A	0.155787	undirected	NA	NA
Sspon.01G0020870-3C	Sspon.01G0051420-1C	0.155204	undirected	NA	NA
Sspon.07G0012920-3D	Sspon.08G0004750-1A	0.155122	undirected	NA	NA
Sspon.07G0012920-3D	Sspon.08G0004750-1P	0.154849	undirected	NA	NA
Sspon.03G0006750-1A	Sspon.02G0034540-2D	0.153827	undirected	NA	NA
Sspon.01G0001540-1P	Sspon.02G0034050-1B	0.153262	undirected	NA	NA
Sspon.06G0022980-2C	Sspon.02G0024200-3C	0.153056	undirected	NA	NA
Sspon.06G0010740-1A	Sspon.02G0034540-2D	0.152841	undirected	NA	NA
Sspon.03G0042420-1C	Sspon.03G0021880-1T	0.152749	undirected	NA	NA
Sspon.07G0012920-3D	Sspon.01G0013920-1A	0.152446	undirected	NA	NA
Sspon.01G0020870-3C	Sspon.05G0011110-2B	0.152103	undirected	NA	NA
Sspon.06G0010740-1A	Sspon.01G0013920-1A	0.150946	undirected	NA	NA
Sspon.06G0010740-1A	Sspon.05G0006450-4D	0.150463	undirected	NA	NA
Sspon.03G0023870-1A	Sspon.07G0012920-3D	0.150231	undirected	NA	NA
Sspon.06G0010740-1A	Sspon.03G0021880-1T	0.149922	undirected	NA	NA
Sspon.07G0033180-1C	Sspon.05G0006580-1A	0.148377	undirected	NA	NA
Sspon.05G0035420-1C	Sspon.03G0006750-1A	0.147851	undirected	NA	NA
Sspon.07G0012920-3D	Sspon.04G0001410-1A	0.147638	undirected	NA	NA
Sspon.07G0012920-3D	Sspon.06G0010740-1A	0.147581	undirected	NA	NA
Sspon.07G0013730-1A	Sspon.01G0036320-1B	0.147122	undirected	NA	NA
Sspon.01G0020870-3C	Sspon.02G0009380-4D	0.146853	undirected	NA	NA
Sspon.06G0010740-1A	Sspon.01G0014120-3C	0.146471	undirected	NA	NA
Sspon.01G0020870-3C	Sspon.07G0013730-1A	0.146381	undirected	NA	NA
Sspon.03G0006750-1A	Sspon.06G0005390-2B	0.14619	undirected	NA	NA
Sspon.07G0012920-3D	Sspon.03G0035770-2D	0.146084	undirected	NA	NA
Sspon.05G0006450-4D	Sspon.01G0001540-1P	0.145951	undirected	NA	NA
Sspon.06G0022980-2C	Sspon.02G0026650-1A	0.14405	undirected	NA	NA
Sspon.03G0023870-1A	Sspon.06G0010740-1A	0.143694	undirected	NA	NA
Sspon.05G0035420-1C	Sspon.05G0006580-1A	0.143603	undirected	NA	NA
Sspon.06G0005390-2B	Sspon.01G0001540-1P	0.142418	undirected	NA	NA
Sspon.06G0022980-2C	Sspon.06G0005390-2B	0.14173	undirected	NA	NA
Sspon.05G0006580-1A	Sspon.03G0021880-1T	0.141118	undirected	NA	NA
Sspon.07G0013730-1A	Sspon.01G0038040-2D	0.139935	undirected	NA	NA
Sspon.01G0020870-3C	Sspon.01G0038040-2D	0.139768	undirected	NA	NA
Sspon.06G0010740-1A	Sspon.01G0001540-1P	0.139569	undirected	NA	NA
Sspon.01G0020870-3C	Sspon.02G0034540-2D	0.138588	undirected	NA	NA
Sspon.06G0010740-1A	Sspon.07G0033180-1C	0.13751	undirected	NA	NA
Sspon.01G0014120-3C	Sspon.01G0001330-1A	0.137397	undirected	NA	NA
Sspon.07G0013730-1A	Sspon.08G0004750-1A	0.137148	undirected	NA	NA
Sspon.02G0026650-1A	Sspon.01G0001540-1P	0.136925	undirected	NA	NA
Sspon.03G0042420-1C	Sspon.06G0022980-3D	0.136914	undirected	NA	NA
Sspon.07G0013730-1A	Sspon.06G0005390-2B	0.136612	undirected	NA	NA
Sspon.07G0012920-3D	Sspon.02G0024200-3C	0.136383	undirected	NA	NA
Sspon.02G0034540-2D	Sspon.05G0006580-1A	0.134029	undirected	NA	NA
Sspon.07G0013730-1A	Sspon.02G0024200-3C	0.132608	undirected	NA	NA
Sspon.06G0022980-3D	Sspon.05G0006580-1A	0.131597	undirected	NA	NA
Sspon.01G0001330-1A	Sspon.08G0006980-1A	0.131307	undirected	NA	NA
Sspon.06G0022980-2C	Sspon.06G0010740-1A	0.130907	undirected	NA	NA
Sspon.07G0012920-3D	Sspon.06G0005390-2B	0.128598	undirected	NA	NA
Sspon.06G0010740-1A	Sspon.08G0006980-1A	0.127141	undirected	NA	NA
Sspon.06G0010740-1A	Sspon.04G0001410-1A	0.123584	undirected	NA	NA
Sspon.01G0020870-3C	Sspon.08G0006980-1A	0.122869	undirected	NA	NA
Sspon.05G0035420-1C	Sspon.01G0001330-1A	0.121458	undirected	NA	NA
Sspon.03G0042420-1C	Sspon.01G0001540-1P	0.121085	undirected	NA	NA
Sspon.02G0034540-2D	Sspon.01G0001330-1A	0.119779	undirected	NA	NA
Sspon.07G0012920-3D	Sspon.02G0034050-1B	0.119214	undirected	NA	NA
Sspon.01G0001540-1P	Sspon.05G0006580-1A	0.118134	undirected	NA	NA
Sspon.01G0020870-3C	Sspon.08G0004750-1P	0.117516	undirected	NA	NA
Sspon.01G0020870-3C	Sspon.07G0009340-4D	0.116987	undirected	NA	NA
Sspon.01G0020870-3C	Sspon.06G0010740-1A	0.116904	undirected	NA	NA
Sspon.03G0042420-1C	Sspon.06G0022980-2C	0.116774	undirected	NA	NA
Sspon.01G0001330-1A	Sspon.04G0001410-1A	0.116697	undirected	NA	NA
Sspon.07G0013730-1A	Sspon.07G0009340-4D	0.116224	undirected	NA	NA
Sspon.07G0012920-3D	Sspon.08G0027430-1C	0.115133	undirected	NA	NA
Sspon.03G0021880-1T	Sspon.01G0001330-1A	0.114771	undirected	NA	NA
Sspon.01G0020870-3C	Sspon.08G0004750-1A	0.114702	undirected	NA	NA
Sspon.07G0012920-3D	Sspon.05G0030060-1B	0.114699	undirected	NA	NA
Sspon.01G0020870-3C	Sspon.03G0017470-4D	0.11427	undirected	NA	NA
Sspon.08G0027430-1C	Sspon.01G0001330-1A	0.113009	undirected	NA	NA
Sspon.07G0012920-3D	Sspon.03G0042420-1C	0.112806	undirected	NA	NA
Sspon.08G0027430-1C	Sspon.06G0010740-1A	0.111771	undirected	NA	NA
Sspon.07G0012920-3D	Sspon.02G0026650-1A	0.111681	undirected	NA	NA
Sspon.07G0033180-1C	Sspon.01G0001330-1A	0.111382	undirected	NA	NA
Sspon.03G0042420-1C	Sspon.07G0013730-1A	0.110543	undirected	NA	NA
Sspon.06G0010740-1A	Sspon.03G0006750-1A	0.107889	undirected	NA	NA
Sspon.03G0023870-1A	Sspon.01G0020870-3C	0.107113	undirected	NA	NA
Sspon.06G0022980-3D	Sspon.01G0001330-1A	0.106338	undirected	NA	NA
Sspon.01G0020870-3C	Sspon.01G0013920-1A	0.105349	undirected	NA	NA
Sspon.06G0022980-2C	Sspon.05G0006580-1A	0.10371	undirected	NA	NA
Sspon.01G0020870-3C	Sspon.03G0035770-2D	0.102806	undirected	NA	NA
Sspon.07G0012920-3D	Sspon.05G0006450-4D	0.101832	undirected	NA	NA
Sspon.03G0006750-1A	Sspon.01G0001330-1A	0.100409	undirected	NA	NA
Sspon.01G0020870-3C	Sspon.04G0001410-1A	0.100128	undirected	NA	NA
Sspon.07G0013730-1A	Sspon.05G0006580-1A	0.0985576	undirected	NA	NA
Sspon.07G0012920-3D	Sspon.05G0006580-1A	0.0979184	undirected	NA	NA
Sspon.01G0020870-3C	Sspon.08G0027430-1C	0.097558	undirected	NA	NA
Sspon.01G0020870-3C	Sspon.02G0024200-3C	0.0966615	undirected	NA	NA
Sspon.01G0020870-3C	Sspon.06G0005390-2B	0.0947926	undirected	NA	NA
Sspon.01G0020870-3C	Sspon.03G0006750-1A	0.0922684	undirected	NA	NA
Sspon.01G0020870-3C	Sspon.02G0034050-1B	0.0866292	undirected	NA	NA
Sspon.01G0001540-1P	Sspon.01G0001330-1A	0.0850734	undirected	NA	NA
Sspon.07G0013730-1A	Sspon.06G0010740-1A	0.0836501	undirected	NA	NA
Sspon.01G0020870-3C	Sspon.05G0006450-4D	0.0832947	undirected	NA	NA
Sspon.06G0022980-2C	Sspon.01G0001330-1A	0.0815112	undirected	NA	NA
Sspon.01G0020870-3C	Sspon.02G0026650-1A	0.080153	undirected	NA	NA
Sspon.01G0020870-3C	Sspon.05G0030060-1B	0.0779766	undirected	NA	NA
Sspon.07G0012920-3D	Sspon.01G0001330-1A	0.0739048	undirected	NA	NA
Sspon.01G0020870-3C	Sspon.03G0042420-1C	0.0702723	undirected	NA	NA
Sspon.07G0013730-1A	Sspon.01G0001330-1A	0.0623517	undirected	NA	NA
Sspon.01G0020870-3C	Sspon.05G0006580-1A	0.0593671	undirected	NA	NA
Sspon.01G0020870-3C	Sspon.01G0001330-1A	0.0552837	undirected	NA	NA
Sspon.03G0023870-1A	Sspon.05G0011110-2B	0.462467	undirected	NA	NA
Sspon.01G0013360-3P	Sspon.01G0013920-1A	0.45635	undirected	NA	NA
Sspon.02G0024200-4D	Sspon.01G0013920-1A	0.455057	undirected	NA	NA
Sspon.01G0013920-1A	Sspon.05G0011110-2B	0.454362	undirected	NA	NA
Sspon.03G0035770-2D	Sspon.01G0013360-3P	0.453257	undirected	NA	NA
Sspon.02G0024200-4D	Sspon.03G0035770-2D	0.452721	undirected	NA	NA
Sspon.05G0011110-2B	Sspon.08G0006980-1A	0.449351	undirected	NA	NA
Sspon.03G0035770-2D	Sspon.05G0011110-2B	0.448923	undirected	NA	NA
Sspon.03G0023870-1A	Sspon.02G0024200-4D	0.448049	undirected	NA	NA
Sspon.03G0023870-1A	Sspon.01G0013360-3P	0.447357	undirected	NA	NA
Sspon.01G0013360-3P	Sspon.05G0011110-2B	0.444294	undirected	NA	NA

## Sheet: Sheet 4
fromNode	toNode	weight	direction	fromAltName	toAltName
Sspon.01G0049010-2D	Sspon.07G0016040-2B	0.210792	undirected	NA	NA
Sspon.03G0017970-2B	Sspon.01G0019450-3D	0.206985	undirected	NA	NA
Sspon.07G0016040-2B	Sspon.04G0016920-1A	0.200842	undirected	NA	NA
Sspon.03G0017970-2B	Sspon.04G0001310-2B	0.199855	undirected	NA	NA
Sspon.01G0019450-3D	Sspon.01G0024010-1A	0.197986	undirected	NA	NA
Sspon.01G0049010-2D	Sspon.05G0007830-2D	0.196817	undirected	NA	NA
Sspon.01G0045640-2C	Sspon.07G0016040-2B	0.196433	undirected	NA	NA
Sspon.02G0040860-2C	Sspon.01G0019450-3D	0.19543	undirected	NA	NA
Sspon.02G0040860-2C	Sspon.01G0024010-1A	0.195054	undirected	NA	NA
Sspon.07G0016040-2B	Sspon.05G0010300-2B	0.19195	undirected	NA	NA
Sspon.07G0016040-2B	Sspon.05G0034560-1C	0.190492	undirected	NA	NA
Sspon.02G0011830-2C	Sspon.02G0011830-3D	0.19031	undirected	NA	NA
Sspon.03G0017970-2B	Sspon.02G0040860-2C	0.189115	undirected	NA	NA
Sspon.05G0007830-2D	Sspon.07G0016040-2B	0.187045	undirected	NA	NA
Sspon.01G0049010-2D	Sspon.05G0034560-1C	0.186991	undirected	NA	NA
Sspon.07G0016040-2B	Sspon.03G0000530-1A	0.18608	undirected	NA	NA
Sspon.02G0011830-2C	Sspon.03G0017970-2B	0.184956	undirected	NA	NA
Sspon.01G0049010-2D	Sspon.05G0010300-2B	0.183993	undirected	NA	NA
Sspon.04G0016920-1A	Sspon.05G0034560-1C	0.183767	undirected	NA	NA
Sspon.01G0049010-2D	Sspon.04G0016920-1A	0.1837	undirected	NA	NA
Sspon.01G0045640-1B	Sspon.04G0023660-4P	0.182706	undirected	NA	NA
Sspon.01G0025010-3C	Sspon.03G0009260-1P	0.182514	undirected	NA	NA
Sspon.01G0049010-2D	Sspon.01G0045640-2C	0.179905	undirected	NA	NA
Sspon.07G0016040-2B	Sspon.01G0033340-1P	0.179194	undirected	NA	NA
Sspon.07G0016040-2B	Sspon.02G0030660-2B	0.178728	undirected	NA	NA
Sspon.01G0045640-1B	Sspon.01G0024010-1A	0.17827	undirected	NA	NA
Sspon.01G0019450-3D	Sspon.04G0001310-2B	0.17724	undirected	NA	NA
Sspon.03G0017970-2B	Sspon.05G0013050-3D	0.176645	undirected	NA	NA
Sspon.02G0011830-2C	Sspon.01G0019450-3D	0.176585	undirected	NA	NA
Sspon.01G0045640-1B	Sspon.05G0025040-1P	0.17653	undirected	NA	NA
Sspon.07G0016040-2B	Sspon.01G0048750-1B	0.175725	undirected	NA	NA
Sspon.03G0017970-2B	Sspon.04G0004330-1A	0.174554	undirected	NA	NA
Sspon.01G0049010-2D	Sspon.01G0033340-1P	0.172317	undirected	NA	NA
Sspon.01G0024010-1A	Sspon.04G0001310-2B	0.171909	undirected	NA	NA
Sspon.01G0025010-1A	Sspon.06G0016740-3C	0.170924	undirected	NA	NA
Sspon.01G0019450-3D	Sspon.05G0013050-3D	0.17065	undirected	NA	NA
Sspon.05G0013050-3D	Sspon.04G0001310-2B	0.170587	undirected	NA	NA
Sspon.03G0017970-2B	Sspon.01G0024010-1A	0.16937	undirected	NA	NA
Sspon.02G0040860-2C	Sspon.05G0013050-3D	0.169207	undirected	NA	NA
Sspon.06G0016740-3C	Sspon.01G0015210-1A	0.169165	undirected	NA	NA
Sspon.02G0011830-3D	Sspon.07G0004740-3C	0.169084	undirected	NA	NA
Sspon.02G0011830-3D	Sspon.01G0019450-3D	0.168101	undirected	NA	NA
Sspon.07G0015510-2B	Sspon.07G0004740-3C	0.167976	undirected	NA	NA
Sspon.07G0016040-2B	Sspon.05G0013050-3D	0.167085	undirected	NA	NA
Sspon.06G0003960-2B	Sspon.02G0011530-2B	0.166847	undirected	NA	NA
Sspon.02G0011830-3D	Sspon.03G0017970-2B	0.16668	undirected	NA	NA
Sspon.03G0017970-2B	Sspon.02G0017910-1A	0.166539	undirected	NA	NA
Sspon.05G0013050-3D	Sspon.01G0024010-1A	0.166055	undirected	NA	NA
Sspon.01G0049010-2D	Sspon.03G0000530-1A	0.165389	undirected	NA	NA
Sspon.02G0011830-2C	Sspon.02G0040860-2C	0.165369	undirected	NA	NA
Sspon.06G0016740-3C	Sspon.01G0014260-1T	0.165183	undirected	NA	NA
Sspon.01G0049010-2D	Sspon.03G0007830-2B	0.165012	undirected	NA	NA
Sspon.07G0016040-2B	Sspon.06G0024260-2C	0.164944	undirected	NA	NA
Sspon.01G0019450-3D	Sspon.02G0011530-2B	0.164703	undirected	NA	NA
Sspon.01G0045640-1B	Sspon.07G0015510-2B	0.164557	undirected	NA	NA
Sspon.03G0000530-1A	Sspon.07G0017130-1A	0.163691	undirected	NA	NA
Sspon.05G0007830-2D	Sspon.01G0045640-2C	0.163601	undirected	NA	NA
Sspon.03G0017970-2B	Sspon.07G0004740-3C	0.163495	undirected	NA	NA
Sspon.08G0005360-3C	Sspon.01G0024010-1A	0.163352	undirected	NA	NA
Sspon.07G0016040-2B	Sspon.03G0017970-2B	0.162932	undirected	NA	NA
Sspon.07G0004740-3C	Sspon.04G0001310-2B	0.162352	undirected	NA	NA
Sspon.04G0016920-1A	Sspon.02G0030660-2B	0.162159	undirected	NA	NA
Sspon.03G0000530-1A	Sspon.01G0033340-1P	0.16177	undirected	NA	NA
Sspon.06G0003960-2B	Sspon.01G0024010-1A	0.161424	undirected	NA	NA
Sspon.01G0049010-2D	Sspon.06G0024260-2C	0.161154	undirected	NA	NA
Sspon.07G0016040-2B	Sspon.03G0007830-2B	0.16108	undirected	NA	NA
Sspon.04G0004330-1A	Sspon.04G0001310-2B	0.160824	undirected	NA	NA
Sspon.02G0040860-2C	Sspon.02G0011530-2B	0.160728	undirected	NA	NA
Sspon.02G0011830-3D	Sspon.04G0001310-2B	0.160485	undirected	NA	NA
Sspon.02G0011830-3D	Sspon.03G0000010-1A	0.159471	undirected	NA	NA
Sspon.01G0049010-2D	Sspon.01G0048750-1B	0.159315	undirected	NA	NA
Sspon.02G0011830-3D	Sspon.07G0015510-2B	0.158375	undirected	NA	NA
Sspon.07G0004740-3C	Sspon.04G0004330-1A	0.158344	undirected	NA	NA
Sspon.02G0040860-2C	Sspon.04G0001310-2B	0.158162	undirected	NA	NA
Sspon.03G0000530-1A	Sspon.01G0048750-1B	0.158116	undirected	NA	NA
Sspon.01G0045640-2C	Sspon.04G0016920-1A	0.158099	undirected	NA	NA
Sspon.01G0019450-3D	Sspon.07G0004740-3C	0.157596	undirected	NA	NA
Sspon.01G0049010-2D	Sspon.02G0030660-2B	0.157268	undirected	NA	NA
Sspon.03G0009260-1P	Sspon.06G0016740-3C	0.156608	undirected	NA	NA
Sspon.07G0016040-2B	Sspon.02G0011830-3D	0.156099	undirected	NA	NA
Sspon.05G0013050-3D	Sspon.08G0005360-3C	0.15606	undirected	NA	NA
Sspon.01G0045640-2C	Sspon.05G0034560-1C	0.15601	undirected	NA	NA
Sspon.01G0048750-1B	Sspon.07G0017130-1A	0.15452	undirected	NA	NA
Sspon.07G0004740-3C	Sspon.01G0024010-1A	0.154437	undirected	NA	NA
Sspon.01G0048750-1B	Sspon.08G0005360-3C	0.154005	undirected	NA	NA
Sspon.03G0007830-2B	Sspon.06G0001200-1T	0.153937	undirected	NA	NA
Sspon.07G0015510-2B	Sspon.01G0024010-1A	0.153924	undirected	NA	NA
Sspon.01G0048750-1B	Sspon.01G0033340-1P	0.153326	undirected	NA	NA
Sspon.01G0025010-3C	Sspon.07G0004740-3C	0.153116	undirected	NA	NA
Sspon.01G0049010-2D	Sspon.05G0013050-3D	0.152438	undirected	NA	NA
Sspon.04G0016920-1A	Sspon.05G0010300-2B	0.152338	undirected	NA	NA
Sspon.05G0034560-1C	Sspon.02G0030660-2B	0.152193	undirected	NA	NA
Sspon.07G0016040-2B	Sspon.07G0017130-1A	0.152039	undirected	NA	NA
Sspon.05G0013050-3D	Sspon.01G0048750-1B	0.151709	undirected	NA	NA
Sspon.03G0009260-1P	Sspon.07G0015510-2B	0.151088	undirected	NA	NA
Sspon.06G0003960-2B	Sspon.02G0040860-2C	0.151085	undirected	NA	NA
Sspon.02G0001640-2C	Sspon.01G0048750-1B	0.151004	undirected	NA	NA
Sspon.07G0015510-2B	Sspon.05G0025040-1P	0.150765	undirected	NA	NA
Sspon.07G0016040-2B	Sspon.01G0045640-1B	0.150486	undirected	NA	NA
Sspon.03G0009260-1P	Sspon.07G0016040-2B	0.150445	undirected	NA	NA
Sspon.01G0049010-2D	Sspon.03G0017970-2B	0.150419	undirected	NA	NA
Sspon.01G0025010-3C	Sspon.03G0017970-2B	0.150367	undirected	NA	NA
Sspon.02G0011830-2C	Sspon.07G0004740-3C	0.15011	undirected	NA	NA
Sspon.05G0034560-1C	Sspon.03G0007830-2B	0.14997	undirected	NA	NA
Sspon.05G0007830-2D	Sspon.04G0016920-1A	0.149942	undirected	NA	NA
Sspon.01G0025010-3C	Sspon.06G0016740-3C	0.149807	undirected	NA	NA
Sspon.03G0017970-2B	Sspon.07G0015510-2B	0.149648	undirected	NA	NA
Sspon.01G0049010-2D	Sspon.02G0011830-3D	0.149439	undirected	NA	NA
Sspon.01G0045640-1B	Sspon.06G0003960-2B	0.14928	undirected	NA	NA
Sspon.03G0017970-2B	Sspon.02G0011530-2B	0.149095	undirected	NA	NA
Sspon.01G0045640-1B	Sspon.02G0011530-2B	0.148721	undirected	NA	NA
Sspon.03G0009260-1P	Sspon.07G0004740-3C	0.148255	undirected	NA	NA
Sspon.07G0016040-2B	Sspon.07G0015510-2B	0.148249	undirected	NA	NA
Sspon.03G0017970-2B	Sspon.01G0048750-1B	0.147871	undirected	NA	NA
Sspon.07G0016040-2B	Sspon.01G0012880-1A	0.147771	undirected	NA	NA
Sspon.02G0011830-2C	Sspon.03G0009260-1P	0.147741	undirected	NA	NA
Sspon.03G0017970-2B	Sspon.08G0005360-3C	0.14766	undirected	NA	NA
Sspon.05G0013050-3D	Sspon.07G0017130-1A	0.147586	undirected	NA	NA
Sspon.07G0016040-2B	Sspon.08G0005360-3C	0.147463	undirected	NA	NA
Sspon.02G0011830-3D	Sspon.02G0040860-2C	0.146782	undirected	NA	NA
Sspon.05G0007830-2D	Sspon.05G0034560-1C	0.146513	undirected	NA	NA
Sspon.01G0025010-3C	Sspon.01G0019450-3D	0.146382	undirected	NA	NA
Sspon.01G0045640-2C	Sspon.01G0045640-1B	0.146379	undirected	NA	NA
Sspon.07G0016040-2B	Sspon.06G0003960-2B	0.146092	undirected	NA	NA
Sspon.05G0013050-3D	Sspon.03G0000530-1A	0.145998	undirected	NA	NA
Sspon.04G0016920-1A	Sspon.01G0033020-1P	0.14595	undirected	NA	NA
Sspon.03G0009260-1P	Sspon.04G0001310-2B	0.14532	undirected	NA	NA
Sspon.02G0011830-3D	Sspon.04G0004330-1A	0.144925	undirected	NA	NA
Sspon.01G0045640-1B	Sspon.07G0004740-3C	0.144908	undirected	NA	NA
Sspon.08G0005360-3C	Sspon.01G0002330-1A	0.144878	undirected	NA	NA
Sspon.01G0025010-1A	Sspon.01G0014260-1T	0.144839	undirected	NA	NA
Sspon.03G0009260-1P	Sspon.01G0025010-1A	0.144568	undirected	NA	NA
Sspon.03G0009260-1P	Sspon.01G0019450-3D	0.144356	undirected	NA	NA
Sspon.04G0016920-1A	Sspon.07G0015510-2B	0.144019	undirected	NA	NA
Sspon.02G0011830-2C	Sspon.04G0001310-2B	0.143993	undirected	NA	NA
Sspon.02G0011830-2C	Sspon.07G0015510-2B	0.143988	undirected	NA	NA
Sspon.02G0011830-2C	Sspon.01G0024010-1A	0.143725	undirected	NA	NA
Sspon.04G0023660-4P	Sspon.05G0025040-1P	0.143575	undirected	NA	NA
Sspon.06G0003960-2B	Sspon.04G0023660-4P	0.143174	undirected	NA	NA
Sspon.01G0014260-1T	Sspon.01G0015210-1A	0.143017	undirected	NA	NA
Sspon.04G0016920-1A	Sspon.06G0024260-2C	0.142914	undirected	NA	NA
Sspon.03G0009260-1P	Sspon.01G0014260-1T	0.14281	undirected	NA	NA
Sspon.05G0013050-3D	Sspon.04G0004330-1A	0.142688	undirected	NA	NA
Sspon.01G0045640-2C	Sspon.03G0007830-2B	0.142656	undirected	NA	NA
Sspon.01G0049010-2D	Sspon.01G0045640-1B	0.142577	undirected	NA	NA
Sspon.02G0011830-2C	Sspon.07G0016040-2B	0.142301	undirected	NA	NA
Sspon.07G0016040-2B	Sspon.02G0017910-1A	0.142058	undirected	NA	NA
Sspon.03G0017970-2B	Sspon.06G0003960-2B	0.141797	undirected	NA	NA
Sspon.07G0004740-3C	Sspon.05G0025040-1P	0.141796	undirected	NA	NA
Sspon.07G0016040-2B	Sspon.01G0032880-3P	0.141638	undirected	NA	NA
Sspon.01G0045640-1B	Sspon.02G0040860-2C	0.141626	undirected	NA	NA
Sspon.01G0049010-2D	Sspon.02G0011830-2C	0.141443	undirected	NA	NA
Sspon.05G0034560-1C	Sspon.06G0001200-1T	0.141389	undirected	NA	NA
Sspon.01G0045640-2C	Sspon.05G0010300-2B	0.141317	undirected	NA	NA
Sspon.03G0009260-1P	Sspon.05G0013050-3D	0.141156	undirected	NA	NA
Sspon.08G0005360-3C	Sspon.04G0023660-4P	0.141096	undirected	NA	NA
Sspon.06G0024260-2C	Sspon.05G0034560-1C	0.140468	undirected	NA	NA
Sspon.06G0003960-2B	Sspon.08G0005360-3C	0.140136	undirected	NA	NA
Sspon.03G0009260-1P	Sspon.02G0040860-2C	0.140064	undirected	NA	NA
Sspon.03G0009260-1P	Sspon.03G0017970-2B	0.139758	undirected	NA	NA
Sspon.01G0032880-3P	Sspon.02G0030660-2B	0.139698	undirected	NA	NA
Sspon.01G0014260-1T	Sspon.07G0015510-2B	0.139676	undirected	NA	NA
Sspon.01G0045640-1B	Sspon.03G0017970-2B	0.139585	undirected	NA	NA
Sspon.07G0016040-2B	Sspon.07G0004530-1A	0.139452	undirected	NA	NA
Sspon.02G0011830-2C	Sspon.05G0013050-3D	0.139273	undirected	NA	NA
Sspon.06G0003960-2B	Sspon.01G0019450-3D	0.139217	undirected	NA	NA
Sspon.01G0019450-3D	Sspon.07G0015510-2B	0.138966	undirected	NA	NA
Sspon.07G0016040-2B	Sspon.02G0040860-2C	0.138917	undirected	NA	NA
Sspon.01G0025010-3C	Sspon.07G0015510-2B	0.138782	undirected	NA	NA
Sspon.01G0019450-3D	Sspon.04G0004330-1A	0.13857	undirected	NA	NA
Sspon.03G0000530-1A	Sspon.01G0002330-1A	0.138567	undirected	NA	NA
Sspon.07G0016040-2B	Sspon.01G0002330-1A	0.137947	undirected	NA	NA
Sspon.07G0015510-2B	Sspon.04G0001310-2B	0.137662	undirected	NA	NA
Sspon.08G0005360-3C	Sspon.02G0011530-2B	0.137645	undirected	NA	NA
Sspon.02G0011830-2C	Sspon.03G0000010-1A	0.137472	undirected	NA	NA
Sspon.07G0016040-2B	Sspon.01G0033020-1P	0.13747	undirected	NA	NA
Sspon.02G0011830-3D	Sspon.04G0016920-1A	0.137381	undirected	NA	NA
Sspon.02G0040860-2C	Sspon.04G0023660-4P	0.137249	undirected	NA	NA
Sspon.01G0049010-2D	Sspon.02G0040860-2C	0.137168	undirected	NA	NA
Sspon.01G0049010-2D	Sspon.06G0003960-2B	0.136936	undirected	NA	NA
Sspon.01G0024010-1A	Sspon.02G0011530-2B	0.13686	undirected	NA	NA
Sspon.01G0025010-3C	Sspon.04G0001310-2B	0.136818	undirected	NA	NA
Sspon.03G0009260-1P	Sspon.02G0011830-3D	0.136756	undirected	NA	NA
Sspon.01G0049010-2D	Sspon.08G0005360-3C	0.13643	undirected	NA	NA
Sspon.05G0034560-1C	Sspon.05G0010300-2B	0.136287	undirected	NA	NA
Sspon.01G0014260-1T	Sspon.01G0033020-1P	0.136285	undirected	NA	NA
Sspon.02G0040860-2C	Sspon.08G0005360-3C	0.136284	undirected	NA	NA
Sspon.03G0017970-2B	Sspon.03G0000010-1A	0.136238	undirected	NA	NA
Sspon.01G0045640-1B	Sspon.05G0013050-3D	0.136082	undirected	NA	NA
Sspon.01G0019450-3D	Sspon.05G0025040-1P	0.136001	undirected	NA	NA
Sspon.03G0000530-1A	Sspon.08G0005360-3C	0.135996	undirected	NA	NA
Sspon.01G0045640-2C	Sspon.02G0030660-2B	0.135915	undirected	NA	NA
Sspon.07G0016040-2B	Sspon.06G0001200-1T	0.135722	undirected	NA	NA
Sspon.01G0025010-1A	Sspon.01G0015210-1A	0.135718	undirected	NA	NA
Sspon.03G0009260-1P	Sspon.01G0015210-1A	0.135389	undirected	NA	NA
Sspon.03G0000530-1A	Sspon.07G0004530-1A	0.135349	undirected	NA	NA
Sspon.06G0016740-3C	Sspon.01G0044990-1B	0.135097	undirected	NA	NA
Sspon.04G0001310-2B	Sspon.02G0009650-1P	0.134876	undirected	NA	NA
Sspon.07G0004740-3C	Sspon.03G0000010-1A	0.134839	undirected	NA	NA
Sspon.01G0025010-3C	Sspon.01G0014260-1T	0.134827	undirected	NA	NA
Sspon.02G0011530-2B	Sspon.04G0001310-2B	0.134819	undirected	NA	NA
Sspon.07G0016040-2B	Sspon.04G0001310-2B	0.134819	undirected	NA	NA
Sspon.07G0015510-2B	Sspon.02G0011530-2B	0.134549	undirected	NA	NA
Sspon.02G0040860-2C	Sspon.07G0004740-3C	0.134547	undirected	NA	NA
Sspon.01G0045640-1B	Sspon.08G0005360-3C	0.134526	undirected	NA	NA
Sspon.06G0003960-2B	Sspon.05G0025040-1P	0.134479	undirected	NA	NA
Sspon.01G0049010-2D	Sspon.01G0012880-1A	0.134319	undirected	NA	NA
Sspon.01G0048750-1B	Sspon.01G0002330-1A	0.134159	undirected	NA	NA
Sspon.01G0049010-2D	Sspon.07G0015510-2B	0.134111	undirected	NA	NA
Sspon.01G0033020-1P	Sspon.07G0015510-2B	0.133999	undirected	NA	NA
Sspon.01G0049010-2D	Sspon.07G0017130-1A	0.133963	undirected	NA	NA
Sspon.03G0009260-1P	Sspon.07G0017130-1A	0.133338	undirected	NA	NA
Sspon.01G0033020-1P	Sspon.02G0030660-2B	0.133324	undirected	NA	NA
Sspon.01G0045640-1B	Sspon.01G0019450-3D	0.13283	undirected	NA	NA
Sspon.01G0045640-2C	Sspon.01G0033020-1P	0.132668	undirected	NA	NA
Sspon.01G0045640-2C	Sspon.07G0015510-2B	0.132544	undirected	NA	NA
Sspon.03G0009260-1P	Sspon.01G0045640-1B	0.132237	undirected	NA	NA
Sspon.01G0048750-1B	Sspon.04G0001310-2B	0.131716	undirected	NA	NA
Sspon.02G0017910-1A	Sspon.04G0001310-2B	0.131537	undirected	NA	NA
Sspon.01G0049010-2D	Sspon.06G0001200-1T	0.131318	undirected	NA	NA
Sspon.03G0017970-2B	Sspon.06G0024260-2C	0.131318	undirected	NA	NA
Sspon.07G0004740-3C	Sspon.02G0011530-2B	0.130914	undirected	NA	NA
Sspon.04G0004330-1A	Sspon.02G0009650-1P	0.13078	undirected	NA	NA
Sspon.01G0048750-1B	Sspon.07G0004530-1A	0.13077	undirected	NA	NA
Sspon.02G0040860-2C	Sspon.07G0015510-2B	0.13073	undirected	NA	NA
Sspon.06G0024260-2C	Sspon.03G0007830-2B	0.130606	undirected	NA	NA
Sspon.05G0013050-3D	Sspon.01G0033340-1P	0.130421	undirected	NA	NA
Sspon.01G0014260-1T	Sspon.01G0044990-1B	0.130293	undirected	NA	NA
Sspon.03G0017970-2B	Sspon.01G0033340-1P	0.130032	undirected	NA	NA
Sspon.05G0013050-3D	Sspon.07G0004740-3C	0.129963	undirected	NA	NA
Sspon.02G0001640-2C	Sspon.07G0004530-1A	0.129735	undirected	NA	NA
Sspon.02G0040860-2C	Sspon.05G0025040-1P	0.129701	undirected	NA	NA
Sspon.03G0017970-2B	Sspon.07G0004530-1A	0.129667	undirected	NA	NA
Sspon.01G0045640-2C	Sspon.01G0032880-3P	0.12962	undirected	NA	NA
Sspon.06G0003960-2B	Sspon.05G0013050-3D	0.129287	undirected	NA	NA
Sspon.03G0009260-1P	Sspon.03G0000010-1A	0.129152	undirected	NA	NA
Sspon.01G0014260-1T	Sspon.07G0004740-3C	0.12907	undirected	NA	NA
Sspon.01G0025010-3C	Sspon.05G0013050-3D	0.129023	undirected	NA	NA
Sspon.05G0034560-1C	Sspon.01G0033020-1P	0.128976	undirected	NA	NA
Sspon.01G0033020-1P	Sspon.07G0004740-3C	0.128885	undirected	NA	NA
Sspon.06G0024260-2C	Sspon.01G0048750-1B	0.128798	undirected	NA	NA
Sspon.05G0013050-3D	Sspon.02G0011530-2B	0.128722	undirected	NA	NA
Sspon.06G0003960-2B	Sspon.01G0002330-1A	0.128532	undirected	NA	NA
Sspon.02G0001640-2C	Sspon.01G0012880-1A	0.128286	undirected	NA	NA
Sspon.01G0045640-2C	Sspon.06G0001200-1T	0.128247	undirected	NA	NA
Sspon.06G0024260-2C	Sspon.02G0030660-2B	0.128076	undirected	NA	NA
Sspon.01G0048750-1B	Sspon.01G0024010-1A	0.12797	undirected	NA	NA
Sspon.01G0032880-3P	Sspon.04G0016920-1A	0.127939	undirected	NA	NA
Sspon.07G0016040-2B	Sspon.01G0019450-3D	0.127882	undirected	NA	NA
Sspon.01G0049010-2D	Sspon.02G0017910-1A	0.127865	undirected	NA	NA
Sspon.04G0016920-1A	Sspon.03G0007830-2B	0.127744	undirected	NA	NA
Sspon.05G0010300-2B	Sspon.02G0030660-2B	0.127734	undirected	NA	NA
Sspon.08G0005360-3C	Sspon.07G0017130-1A	0.127599	undirected	NA	NA
Sspon.02G0011830-3D	Sspon.05G0013050-3D	0.127554	undirected	NA	NA
Sspon.02G0011830-3D	Sspon.01G0045640-1B	0.127536	undirected	NA	NA
Sspon.01G0049010-2D	Sspon.03G0009260-1P	0.126852	undirected	NA	NA
Sspon.01G0045640-1B	Sspon.06G0003480-3D	0.126608	undirected	NA	NA
Sspon.03G0017970-2B	Sspon.04G0016920-1A	0.126529	undirected	NA	NA
Sspon.06G0016740-3C	Sspon.07G0004740-3C	0.126442	undirected	NA	NA
Sspon.01G0045640-1B	Sspon.04G0001310-2B	0.126411	undirected	NA	NA
Sspon.01G0024010-1A	Sspon.04G0023660-4P	0.126339	undirected	NA	NA
Sspon.06G0016740-3C	Sspon.07G0015510-2B	0.12627	undirected	NA	NA
Sspon.03G0017970-2B	Sspon.03G0000530-1A	0.126242	undirected	NA	NA
Sspon.03G0009260-1P	Sspon.01G0024010-1A	0.126124	undirected	NA	NA
Sspon.01G0025010-3C	Sspon.02G0040860-2C	0.126033	undirected	NA	NA
Sspon.02G0011530-2B	Sspon.05G0025040-1P	0.12597	undirected	NA	NA
Sspon.02G0017910-1A	Sspon.04G0004330-1A	0.125878	undirected	NA	NA
Sspon.01G0019450-3D	Sspon.02G0017910-1A	0.12576	undirected	NA	NA
Sspon.01G0032880-3P	Sspon.06G0003480-3D	0.125584	undirected	NA	NA
Sspon.04G0016920-1A	Sspon.01G0033340-1P	0.12555	undirected	NA	NA
Sspon.01G0019450-3D	Sspon.03G0000010-1A	0.125436	undirected	NA	NA
Sspon.01G0049010-2D	Sspon.01G0033020-1P	0.125403	undirected	NA	NA
Sspon.01G0049010-2D	Sspon.04G0001310-2B	0.124998	undirected	NA	NA
Sspon.01G0025010-3C	Sspon.01G0024010-1A	0.124979	undirected	NA	NA
Sspon.01G0049010-2D	Sspon.01G0002330-1A	0.124602	undirected	NA	NA
Sspon.08G0005360-3C	Sspon.04G0001310-2B	0.124407	undirected	NA	NA
Sspon.01G0045640-1B	Sspon.04G0016920-1A	0.124372	undirected	NA	NA
Sspon.05G0013050-3D	Sspon.01G0002330-1A	0.124252	undirected	NA	NA
Sspon.06G0024260-2C	Sspon.06G0001200-1T	0.124128	undirected	NA	NA
Sspon.05G0007830-2D	Sspon.01G0045640-1B	0.124107	undirected	NA	NA
Sspon.02G0011830-2C	Sspon.02G0011530-2B	0.12409	undirected	NA	NA
Sspon.02G0011530-2B	Sspon.04G0023660-4P	0.124072	undirected	NA	NA
Sspon.05G0013050-3D	Sspon.07G0004530-1A	0.124027	undirected	NA	NA
Sspon.07G0016040-2B	Sspon.01G0014260-1T	0.123992	undirected	NA	NA
Sspon.01G0049010-2D	Sspon.01G0019450-3D	0.123947	undirected	NA	NA
Sspon.02G0001640-2C	Sspon.05G0013050-3D	0.123946	undirected	NA	NA
Sspon.01G0032880-3P	Sspon.01G0033020-1P	0.123933	undirected	NA	NA
Sspon.07G0016040-2B	Sspon.06G0016740-3C	0.123878	undirected	NA	NA
Sspon.02G0040860-2C	Sspon.01G0048750-1B	0.123761	undirected	NA	NA
Sspon.07G0015510-2B	Sspon.04G0023660-4P	0.123424	undirected	NA	NA
Sspon.01G0024010-1A	Sspon.05G0025040-1P	0.123369	undirected	NA	NA
Sspon.01G0019450-3D	Sspon.08G0005360-3C	0.122889	undirected	NA	NA
Sspon.07G0015510-2B	Sspon.04G0004330-1A	0.122814	undirected	NA	NA
Sspon.06G0016740-3C	Sspon.01G0033020-1P	0.122475	undirected	NA	NA
Sspon.02G0005750-2B	Sspon.01G0032880-3P	0.122294	undirected	NA	NA
Sspon.05G0013050-3D	Sspon.02G0017910-1A	0.122265	undirected	NA	NA
Sspon.02G0011830-3D	Sspon.01G0024010-1A	0.12218	undirected	NA	NA
Sspon.01G0025010-3C	Sspon.02G0011830-3D	0.121965	undirected	NA	NA
Sspon.07G0016040-2B	Sspon.07G0004740-3C	0.121873	undirected	NA	NA
Sspon.03G0017970-2B	Sspon.07G0017130-1A	0.121662	undirected	NA	NA
Sspon.02G0030660-2B	Sspon.03G0007830-2B	0.121195	undirected	NA	NA
Sspon.02G0011830-2C	Sspon.01G0025010-3C	0.120986	undirected	NA	NA
Sspon.02G0011830-2C	Sspon.06G0003960-2B	0.120944	undirected	NA	NA
Sspon.06G0024260-2C	Sspon.03G0000530-1A	0.120857	undirected	NA	NA
Sspon.04G0016920-1A	Sspon.01G0012880-1A	0.120798	undirected	NA	NA
Sspon.05G0013050-3D	Sspon.07G0015510-2B	0.120517	undirected	NA	NA
Sspon.06G0024260-2C	Sspon.01G0012880-1A	0.120488	undirected	NA	NA
Sspon.08G0005360-3C	Sspon.06G0003480-3D	0.120475	undirected	NA	NA
Sspon.06G0003960-2B	Sspon.04G0001310-2B	0.120353	undirected	NA	NA
Sspon.04G0001310-2B	Sspon.03G0000010-1A	0.120295	undirected	NA	NA
Sspon.01G0033340-1P	Sspon.05G0010300-2B	0.120252	undirected	NA	NA
Sspon.02G0011830-2C	Sspon.01G0045640-1B	0.120133	undirected	NA	NA
Sspon.03G0000530-1A	Sspon.05G0010300-2B	0.120104	undirected	NA	NA
Sspon.02G0005750-2B	Sspon.01G0033020-1P	0.119734	undirected	NA	NA
Sspon.01G0012880-1A	Sspon.02G0030660-2B	0.119583	undirected	NA	NA
Sspon.03G0017970-2B	Sspon.02G0009650-1P	0.119511	undirected	NA	NA
Sspon.01G0049010-2D	Sspon.07G0004530-1A	0.118938	undirected	NA	NA
Sspon.05G0025040-1P	Sspon.04G0001310-2B	0.118921	undirected	NA	NA
Sspon.04G0016920-1A	Sspon.01G0048750-1B	0.118834	undirected	NA	NA
Sspon.01G0032880-3P	Sspon.05G0034560-1C	0.118807	undirected	NA	NA
Sspon.08G0005360-3C	Sspon.02G0009650-1P	0.118789	undirected	NA	NA
Sspon.01G0012880-1A	Sspon.01G0033340-1P	0.118717	undirected	NA	NA
Sspon.01G0019450-3D	Sspon.04G0023660-4P	0.118652	undirected	NA	NA
Sspon.05G0007830-2D	Sspon.05G0010300-2B	0.118614	undirected	NA	NA
Sspon.05G0007830-2D	Sspon.03G0007830-2B	0.118605	undirected	NA	NA
Sspon.01G0025010-3C	Sspon.06G0003960-2B	0.118558	undirected	NA	NA
Sspon.02G0017910-1A	Sspon.07G0004530-1A	0.118477	undirected	NA	NA
Sspon.03G0007830-2B	Sspon.01G0002330-1A	0.118471	undirected	NA	NA
Sspon.01G0025010-3C	Sspon.01G0025010-1A	0.118429	undirected	NA	NA
Sspon.03G0009260-1P	Sspon.06G0003960-2B	0.11836	undirected	NA	NA
Sspon.01G0045640-1B	Sspon.01G0048750-1B	0.118274	undirected	NA	NA
Sspon.01G0049010-2D	Sspon.01G0032880-3P	0.118107	undirected	NA	NA
Sspon.04G0016920-1A	Sspon.07G0004740-3C	0.11785	undirected	NA	NA
Sspon.07G0004740-3C	Sspon.02G0009650-1P	0.117733	undirected	NA	NA
Sspon.01G0033340-1P	Sspon.07G0004530-1A	0.117705	undirected	NA	NA
Sspon.02G0011830-2C	Sspon.04G0016920-1A	0.117622	undirected	NA	NA
Sspon.03G0017970-2B	Sspon.01G0033020-1P	0.11762	undirected	NA	NA
Sspon.01G0019450-3D	Sspon.01G0048750-1B	0.117617	undirected	NA	NA
Sspon.01G0045640-1B	Sspon.05G0034560-1C	0.117543	undirected	NA	NA
Sspon.02G0001640-2C	Sspon.08G0005360-3C	0.117424	undirected	NA	NA
Sspon.01G0048750-1B	Sspon.03G0007830-2B	0.117423	undirected	NA	NA
Sspon.01G0048750-1B	Sspon.05G0010300-2B	0.117399	undirected	NA	NA
Sspon.02G0001640-2C	Sspon.03G0000530-1A	0.117235	undirected	NA	NA
Sspon.08G0005360-3C	Sspon.05G0025040-1P	0.117172	undirected	NA	NA
Sspon.03G0000530-1A	Sspon.02G0017910-1A	0.116917	undirected	NA	NA
Sspon.01G0045640-2C	Sspon.01G0048750-1B	0.116912	undirected	NA	NA
Sspon.01G0025010-3C	Sspon.03G0000010-1A	0.116901	undirected	NA	NA
Sspon.01G0045640-2C	Sspon.07G0017130-1A	0.116899	undirected	NA	NA
Sspon.03G0017970-2B	Sspon.01G0002330-1A	0.116875	undirected	NA	NA
Sspon.01G0048750-1B	Sspon.04G0004330-1A	0.116721	undirected	NA	NA
Sspon.02G0001640-2C	Sspon.02G0009650-1P	0.116601	undirected	NA	NA
Sspon.01G0045640-2C	Sspon.01G0033340-1P	0.116508	undirected	NA	NA
Sspon.01G0045640-1B	Sspon.01G0002330-1A	0.116277	undirected	NA	NA
Sspon.06G0003960-2B	Sspon.07G0015510-2B	0.116172	undirected	NA	NA
Sspon.02G0001640-2C	Sspon.03G0017970-2B	0.116038	undirected	NA	NA
Sspon.05G0013050-3D	Sspon.02G0009650-1P	0.115945	undirected	NA	NA
Sspon.02G0005750-2B	Sspon.02G0009650-1P	0.115895	undirected	NA	NA
Sspon.02G0040860-2C	Sspon.03G0000530-1A	0.115757	undirected	NA	NA
Sspon.01G0032880-3P	Sspon.01G0048750-1B	0.115577	undirected	NA	NA
Sspon.02G0040860-2C	Sspon.01G0002330-1A	0.115409	undirected	NA	NA
Sspon.02G0011830-3D	Sspon.01G0033020-1P	0.115223	undirected	NA	NA
Sspon.02G0011830-3D	Sspon.02G0017910-1A	0.115221	undirected	NA	NA
Sspon.05G0034560-1C	Sspon.01G0033340-1P	0.115215	undirected	NA	NA
Sspon.01G0045640-2C	Sspon.03G0000530-1A	0.115198	undirected	NA	NA
Sspon.03G0009260-1P	Sspon.03G0000530-1A	0.115151	undirected	NA	NA
Sspon.04G0016920-1A	Sspon.02G0017910-1A	0.115113	undirected	NA	NA
Sspon.06G0024260-2C	Sspon.01G0002330-1A	0.115076	undirected	NA	NA
Sspon.06G0016740-3C	Sspon.07G0004530-1A	0.114718	undirected	NA	NA
Sspon.03G0000530-1A	Sspon.03G0007830-2B	0.114535	undirected	NA	NA
Sspon.06G0016740-3C	Sspon.03G0017970-2B	0.11446	undirected	NA	NA
Sspon.01G0012880-1A	Sspon.03G0000530-1A	0.114248	undirected	NA	NA
Sspon.01G0025010-3C	Sspon.02G0011530-2B	0.114162	undirected	NA	NA
Sspon.02G0030660-2B	Sspon.06G0001200-1T	0.114144	undirected	NA	NA
Sspon.01G0045640-2C	Sspon.06G0024260-2C	0.114081	undirected	NA	NA
Sspon.03G0009260-1P	Sspon.01G0048750-1B	0.113848	undirected	NA	NA
Sspon.04G0016920-1A	Sspon.01G0014260-1T	0.113824	undirected	NA	NA
Sspon.03G0009260-1P	Sspon.02G0017910-1A	0.113502	undirected	NA	NA
Sspon.06G0016740-3C	Sspon.04G0001310-2B	0.113262	undirected	NA	NA
Sspon.01G0025010-3C	Sspon.01G0045640-1B	0.113212	undirected	NA	NA
Sspon.01G0045640-2C	Sspon.08G0005360-3C	0.113141	undirected	NA	NA
Sspon.03G0009260-1P	Sspon.01G0033020-1P	0.11296	undirected	NA	NA
Sspon.01G0012880-1A	Sspon.01G0048750-1B	0.112731	undirected	NA	NA
Sspon.01G0045640-1B	Sspon.01G0033020-1P	0.112683	undirected	NA	NA
Sspon.04G0016920-1A	Sspon.05G0013050-3D	0.112653	undirected	NA	NA
Sspon.06G0016740-3C	Sspon.05G0013050-3D	0.112505	undirected	NA	NA
Sspon.06G0016740-3C	Sspon.07G0017130-1A	0.112487	undirected	NA	NA
Sspon.05G0007830-2D	Sspon.04G0023660-4P	0.112217	undirected	NA	NA
Sspon.02G0005750-2B	Sspon.07G0004740-3C	0.111972	undirected	NA	NA
Sspon.04G0016920-1A	Sspon.03G0000530-1A	0.111851	undirected	NA	NA
Sspon.06G0016740-3C	Sspon.02G0017910-1A	0.111782	undirected	NA	NA
Sspon.03G0007830-2B	Sspon.04G0023660-4P	0.111715	undirected	NA	NA
Sspon.06G0024260-2C	Sspon.08G0005360-3C	0.111663	undirected	NA	NA
Sspon.03G0017970-2B	Sspon.05G0034560-1C	0.111631	undirected	NA	NA
Sspon.05G0034560-1C	Sspon.07G0015510-2B	0.111617	undirected	NA	NA
Sspon.06G0024260-2C	Sspon.05G0013050-3D	0.111388	undirected	NA	NA
Sspon.01G0049010-2D	Sspon.07G0004740-3C	0.11138	undirected	NA	NA
Sspon.01G0045640-2C	Sspon.03G0009260-1P	0.1112	undirected	NA	NA
Sspon.03G0000530-1A	Sspon.04G0001310-2B	0.111175	undirected	NA	NA
Sspon.07G0004530-1A	Sspon.07G0017130-1A	0.111047	undirected	NA	NA
Sspon.01G0048750-1B	Sspon.06G0001200-1T	0.110959	undirected	NA	NA
Sspon.06G0003960-2B	Sspon.01G0048750-1B	0.110884	undirected	NA	NA
Sspon.04G0016920-1A	Sspon.06G0001200-1T	0.110851	undirected	NA	NA
Sspon.01G0032880-3P	Sspon.06G0016740-3C	0.110573	undirected	NA	NA
Sspon.04G0016920-1A	Sspon.04G0001310-2B	0.110548	undirected	NA	NA
Sspon.05G0007830-2D	Sspon.07G0015510-2B	0.110514	undirected	NA	NA
Sspon.03G0009260-1P	Sspon.08G0005360-3C	0.110443	undirected	NA	NA
Sspon.01G0033340-1P	Sspon.02G0030660-2B	0.110238	undirected	NA	NA
Sspon.03G0009260-1P	Sspon.02G0011530-2B	0.110173	undirected	NA	NA
Sspon.01G0045640-2C	Sspon.06G0003480-3D	0.110168	undirected	NA	NA
Sspon.03G0009260-1P	Sspon.07G0004530-1A	0.110122	undirected	NA	NA
Sspon.01G0033340-1P	Sspon.03G0007830-2B	0.1101	undirected	NA	NA
Sspon.01G0033340-1P	Sspon.07G0017130-1A	0.110065	undirected	NA	NA
Sspon.01G0033020-1P	Sspon.04G0004330-1A	0.110034	undirected	NA	NA
Sspon.02G0017910-1A	Sspon.01G0048750-1B	0.110004	undirected	NA	NA
Sspon.06G0024260-2C	Sspon.01G0033340-1P	0.109814	undirected	NA	NA
Sspon.08G0005360-3C	Sspon.03G0007830-2B	0.10967	undirected	NA	NA
Sspon.07G0015510-2B	Sspon.02G0030660-2B	0.109653	undirected	NA	NA
Sspon.04G0004330-1A	Sspon.03G0000010-1A	0.109643	undirected	NA	NA
Sspon.01G0012880-1A	Sspon.07G0004530-1A	0.109471	undirected	NA	NA
Sspon.01G0045640-1B	Sspon.01G0014260-1T	0.109436	undirected	NA	NA
Sspon.05G0007830-2D	Sspon.02G0011830-3D	0.109264	undirected	NA	NA
Sspon.02G0005750-2B	Sspon.03G0017970-2B	0.109148	undirected	NA	NA
Sspon.01G0048750-1B	Sspon.02G0009650-1P	0.109022	undirected	NA	NA
Sspon.01G0045640-2C	Sspon.01G0002330-1A	0.109006	undirected	NA	NA
Sspon.01G0048750-1B	Sspon.02G0030660-2B	0.108746	undirected	NA	NA
Sspon.01G0032880-3P	Sspon.01G0014260-1T	0.108727	undirected	NA	NA
Sspon.02G0011830-2C	Sspon.05G0025040-1P	0.108721	undirected	NA	NA
Sspon.06G0003960-2B	Sspon.03G0000530-1A	0.108574	undirected	NA	NA
Sspon.03G0017970-2B	Sspon.05G0010300-2B	0.108541	undirected	NA	NA
Sspon.01G0025010-1A	Sspon.07G0004740-3C	0.108364	undirected	NA	NA
Sspon.03G0017970-2B	Sspon.01G0014260-1T	0.108333	undirected	NA	NA
Sspon.07G0015510-2B	Sspon.03G0000010-1A	0.108048	undirected	NA	NA
Sspon.01G0019450-3D	Sspon.02G0009650-1P	0.10801	undirected	NA	NA
Sspon.03G0009260-1P	Sspon.04G0016920-1A	0.107952	undirected	NA	NA
Sspon.02G0040860-2C	Sspon.02G0017910-1A	0.107926	undirected	NA	NA
Sspon.02G0001640-2C	Sspon.01G0032880-3P	0.107795	undirected	NA	NA
Sspon.02G0005750-2B	Sspon.04G0004330-1A	0.107723	undirected	NA	NA
Sspon.02G0011830-3D	Sspon.06G0003960-2B	0.107483	undirected	NA	NA
Sspon.06G0003960-2B	Sspon.07G0004740-3C	0.107418	undirected	NA	NA
Sspon.03G0009260-1P	Sspon.04G0004330-1A	0.107294	undirected	NA	NA
Sspon.07G0016040-2B	Sspon.04G0004330-1A	0.107212	undirected	NA	NA
Sspon.01G0045640-2C	Sspon.06G0003960-2B	0.107075	undirected	NA	NA
Sspon.06G0016740-3C	Sspon.02G0030660-2B	0.106822	undirected	NA	NA
Sspon.01G0033020-1P	Sspon.05G0010300-2B	0.106798	undirected	NA	NA
Sspon.01G0024010-1A	Sspon.04G0004330-1A	0.106689	undirected	NA	NA
Sspon.05G0007830-2D	Sspon.02G0030660-2B	0.106686	undirected	NA	NA
Sspon.01G0025010-3C	Sspon.01G0015210-1A	0.106549	undirected	NA	NA
Sspon.05G0010300-2B	Sspon.03G0007830-2B	0.106496	undirected	NA	NA
Sspon.05G0034560-1C	Sspon.01G0048750-1B	0.106454	undirected	NA	NA
Sspon.06G0003960-2B	Sspon.06G0003480-3D	0.10642	undirected	NA	NA
Sspon.06G0003960-2B	Sspon.04G0016920-1A	0.106381	undirected	NA	NA
Sspon.05G0013050-3D	Sspon.03G0000010-1A	0.106348	undirected	NA	NA
Sspon.03G0017970-2B	Sspon.01G0012880-1A	0.106281	undirected	NA	NA
Sspon.01G0033340-1P	Sspon.01G0002330-1A	0.106124	undirected	NA	NA
Sspon.01G0012880-1A	Sspon.02G0017910-1A	0.10611	undirected	NA	NA
Sspon.01G0014260-1T	Sspon.02G0030660-2B	0.105856	undirected	NA	NA
Sspon.02G0011830-3D	Sspon.02G0011530-2B	0.105826	undirected	NA	NA
Sspon.07G0016040-2B	Sspon.01G0024010-1A	0.105777	undirected	NA	NA
Sspon.02G0005750-2B	Sspon.01G0014260-1T	0.105668	undirected	NA	NA
Sspon.01G0012880-1A	Sspon.05G0010300-2B	0.105632	undirected	NA	NA
Sspon.03G0009260-1P	Sspon.01G0002330-1A	0.105453	undirected	NA	NA
Sspon.01G0032880-3P	Sspon.01G0012880-1A	0.105344	undirected	NA	NA
Sspon.08G0005360-3C	Sspon.01G0033340-1P	0.105341	undirected	NA	NA
Sspon.02G0005750-2B	Sspon.02G0030660-2B	0.10518	undirected	NA	NA
Sspon.02G0017910-1A	Sspon.01G0033340-1P	0.105133	undirected	NA	NA
Sspon.01G0032880-3P	Sspon.05G0010300-2B	0.105119	undirected	NA	NA
Sspon.01G0045640-2C	Sspon.06G0016740-3C	0.104926	undirected	NA	NA
Sspon.02G0011830-2C	Sspon.02G0017910-1A	0.104688	undirected	NA	NA
Sspon.07G0015510-2B	Sspon.08G0005360-3C	0.104606	undirected	NA	NA
Sspon.01G0012880-1A	Sspon.05G0034560-1C	0.10454	undirected	NA	NA
Sspon.06G0003960-2B	Sspon.06G0024260-2C	0.10446	undirected	NA	NA
Sspon.06G0016740-3C	Sspon.03G0000530-1A	0.104333	undirected	NA	NA
Sspon.06G0024260-2C	Sspon.02G0017910-1A	0.104308	undirected	NA	NA
Sspon.02G0001640-2C	Sspon.02G0017910-1A	0.104246	undirected	NA	NA
Sspon.08G0005360-3C	Sspon.06G0001200-1T	0.104147	undirected	NA	NA
Sspon.01G0045640-2C	Sspon.03G0017970-2B	0.103946	undirected	NA	NA
Sspon.02G0011830-3D	Sspon.06G0016740-3C	0.103944	undirected	NA	NA
Sspon.01G0033020-1P	Sspon.06G0003480-3D	0.103784	undirected	NA	NA
Sspon.06G0016740-3C	Sspon.06G0003960-2B	0.103657	undirected	NA	NA
Sspon.01G0033020-1P	Sspon.01G0044990-1B	0.103548	undirected	NA	NA
Sspon.03G0017970-2B	Sspon.01G0044990-1B	0.103515	undirected	NA	NA
Sspon.01G0032880-3P	Sspon.02G0009650-1P	0.10351	undirected	NA	NA
Sspon.02G0040860-2C	Sspon.03G0000010-1A	0.103384	undirected	NA	NA
Sspon.01G0045640-2C	Sspon.07G0004740-3C	0.103325	undirected	NA	NA
Sspon.02G0005750-2B	Sspon.06G0016740-3C	0.103318	undirected	NA	NA
Sspon.01G0019450-3D	Sspon.03G0000530-1A	0.103311	undirected	NA	NA
Sspon.02G0040860-2C	Sspon.04G0004330-1A	0.10331	undirected	NA	NA
Sspon.07G0004530-1A	Sspon.04G0001310-2B	0.103251	undirected	NA	NA
Sspon.03G0000530-1A	Sspon.02G0030660-2B	0.103251	undirected	NA	NA
Sspon.01G0045640-2C	Sspon.05G0013050-3D	0.103228	undirected	NA	NA
Sspon.01G0032880-3P	Sspon.03G0017970-2B	0.103185	undirected	NA	NA
Sspon.01G0014260-1T	Sspon.04G0001310-2B	0.103099	undirected	NA	NA
Sspon.01G0045640-2C	Sspon.01G0014260-1T	0.103029	undirected	NA	NA
Sspon.03G0017970-2B	Sspon.02G0030660-2B	0.102842	undirected	NA	NA
Sspon.01G0049010-2D	Sspon.01G0014260-1T	0.102809	undirected	NA	NA
Sspon.05G0034560-1C	Sspon.03G0000530-1A	0.102808	undirected	NA	NA
Sspon.05G0007830-2D	Sspon.03G0017970-2B	0.102801	undirected	NA	NA
Sspon.06G0016740-3C	Sspon.01G0048750-1B	0.102769	undirected	NA	NA
Sspon.08G0005360-3C	Sspon.07G0004740-3C	0.102586	undirected	NA	NA
Sspon.01G0015210-1A	Sspon.01G0044990-1B	0.102555	undirected	NA	NA
Sspon.01G0032880-3P	Sspon.07G0015510-2B	0.102527	undirected	NA	NA
Sspon.04G0004330-1A	Sspon.07G0004530-1A	0.10225	undirected	NA	NA
Sspon.02G0011830-3D	Sspon.05G0034560-1C	0.10214	undirected	NA	NA
Sspon.02G0011830-2C	Sspon.04G0004330-1A	0.101904	undirected	NA	NA
Sspon.06G0024260-2C	Sspon.05G0010300-2B	0.10183	undirected	NA	NA
Sspon.04G0016920-1A	Sspon.04G0004330-1A	0.101816	undirected	NA	NA
Sspon.01G0025010-1A	Sspon.07G0015510-2B	0.101785	undirected	NA	NA
Sspon.07G0016040-2B	Sspon.03G0000010-1A	0.101724	undirected	NA	NA
Sspon.04G0016920-1A	Sspon.01G0019450-3D	0.101662	undirected	NA	NA
Sspon.01G0033020-1P	Sspon.04G0001310-2B	0.101593	undirected	NA	NA
Sspon.06G0003960-2B	Sspon.07G0017130-1A	0.101558	undirected	NA	NA
Sspon.01G0045640-1B	Sspon.03G0000530-1A	0.101408	undirected	NA	NA
Sspon.05G0013050-3D	Sspon.05G0010300-2B	0.101369	undirected	NA	NA
Sspon.07G0016040-2B	Sspon.02G0001640-2C	0.101304	undirected	NA	NA
Sspon.01G0045640-1B	Sspon.02G0030660-2B	0.101136	undirected	NA	NA
Sspon.03G0017970-2B	Sspon.05G0025040-1P	0.101068	undirected	NA	NA
Sspon.07G0004740-3C	Sspon.04G0023660-4P	0.100811	undirected	NA	NA
Sspon.03G0009260-1P	Sspon.01G0044990-1B	0.10081	undirected	NA	NA
Sspon.01G0045640-1B	Sspon.07G0017130-1A	0.100692	undirected	NA	NA
Sspon.02G0040860-2C	Sspon.04G0016920-1A	0.1006	undirected	NA	NA
Sspon.04G0016920-1A	Sspon.08G0005360-3C	0.100494	undirected	NA	NA
Sspon.02G0001640-2C	Sspon.01G0033340-1P	0.100401	undirected	NA	NA
Sspon.05G0007830-2D	Sspon.06G0003960-2B	0.100363	undirected	NA	NA
Sspon.01G0045640-1B	Sspon.06G0016740-3C	0.100049	undirected	NA	NA
Sspon.02G0030660-2B	Sspon.06G0003480-3D	0.100045	undirected	NA	NA
Sspon.01G0049010-2D	Sspon.06G0016740-3C	0.100017	undirected	NA	NA
Sspon.01G0025010-1A	Sspon.01G0033020-1P	0.0999994	undirected	NA	NA
Sspon.02G0017910-1A	Sspon.07G0004740-3C	0.0999773	undirected	NA	NA
Sspon.05G0010300-2B	Sspon.06G0001200-1T	0.0999117	undirected	NA	NA
Sspon.01G0045640-1B	Sspon.03G0007830-2B	0.0997218	undirected	NA	NA
Sspon.08G0005360-3C	Sspon.04G0004330-1A	0.0996373	undirected	NA	NA
Sspon.01G0049010-2D	Sspon.04G0004330-1A	0.0994288	undirected	NA	NA
Sspon.06G0016740-3C	Sspon.03G0000010-1A	0.0994132	undirected	NA	NA
Sspon.05G0007830-2D	Sspon.06G0001200-1T	0.0992828	undirected	NA	NA
Sspon.06G0003960-2B	Sspon.03G0007830-2B	0.0991785	undirected	NA	NA
Sspon.05G0034560-1C	Sspon.06G0003480-3D	0.0990235	undirected	NA	NA
Sspon.04G0016920-1A	Sspon.07G0004530-1A	0.0989769	undirected	NA	NA
Sspon.01G0048750-1B	Sspon.02G0011530-2B	0.0989182	undirected	NA	NA
Sspon.01G0049010-2D	Sspon.01G0024010-1A	0.0988078	undirected	NA	NA
Sspon.05G0034560-1C	Sspon.04G0023660-4P	0.0986069	undirected	NA	NA
Sspon.02G0001640-2C	Sspon.04G0001310-2B	0.0985869	undirected	NA	NA
Sspon.05G0034560-1C	Sspon.08G0005360-3C	0.0985561	undirected	NA	NA
Sspon.01G0033020-1P	Sspon.01G0048750-1B	0.0981783	undirected	NA	NA
Sspon.07G0015510-2B	Sspon.06G0003480-3D	0.0981273	undirected	NA	NA
Sspon.01G0045640-2C	Sspon.04G0023660-4P	0.0980821	undirected	NA	NA
Sspon.01G0014260-1T	Sspon.02G0011530-2B	0.0979847	undirected	NA	NA
Sspon.01G0033340-1P	Sspon.06G0001200-1T	0.097806	undirected	NA	NA
Sspon.05G0007830-2D	Sspon.03G0000530-1A	0.0977632	undirected	NA	NA
Sspon.01G0032880-3P	Sspon.05G0013050-3D	0.0977341	undirected	NA	NA
Sspon.02G0017910-1A	Sspon.01G0044990-1B	0.0977052	undirected	NA	NA
Sspon.02G0005750-2B	Sspon.07G0015510-2B	0.0976372	undirected	NA	NA
Sspon.02G0005750-2B	Sspon.04G0001310-2B	0.0974883	undirected	NA	NA
Sspon.06G0016740-3C	Sspon.04G0004330-1A	0.0974047	undirected	NA	NA
Sspon.01G0045640-2C	Sspon.02G0011830-3D	0.0973953	undirected	NA	NA
Sspon.04G0023660-4P	Sspon.04G0001310-2B	0.0972841	undirected	NA	NA
Sspon.01G0048750-1B	Sspon.06G0003480-3D	0.0970811	undirected	NA	NA
Sspon.02G0001640-2C	Sspon.06G0024260-2C	0.097055	undirected	NA	NA
Sspon.02G0011830-3D	Sspon.01G0014260-1T	0.0970532	undirected	NA	NA
Sspon.01G0015210-1A	Sspon.07G0004740-3C	0.0970508	undirected	NA	NA
Sspon.01G0032880-3P	Sspon.03G0000530-1A	0.0967566	undirected	NA	NA
Sspon.02G0011830-3D	Sspon.05G0025040-1P	0.0966503	undirected	NA	NA
Sspon.01G0048750-1B	Sspon.07G0004740-3C	0.0965265	undirected	NA	NA
Sspon.05G0013050-3D	Sspon.01G0033020-1P	0.0964257	undirected	NA	NA
Sspon.01G0019450-3D	Sspon.01G0002330-1A	0.0963633	undirected	NA	NA
Sspon.02G0011830-3D	Sspon.01G0048750-1B	0.0962705	undirected	NA	NA
Sspon.07G0015510-2B	Sspon.01G0048750-1B	0.0962377	undirected	NA	NA
Sspon.02G0011830-3D	Sspon.05G0010300-2B	0.0962122	undirected	NA	NA
Sspon.06G0024260-2C	Sspon.02G0011530-2B	0.0961471	undirected	NA	NA
Sspon.07G0016040-2B	Sspon.02G0011530-2B	0.0960431	undirected	NA	NA
Sspon.06G0024260-2C	Sspon.04G0023660-4P	0.0957896	undirected	NA	NA
Sspon.06G0003960-2B	Sspon.04G0004330-1A	0.095604	undirected	NA	NA
Sspon.02G0005750-2B	Sspon.01G0012880-1A	0.0955548	undirected	NA	NA
Sspon.03G0007830-2B	Sspon.06G0003480-3D	0.0955297	undirected	NA	NA
Sspon.02G0030660-2B	Sspon.01G0044990-1B	0.0955256	undirected	NA	NA
Sspon.02G0017910-1A	Sspon.02G0009650-1P	0.095481	undirected	NA	NA
Sspon.02G0040860-2C	Sspon.07G0017130-1A	0.0954597	undirected	NA	NA
Sspon.05G0013050-3D	Sspon.04G0023660-4P	0.0952667	undirected	NA	NA
Sspon.05G0007830-2D	Sspon.05G0013050-3D	0.0951678	undirected	NA	NA
Sspon.06G0003960-2B	Sspon.01G0014260-1T	0.0951035	undirected	NA	NA
Sspon.07G0017130-1A	Sspon.04G0001310-2B	0.0950124	undirected	NA	NA
Sspon.01G0032880-3P	Sspon.07G0004740-3C	0.0950114	undirected	NA	NA
Sspon.07G0016040-2B	Sspon.01G0025010-1A	0.0949757	undirected	NA	NA
Sspon.03G0000530-1A	Sspon.06G0001200-1T	0.0948407	undirected	NA	NA
Sspon.02G0005750-2B	Sspon.02G0017910-1A	0.0947841	undirected	NA	NA
Sspon.01G0049010-2D	Sspon.03G0000010-1A	0.0947682	undirected	NA	NA
Sspon.08G0005360-3C	Sspon.02G0030660-2B	0.094558	undirected	NA	NA
Sspon.05G0007830-2D	Sspon.01G0048750-1B	0.0944503	undirected	NA	NA
Sspon.07G0004530-1A	Sspon.05G0010300-2B	0.0943962	undirected	NA	NA
Sspon.03G0017970-2B	Sspon.01G0015210-1A	0.0942934	undirected	NA	NA
Sspon.04G0016920-1A	Sspon.01G0002330-1A	0.094266	undirected	NA	NA
Sspon.06G0016740-3C	Sspon.04G0016920-1A	0.0940144	undirected	NA	NA
Sspon.03G0009260-1P	Sspon.01G0033340-1P	0.0939468	undirected	NA	NA
Sspon.06G0016740-3C	Sspon.01G0019450-3D	0.0938845	undirected	NA	NA
Sspon.03G0000530-1A	Sspon.01G0024010-1A	0.0938271	undirected	NA	NA
Sspon.03G0009260-1P	Sspon.01G0032880-3P	0.0937655	undirected	NA	NA
Sspon.01G0033020-1P	Sspon.05G0025040-1P	0.0937377	undirected	NA	NA
Sspon.02G0017910-1A	Sspon.08G0005360-3C	0.0936227	undirected	NA	NA
Sspon.01G0045640-1B	Sspon.04G0004330-1A	0.0935877	undirected	NA	NA
Sspon.06G0024260-2C	Sspon.01G0024010-1A	0.0934523	undirected	NA	NA
Sspon.01G0033020-1P	Sspon.01G0015210-1A	0.0933997	undirected	NA	NA
Sspon.02G0011830-3D	Sspon.08G0005360-3C	0.0933673	undirected	NA	NA
Sspon.06G0016740-3C	Sspon.08G0005360-3C	0.0930896	undirected	NA	NA
Sspon.01G0025010-3C	Sspon.08G0005360-3C	0.0930807	undirected	NA	NA
Sspon.07G0004530-1A	Sspon.01G0044990-1B	0.0930696	undirected	NA	NA
Sspon.01G0045640-2C	Sspon.01G0024010-1A	0.0929497	undirected	NA	NA
Sspon.06G0003960-2B	Sspon.02G0009650-1P	0.0928931	undirected	NA	NA
Sspon.01G0045640-2C	Sspon.04G0001310-2B	0.0926688	undirected	NA	NA
Sspon.01G0032880-3P	Sspon.07G0004530-1A	0.0926174	undirected	NA	NA
Sspon.07G0004530-1A	Sspon.02G0030660-2B	0.0924781	undirected	NA	NA
Sspon.08G0005360-3C	Sspon.07G0004530-1A	0.0923925	undirected	NA	NA
Sspon.06G0003960-2B	Sspon.02G0030660-2B	0.0923182	undirected	NA	NA
Sspon.03G0009260-1P	Sspon.02G0030660-2B	0.092253	undirected	NA	NA
Sspon.05G0007830-2D	Sspon.05G0025040-1P	0.0921974	undirected	NA	NA
Sspon.07G0016040-2B	Sspon.01G0015210-1A	0.0921011	undirected	NA	NA
Sspon.02G0011830-3D	Sspon.03G0000530-1A	0.0920798	undirected	NA	NA
Sspon.05G0013050-3D	Sspon.05G0025040-1P	0.0920538	undirected	NA	NA
Sspon.01G0025010-1A	Sspon.03G0017970-2B	0.0919995	undirected	NA	NA
Sspon.01G0048750-1B	Sspon.01G0044990-1B	0.0918819	undirected	NA	NA
Sspon.01G0033020-1P	Sspon.02G0009650-1P	0.0918374	undirected	NA	NA
Sspon.01G0045640-2C	Sspon.02G0040860-2C	0.0918355	undirected	NA	NA
Sspon.01G0014260-1T	Sspon.04G0004330-1A	0.0917317	undirected	NA	NA
Sspon.01G0049010-2D	Sspon.02G0011530-2B	0.0916998	undirected	NA	NA
Sspon.05G0013050-3D	Sspon.05G0034560-1C	0.0916739	undirected	NA	NA
Sspon.02G0011830-2C	Sspon.03G0000530-1A	0.0916108	undirected	NA	NA
Sspon.07G0016040-2B	Sspon.01G0044990-1B	0.0916088	undirected	NA	NA
Sspon.01G0032880-3P	Sspon.08G0005360-3C	0.0914738	undirected	NA	NA
Sspon.02G0030660-2B	Sspon.01G0002330-1A	0.0914211	undirected	NA	NA
Sspon.05G0034560-1C	Sspon.01G0002330-1A	0.0913815	undirected	NA	NA
Sspon.02G0005750-2B	Sspon.04G0016920-1A	0.0913518	undirected	NA	NA
Sspon.04G0004330-1A	Sspon.05G0025040-1P	0.0913248	undirected	NA	NA
Sspon.02G0005750-2B	Sspon.01G0025010-1A	0.0913059	undirected	NA	NA
Sspon.02G0017910-1A	Sspon.01G0024010-1A	0.0910996	undirected	NA	NA
Sspon.06G0003960-2B	Sspon.05G0034560-1C	0.0908076	undirected	NA	NA
Sspon.01G0025010-1A	Sspon.01G0044990-1B	0.0907577	undirected	NA	NA
Sspon.02G0011830-2C	Sspon.04G0023660-4P	0.0906007	undirected	NA	NA
Sspon.07G0015510-2B	Sspon.02G0009650-1P	0.0904452	undirected	NA	NA
Sspon.01G0024010-1A	Sspon.01G0002330-1A	0.0904124	undirected	NA	NA
Sspon.01G0025010-3C	Sspon.02G0017910-1A	0.0903975	undirected	NA	NA
Sspon.01G0045640-1B	Sspon.01G0032880-3P	0.0903263	undirected	NA	NA
Sspon.07G0004530-1A	Sspon.02G0009650-1P	0.0902702	undirected	NA	NA
Sspon.01G0025010-1A	Sspon.01G0032880-3P	0.0901414	undirected	NA	NA
Sspon.02G0011830-2C	Sspon.06G0016740-3C	0.0900346	undirected	NA	NA
Sspon.06G0001200-1T	Sspon.04G0023660-4P	0.0900059	undirected	NA	NA
Sspon.05G0013050-3D	Sspon.02G0030660-2B	0.0899997	undirected	NA	NA
Sspon.05G0013050-3D	Sspon.03G0007830-2B	0.089933	undirected	NA	NA
Sspon.01G0014260-1T	Sspon.05G0013050-3D	0.0899257	undirected	NA	NA
Sspon.02G0017910-1A	Sspon.02G0011530-2B	0.0899138	undirected	NA	NA
Sspon.01G0025010-3C	Sspon.07G0016040-2B	0.0897551	undirected	NA	NA
Sspon.02G0017910-1A	Sspon.02G0030660-2B	0.0897343	undirected	NA	NA
Sspon.05G0034560-1C	Sspon.05G0025040-1P	0.0897275	undirected	NA	NA
Sspon.07G0004740-3C	Sspon.02G0030660-2B	0.0896916	undirected	NA	NA
Sspon.06G0001200-1T	Sspon.06G0003480-3D	0.0896146	undirected	NA	NA
Sspon.02G0009650-1P	Sspon.01G0044990-1B	0.0896104	undirected	NA	NA
Sspon.02G0011830-2C	Sspon.01G0048750-1B	0.0895656	undirected	NA	NA
Sspon.05G0007830-2D	Sspon.02G0040860-2C	0.0895466	undirected	NA	NA
Sspon.01G0045640-1B	Sspon.06G0001200-1T	0.0895273	undirected	NA	NA
Sspon.01G0014260-1T	Sspon.02G0017910-1A	0.0893933	undirected	NA	NA
Sspon.02G0005750-2B	Sspon.01G0048750-1B	0.0893648	undirected	NA	NA
Sspon.03G0017970-2B	Sspon.04G0023660-4P	0.0893394	undirected	NA	NA
Sspon.06G0024260-2C	Sspon.01G0033020-1P	0.0892565	undirected	NA	NA
Sspon.01G0014260-1T	Sspon.01G0019450-3D	0.0892561	undirected	NA	NA
Sspon.05G0034560-1C	Sspon.07G0004740-3C	0.0892501	undirected	NA	NA
Sspon.01G0002330-1A	Sspon.04G0001310-2B	0.0891984	undirected	NA	NA
Sspon.02G0011830-2C	Sspon.01G0045640-2C	0.0891139	undirected	NA	NA
Sspon.02G0011830-2C	Sspon.01G0014260-1T	0.0890023	undirected	NA	NA
Sspon.01G0045640-1B	Sspon.06G0024260-2C	0.0889722	undirected	NA	NA
Sspon.02G0040860-2C	Sspon.06G0024260-2C	0.0889511	undirected	NA	NA
Sspon.05G0007830-2D	Sspon.02G0011830-2C	0.0889263	undirected	NA	NA
Sspon.02G0011830-2C	Sspon.08G0005360-3C	0.0889169	undirected	NA	NA
Sspon.01G0014260-1T	Sspon.01G0024010-1A	0.0888628	undirected	NA	NA
Sspon.01G0033020-1P	Sspon.01G0024010-1A	0.0887408	undirected	NA	NA
Sspon.06G0024260-2C	Sspon.06G0003480-3D	0.0886838	undirected	NA	NA
Sspon.02G0001640-2C	Sspon.02G0030660-2B	0.088657	undirected	NA	NA
Sspon.01G0045640-1B	Sspon.05G0010300-2B	0.0885554	undirected	NA	NA
Sspon.05G0010300-2B	Sspon.07G0017130-1A	0.0885338	undirected	NA	NA
Sspon.01G0012880-1A	Sspon.05G0013050-3D	0.0885168	undirected	NA	NA
Sspon.07G0015510-2B	Sspon.01G0002330-1A	0.0884179	undirected	NA	NA
Sspon.07G0015510-2B	Sspon.01G0015210-1A	0.088365	undirected	NA	NA
Sspon.01G0014260-1T	Sspon.01G0002330-1A	0.0882773	undirected	NA	NA
Sspon.01G0048750-1B	Sspon.04G0023660-4P	0.0882211	undirected	NA	NA
Sspon.01G0012880-1A	Sspon.03G0007830-2B	0.0881974	undirected	NA	NA
Sspon.05G0007830-2D	Sspon.03G0009260-1P	0.0880411	undirected	NA	NA
Sspon.02G0001640-2C	Sspon.04G0004330-1A	0.088039	undirected	NA	NA
Sspon.01G0002330-1A	Sspon.04G0023660-4P	0.0879726	undirected	NA	NA
Sspon.05G0007830-2D	Sspon.01G0033020-1P	0.0879323	undirected	NA	NA
Sspon.03G0017970-2B	Sspon.03G0007830-2B	0.0878563	undirected	NA	NA
Sspon.04G0023660-4P	Sspon.06G0003480-3D	0.0878525	undirected	NA	NA
Sspon.01G0025010-3C	Sspon.02G0009650-1P	0.0877872	undirected	NA	NA
Sspon.01G0032880-3P	Sspon.04G0004330-1A	0.0877651	undirected	NA	NA
Sspon.02G0011830-3D	Sspon.06G0024260-2C	0.0877077	undirected	NA	NA
Sspon.02G0017910-1A	Sspon.07G0015510-2B	0.0877068	undirected	NA	NA
Sspon.01G0015210-1A	Sspon.07G0004530-1A	0.0876683	undirected	NA	NA
Sspon.01G0045640-2C	Sspon.01G0012880-1A	0.0876169	undirected	NA	NA
Sspon.02G0011830-3D	Sspon.02G0030660-2B	0.0876099	undirected	NA	NA
Sspon.01G0032880-3P	Sspon.06G0001200-1T	0.0875055	undirected	NA	NA
Sspon.01G0024010-1A	Sspon.03G0000010-1A	0.0874771	undirected	NA	NA
Sspon.08G0005360-3C	Sspon.05G0010300-2B	0.0873912	undirected	NA	NA
Sspon.01G0024010-1A	Sspon.02G0009650-1P	0.0873537	undirected	NA	NA
Sspon.04G0016920-1A	Sspon.01G0024010-1A	0.0873517	undirected	NA	NA
Sspon.06G0024260-2C	Sspon.04G0001310-2B	0.0873461	undirected	NA	NA
Sspon.06G0016740-3C	Sspon.01G0002330-1A	0.087341	undirected	NA	NA
Sspon.01G0014260-1T	Sspon.05G0034560-1C	0.0873017	undirected	NA	NA
Sspon.01G0032880-3P	Sspon.06G0024260-2C	0.0872615	undirected	NA	NA
Sspon.06G0016740-3C	Sspon.02G0011530-2B	0.0871981	undirected	NA	NA
Sspon.02G0011530-2B	Sspon.02G0009650-1P	0.0871256	undirected	NA	NA
Sspon.01G0045640-1B	Sspon.03G0000010-1A	0.0871061	undirected	NA	NA
Sspon.01G0014260-1T	Sspon.07G0017130-1A	0.0869768	undirected	NA	NA
Sspon.01G0049010-2D	Sspon.02G0001640-2C	0.0869438	undirected	NA	NA
Sspon.03G0000530-1A	Sspon.07G0015510-2B	0.0868939	undirected	NA	NA
Sspon.04G0004330-1A	Sspon.02G0011530-2B	0.0868231	undirected	NA	NA
Sspon.05G0013050-3D	Sspon.01G0044990-1B	0.0864164	undirected	NA	NA
Sspon.02G0011530-2B	Sspon.01G0002330-1A	0.0863904	undirected	NA	NA
Sspon.06G0001200-1T	Sspon.01G0002330-1A	0.0863657	undirected	NA	NA
Sspon.04G0016920-1A	Sspon.07G0017130-1A	0.0862696	undirected	NA	NA
Sspon.02G0005750-2B	Sspon.05G0013050-3D	0.0862448	undirected	NA	NA
Sspon.01G0045640-2C	Sspon.01G0025010-1A	0.0860352	undirected	NA	NA
Sspon.05G0013050-3D	Sspon.01G0015210-1A	0.0860076	undirected	NA	NA
Sspon.01G0033340-1P	Sspon.04G0001310-2B	0.0857649	undirected	NA	NA
Sspon.07G0004740-3C	Sspon.01G0044990-1B	0.0857494	undirected	NA	NA
Sspon.01G0033020-1P	Sspon.07G0004530-1A	0.0856894	undirected	NA	NA
Sspon.03G0009260-1P	Sspon.05G0010300-2B	0.0856717	undirected	NA	NA
Sspon.01G0045640-1B	Sspon.02G0009650-1P	0.0856688	undirected	NA	NA
Sspon.07G0017130-1A	Sspon.01G0002330-1A	0.0856082	undirected	NA	NA
Sspon.01G0012880-1A	Sspon.01G0033020-1P	0.0854941	undirected	NA	NA
Sspon.06G0003960-2B	Sspon.02G0017910-1A	0.085393	undirected	NA	NA
Sspon.05G0034560-1C	Sspon.04G0001310-2B	0.085359	undirected	NA	NA
Sspon.05G0007830-2D	Sspon.08G0005360-3C	0.0853485	undirected	NA	NA
Sspon.01G0012880-1A	Sspon.01G0044990-1B	0.0851884	undirected	NA	NA
Sspon.01G0014260-1T	Sspon.02G0009650-1P	0.0851538	undirected	NA	NA
Sspon.01G0019450-3D	Sspon.07G0017130-1A	0.0850395	undirected	NA	NA
Sspon.04G0004330-1A	Sspon.02G0030660-2B	0.0850111	undirected	NA	NA
Sspon.01G0015210-1A	Sspon.02G0009650-1P	0.0849884	undirected	NA	NA
Sspon.05G0007830-2D	Sspon.06G0024260-2C	0.0849026	undirected	NA	NA
Sspon.07G0015510-2B	Sspon.05G0010300-2B	0.0848711	undirected	NA	NA
Sspon.05G0007830-2D	Sspon.07G0004740-3C	0.0848558	undirected	NA	NA
Sspon.01G0014260-1T	Sspon.07G0004530-1A	0.0847707	undirected	NA	NA
Sspon.01G0012880-1A	Sspon.06G0001200-1T	0.0847533	undirected	NA	NA
Sspon.03G0000530-1A	Sspon.01G0044990-1B	0.0847447	undirected	NA	NA
Sspon.06G0016740-3C	Sspon.02G0040860-2C	0.0846067	undirected	NA	NA
Sspon.02G0005750-2B	Sspon.07G0004530-1A	0.0845585	undirected	NA	NA
Sspon.02G0017910-1A	Sspon.01G0033020-1P	0.0845083	undirected	NA	NA
Sspon.05G0034560-1C	Sspon.04G0004330-1A	0.0843905	undirected	NA	NA
Sspon.02G0011830-3D	Sspon.01G0025010-1A	0.0843704	undirected	NA	NA
Sspon.01G0045640-2C	Sspon.07G0004530-1A	0.0843248	undirected	NA	NA
Sspon.06G0024260-2C	Sspon.07G0015510-2B	0.0842545	undirected	NA	NA
Sspon.04G0016920-1A	Sspon.01G0044990-1B	0.0842531	undirected	NA	NA
Sspon.02G0005750-2B	Sspon.01G0015210-1A	0.0842047	undirected	NA	NA
Sspon.02G0030660-2B	Sspon.07G0017130-1A	0.0841097	undirected	NA	NA
Sspon.02G0011830-3D	Sspon.07G0004530-1A	0.0840772	undirected	NA	NA
Sspon.03G0000530-1A	Sspon.01G0033020-1P	0.0840608	undirected	NA	NA
Sspon.06G0024260-2C	Sspon.01G0019450-3D	0.0840555	undirected	NA	NA
Sspon.06G0016740-3C	Sspon.02G0009650-1P	0.0840149	undirected	NA	NA
Sspon.01G0012880-1A	Sspon.08G0005360-3C	0.0838412	undirected	NA	NA
Sspon.01G0033020-1P	Sspon.08G0005360-3C	0.0838074	undirected	NA	NA
Sspon.02G0040860-2C	Sspon.02G0009650-1P	0.083649	undirected	NA	NA
Sspon.03G0000530-1A	Sspon.04G0004330-1A	0.0835535	undirected	NA	NA
Sspon.06G0016740-3C	Sspon.01G0033340-1P	0.0834669	undirected	NA	NA
Sspon.05G0007830-2D	Sspon.01G0024010-1A	0.0833972	undirected	NA	NA
Sspon.02G0011830-3D	Sspon.01G0033340-1P	0.0833775	undirected	NA	NA
Sspon.01G0012880-1A	Sspon.04G0004330-1A	0.0833375	undirected	NA	NA
Sspon.02G0001640-2C	Sspon.06G0016740-3C	0.083257	undirected	NA	NA
Sspon.04G0016920-1A	Sspon.02G0011530-2B	0.0831105	undirected	NA	NA
Sspon.01G0014260-1T	Sspon.08G0005360-3C	0.0830155	undirected	NA	NA
Sspon.07G0016040-2B	Sspon.02G0005750-2B	0.0829289	undirected	NA	NA
Sspon.01G0049010-2D	Sspon.04G0023660-4P	0.082914	undirected	NA	NA
Sspon.06G0016740-3C	Sspon.01G0012880-1A	0.0828907	undirected	NA	NA
Sspon.01G0014260-1T	Sspon.03G0000530-1A	0.0827894	undirected	NA	NA
Sspon.01G0014260-1T	Sspon.01G0048750-1B	0.0827809	undirected	NA	NA
Sspon.07G0004740-3C	Sspon.06G0003480-3D	0.082771	undirected	NA	NA
Sspon.02G0030660-2B	Sspon.04G0001310-2B	0.0827612	undirected	NA	NA
Sspon.01G0025010-3C	Sspon.01G0048750-1B	0.0826936	undirected	NA	NA
Sspon.02G0005750-2B	Sspon.01G0044990-1B	0.0826227	undirected	NA	NA
Sspon.01G0032880-3P	Sspon.06G0003960-2B	0.082618	undirected	NA	NA
Sspon.07G0015510-2B	Sspon.07G0017130-1A	0.0825203	undirected	NA	NA
Sspon.05G0034560-1C	Sspon.01G0024010-1A	0.0824745	undirected	NA	NA
Sspon.02G0005750-2B	Sspon.05G0034560-1C	0.0824506	undirected	NA	NA
Sspon.01G0045640-2C	Sspon.05G0025040-1P	0.0821952	undirected	NA	NA
Sspon.06G0003960-2B	Sspon.06G0001200-1T	0.0819024	undirected	NA	NA
Sspon.01G0032880-3P	Sspon.04G0001310-2B	0.0818838	undirected	NA	NA
Sspon.01G0033020-1P	Sspon.01G0033340-1P	0.0817766	undirected	NA	NA
Sspon.02G0040860-2C	Sspon.01G0014260-1T	0.0817664	undirected	NA	NA
Sspon.06G0016740-3C	Sspon.05G0010300-2B	0.081744	undirected	NA	NA
Sspon.01G0045640-2C	Sspon.01G0019450-3D	0.0816456	undirected	NA	NA
Sspon.06G0003960-2B	Sspon.01G0033340-1P	0.0816399	undirected	NA	NA
Sspon.01G0025010-1A	Sspon.04G0001310-2B	0.0815973	undirected	NA	NA
Sspon.01G0014260-1T	Sspon.06G0003480-3D	0.081341	undirected	NA	NA
Sspon.01G0025010-3C	Sspon.04G0004330-1A	0.0813182	undirected	NA	NA
Sspon.02G0040860-2C	Sspon.05G0034560-1C	0.0811644	undirected	NA	NA
Sspon.02G0005750-2B	Sspon.02G0001640-2C	0.0811291	undirected	NA	NA
Sspon.01G0032880-3P	Sspon.01G0015210-1A	0.0811176	undirected	NA	NA
Sspon.06G0024260-2C	Sspon.07G0004530-1A	0.0811022	undirected	NA	NA
Sspon.03G0009260-1P	Sspon.05G0034560-1C	0.080999	undirected	NA	NA
Sspon.01G0025010-1A	Sspon.05G0013050-3D	0.0809206	undirected	NA	NA
Sspon.05G0010300-2B	Sspon.04G0001310-2B	0.0808455	undirected	NA	NA
Sspon.01G0019450-3D	Sspon.01G0033020-1P	0.0807304	undirected	NA	NA
Sspon.02G0017910-1A	Sspon.07G0017130-1A	0.0807215	undirected	NA	NA
Sspon.02G0011830-3D	Sspon.02G0005750-2B	0.0806142	undirected	NA	NA
Sspon.01G0015210-1A	Sspon.02G0030660-2B	0.0805769	undirected	NA	NA
Sspon.01G0049010-2D	Sspon.01G0044990-1B	0.0805165	undirected	NA	NA
Sspon.03G0000530-1A	Sspon.07G0004740-3C	0.0804668	undirected	NA	NA
Sspon.01G0025010-1A	Sspon.02G0030660-2B	0.0804409	undirected	NA	NA
Sspon.07G0015510-2B	Sspon.01G0044990-1B	0.0804172	undirected	NA	NA
Sspon.01G0033020-1P	Sspon.02G0011530-2B	0.0803116	undirected	NA	NA
Sspon.01G0045640-2C	Sspon.02G0011530-2B	0.0802375	undirected	NA	NA
Sspon.06G0003960-2B	Sspon.01G0033020-1P	0.0801684	undirected	NA	NA
Sspon.01G0014260-1T	Sspon.03G0000010-1A	0.0800447	undirected	NA	NA
Sspon.01G0032880-3P	Sspon.01G0044990-1B	0.0800085	undirected	NA	NA
Sspon.01G0025010-1A	Sspon.04G0016920-1A	0.0800083	undirected	NA	NA
Sspon.02G0011830-2C	Sspon.05G0034560-1C	0.0798176	undirected	NA	NA
Sspon.02G0001640-2C	Sspon.05G0010300-2B	0.079785	undirected	NA	NA
Sspon.02G0001640-2C	Sspon.01G0033020-1P	0.07973	undirected	NA	NA
Sspon.01G0033020-1P	Sspon.03G0007830-2B	0.0797167	undirected	NA	NA
Sspon.02G0017910-1A	Sspon.01G0002330-1A	0.0796983	undirected	NA	NA
Sspon.03G0000530-1A	Sspon.02G0011530-2B	0.0795205	undirected	NA	NA
Sspon.02G0040860-2C	Sspon.01G0033340-1P	0.079461	undirected	NA	NA
Sspon.04G0004330-1A	Sspon.05G0010300-2B	0.0793577	undirected	NA	NA
Sspon.04G0016920-1A	Sspon.03G0000010-1A	0.0793053	undirected	NA	NA
Sspon.02G0011830-3D	Sspon.01G0032880-3P	0.0792199	undirected	NA	NA
Sspon.01G0025010-1A	Sspon.04G0004330-1A	0.0791921	undirected	NA	NA
Sspon.01G0025010-3C	Sspon.01G0033020-1P	0.0791913	undirected	NA	NA
Sspon.07G0004740-3C	Sspon.07G0017130-1A	0.0791233	undirected	NA	NA
Sspon.01G0025010-1A	Sspon.07G0004530-1A	0.0789847	undirected	NA	NA
Sspon.01G0019450-3D	Sspon.07G0004530-1A	0.0789293	undirected	NA	NA
Sspon.05G0034560-1C	Sspon.02G0017910-1A	0.0788209	undirected	NA	NA
Sspon.07G0016040-2B	Sspon.06G0003480-3D	0.0788096	undirected	NA	NA
Sspon.07G0016040-2B	Sspon.04G0023660-4P	0.0787981	undirected	NA	NA
Sspon.01G0025010-3C	Sspon.03G0000530-1A	0.0787625	undirected	NA	NA
Sspon.05G0025040-1P	Sspon.06G0003480-3D	0.0787612	undirected	NA	NA
Sspon.05G0013050-3D	Sspon.06G0003480-3D	0.0787391	undirected	NA	NA
Sspon.06G0024260-2C	Sspon.05G0025040-1P	0.0787141	undirected	NA	NA
Sspon.01G0045640-2C	Sspon.01G0015210-1A	0.0786374	undirected	NA	NA
Sspon.06G0003960-2B	Sspon.03G0000010-1A	0.0785681	undirected	NA	NA
Sspon.02G0017910-1A	Sspon.03G0000010-1A	0.0785617	undirected	NA	NA
Sspon.01G0033020-1P	Sspon.04G0023660-4P	0.0785314	undirected	NA	NA
Sspon.06G0024260-2C	Sspon.04G0004330-1A	0.0784364	undirected	NA	NA
Sspon.01G0015210-1A	Sspon.04G0001310-2B	0.078426	undirected	NA	NA
Sspon.07G0004740-3C	Sspon.07G0004530-1A	0.0783736	undirected	NA	NA
Sspon.01G0045640-2C	Sspon.04G0004330-1A	0.0782854	undirected	NA	NA
Sspon.06G0016740-3C	Sspon.01G0024010-1A	0.0780627	undirected	NA	NA
Sspon.06G0016740-3C	Sspon.05G0034560-1C	0.0779759	undirected	NA	NA
Sspon.02G0017910-1A	Sspon.05G0010300-2B	0.0778644	undirected	NA	NA
Sspon.01G0032880-3P	Sspon.03G0007830-2B	0.077802	undirected	NA	NA
Sspon.03G0000530-1A	Sspon.01G0015210-1A	0.0776953	undirected	NA	NA
Sspon.04G0001310-2B	Sspon.01G0044990-1B	0.0776823	undirected	NA	NA
Sspon.02G0011830-2C	Sspon.01G0033020-1P	0.0773388	undirected	NA	NA
Sspon.01G0025010-1A	Sspon.02G0009650-1P	0.0773229	undirected	NA	NA
Sspon.02G0011530-2B	Sspon.06G0003480-3D	0.0773034	undirected	NA	NA
Sspon.01G0048750-1B	Sspon.01G0015210-1A	0.0772963	undirected	NA	NA
Sspon.01G0032880-3P	Sspon.02G0017910-1A	0.0771781	undirected	NA	NA
Sspon.05G0034560-1C	Sspon.02G0011530-2B	0.0770064	undirected	NA	NA
Sspon.05G0013050-3D	Sspon.06G0001200-1T	0.0769567	undirected	NA	NA
Sspon.01G0019450-3D	Sspon.05G0034560-1C	0.0766227	undirected	NA	NA
Sspon.02G0005750-2B	Sspon.06G0024260-2C	0.0765892	undirected	NA	NA
Sspon.01G0045640-2C	Sspon.01G0044990-1B	0.0765253	undirected	NA	NA
Sspon.01G0015210-1A	Sspon.07G0017130-1A	0.076483	undirected	NA	NA
Sspon.05G0007830-2D	Sspon.01G0019450-3D	0.0764036	undirected	NA	NA
Sspon.02G0005750-2B	Sspon.08G0005360-3C	0.0764008	undirected	NA	NA
Sspon.01G0045640-1B	Sspon.01G0025010-1A	0.0763716	undirected	NA	NA
Sspon.01G0015210-1A	Sspon.04G0004330-1A	0.0763714	undirected	NA	NA
Sspon.07G0004740-3C	Sspon.05G0010300-2B	0.0763622	undirected	NA	NA
Sspon.05G0007830-2D	Sspon.01G0033340-1P	0.076324	undirected	NA	NA
Sspon.02G0011830-3D	Sspon.07G0017130-1A	0.0761459	undirected	NA	NA
Sspon.07G0017130-1A	Sspon.03G0007830-2B	0.0761413	undirected	NA	NA
Sspon.02G0011530-2B	Sspon.03G0000010-1A	0.0759867	undirected	NA	NA
Sspon.03G0009260-1P	Sspon.02G0005750-2B	0.0759154	undirected	NA	NA
Sspon.01G0032880-3P	Sspon.01G0033340-1P	0.0759113	undirected	NA	NA
Sspon.01G0032880-3P	Sspon.07G0017130-1A	0.0758908	undirected	NA	NA
Sspon.06G0024260-2C	Sspon.02G0009650-1P	0.0757976	undirected	NA	NA
Sspon.02G0011830-3D	Sspon.01G0015210-1A	0.07567	undirected	NA	NA
Sspon.03G0009260-1P	Sspon.06G0024260-2C	0.0756642	undirected	NA	NA
Sspon.05G0034560-1C	Sspon.07G0017130-1A	0.0756369	undirected	NA	NA
Sspon.02G0001640-2C	Sspon.05G0034560-1C	0.0755468	undirected	NA	NA
Sspon.06G0024260-2C	Sspon.07G0017130-1A	0.0754016	undirected	NA	NA
Sspon.07G0004530-1A	Sspon.01G0002330-1A	0.0753032	undirected	NA	NA
Sspon.01G0025010-1A	Sspon.03G0000010-1A	0.0751722	undirected	NA	NA
Sspon.01G0025010-3C	Sspon.05G0025040-1P	0.0751196	undirected	NA	NA
Sspon.01G0045640-2C	Sspon.02G0001640-2C	0.0751057	undirected	NA	NA
Sspon.01G0014260-1T	Sspon.06G0024260-2C	0.0750949	undirected	NA	NA
Sspon.02G0001640-2C	Sspon.06G0003960-2B	0.0750395	undirected	NA	NA
Sspon.06G0024260-2C	Sspon.07G0004740-3C	0.0748182	undirected	NA	NA
Sspon.02G0001640-2C	Sspon.01G0044990-1B	0.0748053	undirected	NA	NA
Sspon.01G0032880-3P	Sspon.01G0024010-1A	0.0747594	undirected	NA	NA
Sspon.01G0049010-2D	Sspon.01G0025010-3C	0.0746198	undirected	NA	NA
Sspon.03G0009260-1P	Sspon.02G0009650-1P	0.0743421	undirected	NA	NA
Sspon.02G0017910-1A	Sspon.01G0015210-1A	0.0742522	undirected	NA	NA
Sspon.01G0025010-1A	Sspon.07G0017130-1A	0.0741247	undirected	NA	NA
Sspon.02G0040860-2C	Sspon.03G0007830-2B	0.0741006	undirected	NA	NA
Sspon.01G0033020-1P	Sspon.07G0017130-1A	0.073923	undirected	NA	NA
Sspon.04G0016920-1A	Sspon.01G0015210-1A	0.0738842	undirected	NA	NA
Sspon.01G0032880-3P	Sspon.01G0002330-1A	0.0738756	undirected	NA	NA
Sspon.05G0007830-2D	Sspon.01G0002330-1A	0.0738663	undirected	NA	NA
Sspon.07G0015510-2B	Sspon.03G0007830-2B	0.0738584	undirected	NA	NA
Sspon.02G0001640-2C	Sspon.04G0016920-1A	0.0735442	undirected	NA	NA
Sspon.06G0016740-3C	Sspon.06G0024260-2C	0.0734646	undirected	NA	NA
Sspon.01G0014260-1T	Sspon.05G0010300-2B	0.073448	undirected	NA	NA
Sspon.07G0004740-3C	Sspon.01G0002330-1A	0.0734459	undirected	NA	NA
Sspon.01G0019450-3D	Sspon.01G0033340-1P	0.073355	undirected	NA	NA
Sspon.01G0045640-2C	Sspon.02G0005750-2B	0.0733212	undirected	NA	NA
Sspon.01G0024010-1A	Sspon.01G0033340-1P	0.0733019	undirected	NA	NA
Sspon.01G0045640-1B	Sspon.01G0033340-1P	0.0731732	undirected	NA	NA
Sspon.01G0012880-1A	Sspon.02G0009650-1P	0.0729987	undirected	NA	NA
Sspon.01G0012880-1A	Sspon.04G0001310-2B	0.0728829	undirected	NA	NA
Sspon.02G0030660-2B	Sspon.02G0011530-2B	0.0728104	undirected	NA	NA
Sspon.04G0016920-1A	Sspon.05G0025040-1P	0.0727973	undirected	NA	NA
Sspon.02G0040860-2C	Sspon.01G0033020-1P	0.0727882	undirected	NA	NA
Sspon.01G0049010-2D	Sspon.01G0015210-1A	0.0727689	undirected	NA	NA
Sspon.02G0005750-2B	Sspon.06G0003960-2B	0.0727327	undirected	NA	NA
Sspon.01G0048750-1B	Sspon.05G0025040-1P	0.0727256	undirected	NA	NA
Sspon.04G0016920-1A	Sspon.06G0003480-3D	0.0727202	undirected	NA	NA
Sspon.02G0040860-2C	Sspon.07G0004530-1A	0.0726141	undirected	NA	NA
Sspon.01G0024010-1A	Sspon.03G0007830-2B	0.0725241	undirected	NA	NA
Sspon.04G0016920-1A	Sspon.04G0023660-4P	0.0725163	undirected	NA	NA
Sspon.05G0007830-2D	Sspon.04G0001310-2B	0.0724228	undirected	NA	NA
Sspon.03G0009260-1P	Sspon.02G0001640-2C	0.0722929	undirected	NA	NA
Sspon.05G0034560-1C	Sspon.07G0004530-1A	0.0722418	undirected	NA	NA
Sspon.01G0012880-1A	Sspon.07G0017130-1A	0.0720405	undirected	NA	NA
Sspon.01G0049010-2D	Sspon.01G0025010-1A	0.0719238	undirected	NA	NA
Sspon.01G0025010-3C	Sspon.01G0045640-2C	0.0717608	undirected	NA	NA
Sspon.01G0045640-1B	Sspon.02G0017910-1A	0.0716886	undirected	NA	NA
Sspon.01G0025010-1A	Sspon.03G0000530-1A	0.0716227	undirected	NA	NA
Sspon.01G0014260-1T	Sspon.01G0033340-1P	0.0716095	undirected	NA	NA
Sspon.06G0003960-2B	Sspon.05G0010300-2B	0.0713012	undirected	NA	NA
Sspon.02G0001640-2C	Sspon.07G0004740-3C	0.0711472	undirected	NA	NA
Sspon.01G0032880-3P	Sspon.05G0025040-1P	0.0711447	undirected	NA	NA
Sspon.01G0024010-1A	Sspon.07G0017130-1A	0.0710019	undirected	NA	NA
Sspon.01G0033020-1P	Sspon.01G0002330-1A	0.0708026	undirected	NA	NA
Sspon.02G0005750-2B	Sspon.06G0003480-3D	0.0707682	undirected	NA	NA
Sspon.02G0011830-3D	Sspon.04G0023660-4P	0.070719	undirected	NA	NA
Sspon.01G0045640-2C	Sspon.02G0017910-1A	0.0706489	undirected	NA	NA
Sspon.04G0001310-2B	Sspon.06G0003480-3D	0.0706094	undirected	NA	NA
Sspon.08G0005360-3C	Sspon.01G0044990-1B	0.0705684	undirected	NA	NA
Sspon.01G0012880-1A	Sspon.01G0002330-1A	0.0704575	undirected	NA	NA
Sspon.05G0007830-2D	Sspon.02G0011530-2B	0.0703845	undirected	NA	NA
Sspon.01G0049010-2D	Sspon.06G0003480-3D	0.0703516	undirected	NA	NA
Sspon.02G0001640-2C	Sspon.01G0019450-3D	0.0703076	undirected	NA	NA
Sspon.05G0034560-1C	Sspon.01G0044990-1B	0.0702611	undirected	NA	NA
Sspon.06G0024260-2C	Sspon.01G0044990-1B	0.0702357	undirected	NA	NA
Sspon.01G0024010-1A	Sspon.07G0004530-1A	0.0701931	undirected	NA	NA
Sspon.03G0007830-2B	Sspon.02G0011530-2B	0.0701476	undirected	NA	NA
Sspon.01G0025010-1A	Sspon.01G0048750-1B	0.0701199	undirected	NA	NA
Sspon.01G0033020-1P	Sspon.06G0001200-1T	0.0701108	undirected	NA	NA
Sspon.01G0025010-3C	Sspon.04G0016920-1A	0.0700341	undirected	NA	NA
Sspon.02G0005750-2B	Sspon.01G0019450-3D	0.0699997	undirected	NA	NA
Sspon.01G0002330-1A	Sspon.06G0003480-3D	0.069606	undirected	NA	NA
Sspon.07G0015510-2B	Sspon.07G0004530-1A	0.0695783	undirected	NA	NA
Sspon.01G0049010-2D	Sspon.02G0005750-2B	0.0695349	undirected	NA	NA
Sspon.05G0007830-2D	Sspon.01G0014260-1T	0.0693628	undirected	NA	NA
Sspon.02G0011830-2C	Sspon.01G0002330-1A	0.0693247	undirected	NA	NA
Sspon.06G0003960-2B	Sspon.01G0044990-1B	0.069287	undirected	NA	NA
Sspon.02G0011830-3D	Sspon.01G0044990-1B	0.0691664	undirected	NA	NA
Sspon.01G0033340-1P	Sspon.01G0044990-1B	0.0691547	undirected	NA	NA
Sspon.07G0015510-2B	Sspon.01G0033340-1P	0.0690343	undirected	NA	NA
Sspon.01G0024010-1A	Sspon.06G0003480-3D	0.0690012	undirected	NA	NA
Sspon.01G0045640-1B	Sspon.02G0005750-2B	0.0688356	undirected	NA	NA
Sspon.03G0017970-2B	Sspon.06G0001200-1T	0.0686201	undirected	NA	NA
Sspon.02G0011830-2C	Sspon.02G0030660-2B	0.0684614	undirected	NA	NA
Sspon.05G0007830-2D	Sspon.07G0017130-1A	0.0684529	undirected	NA	NA
Sspon.01G0045640-1B	Sspon.01G0015210-1A	0.0682393	undirected	NA	NA
Sspon.02G0040860-2C	Sspon.02G0030660-2B	0.0680913	undirected	NA	NA
Sspon.01G0019450-3D	Sspon.02G0030660-2B	0.068071	undirected	NA	NA
Sspon.02G0001640-2C	Sspon.06G0003480-3D	0.068054	undirected	NA	NA
Sspon.02G0001640-2C	Sspon.07G0017130-1A	0.0678326	undirected	NA	NA
Sspon.01G0024010-1A	Sspon.02G0030660-2B	0.0677617	undirected	NA	NA
Sspon.02G0011830-3D	Sspon.01G0012880-1A	0.0677608	undirected	NA	NA
Sspon.05G0007830-2D	Sspon.06G0003480-3D	0.0676283	undirected	NA	NA
Sspon.03G0017970-2B	Sspon.06G0003480-3D	0.0675467	undirected	NA	NA
Sspon.05G0025040-1P	Sspon.03G0000010-1A	0.0675234	undirected	NA	NA
Sspon.03G0000530-1A	Sspon.03G0000010-1A	0.0674384	undirected	NA	NA
Sspon.01G0033340-1P	Sspon.04G0004330-1A	0.0673003	undirected	NA	NA
Sspon.01G0033020-1P	Sspon.03G0000010-1A	0.0672875	undirected	NA	NA
Sspon.06G0016740-3C	Sspon.06G0003480-3D	0.0672523	undirected	NA	NA
Sspon.01G0048750-1B	Sspon.03G0000010-1A	0.067212	undirected	NA	NA
Sspon.01G0025010-3C	Sspon.01G0002330-1A	0.0671239	undirected	NA	NA
Sspon.02G0011830-2C	Sspon.06G0024260-2C	0.0667878	undirected	NA	NA
Sspon.01G0014260-1T	Sspon.01G0012880-1A	0.0667511	undirected	NA	NA
Sspon.01G0049010-2D	Sspon.05G0025040-1P	0.0666805	undirected	NA	NA
Sspon.01G0032880-3P	Sspon.02G0011530-2B	0.0666004	undirected	NA	NA
Sspon.01G0025010-1A	Sspon.02G0017910-1A	0.0665256	undirected	NA	NA
Sspon.01G0045640-2C	Sspon.03G0000010-1A	0.0665105	undirected	NA	NA
Sspon.01G0015210-1A	Sspon.03G0000010-1A	0.0661672	undirected	NA	NA
Sspon.02G0011830-3D	Sspon.01G0002330-1A	0.0660367	undirected	NA	NA
Sspon.07G0004740-3C	Sspon.01G0033340-1P	0.0660305	undirected	NA	NA
Sspon.01G0025010-3C	Sspon.07G0017130-1A	0.0660182	undirected	NA	NA
Sspon.03G0007830-2B	Sspon.05G0025040-1P	0.0659418	undirected	NA	NA
Sspon.05G0010300-2B	Sspon.01G0002330-1A	0.0658206	undirected	NA	NA
Sspon.02G0040860-2C	Sspon.05G0010300-2B	0.0655067	undirected	NA	NA
Sspon.02G0001640-2C	Sspon.01G0014260-1T	0.0654286	undirected	NA	NA
Sspon.02G0001640-2C	Sspon.01G0015210-1A	0.0653496	undirected	NA	NA
Sspon.01G0032880-3P	Sspon.04G0023660-4P	0.0652533	undirected	NA	NA
Sspon.01G0025010-3C	Sspon.07G0004530-1A	0.0652105	undirected	NA	NA
Sspon.01G0045640-1B	Sspon.07G0004530-1A	0.0649869	undirected	NA	NA
Sspon.03G0009260-1P	Sspon.01G0012880-1A	0.0648713	undirected	NA	NA
Sspon.01G0014260-1T	Sspon.05G0025040-1P	0.0648243	undirected	NA	NA
Sspon.07G0016040-2B	Sspon.05G0025040-1P	0.0647308	undirected	NA	NA
Sspon.02G0005750-2B	Sspon.05G0010300-2B	0.0643525	undirected	NA	NA
Sspon.01G0045640-1B	Sspon.02G0001640-2C	0.0643349	undirected	NA	NA
Sspon.05G0007830-2D	Sspon.01G0032880-3P	0.0643181	undirected	NA	NA
Sspon.05G0010300-2B	Sspon.06G0003480-3D	0.0641992	undirected	NA	NA
Sspon.02G0011830-3D	Sspon.02G0009650-1P	0.0641646	undirected	NA	NA
Sspon.04G0004330-1A	Sspon.01G0044990-1B	0.0641393	undirected	NA	NA
Sspon.06G0003960-2B	Sspon.01G0015210-1A	0.0640662	undirected	NA	NA
Sspon.02G0011830-2C	Sspon.05G0010300-2B	0.0639843	undirected	NA	NA
Sspon.03G0009260-1P	Sspon.05G0025040-1P	0.0639309	undirected	NA	NA
Sspon.02G0040860-2C	Sspon.06G0003480-3D	0.06369	undirected	NA	NA
Sspon.06G0003960-2B	Sspon.07G0004530-1A	0.0636197	undirected	NA	NA
Sspon.08G0005360-3C	Sspon.03G0000010-1A	0.0634235	undirected	NA	NA
Sspon.05G0007830-2D	Sspon.06G0016740-3C	0.063369	undirected	NA	NA
Sspon.02G0030660-2B	Sspon.02G0009650-1P	0.0632478	undirected	NA	NA
Sspon.01G0019450-3D	Sspon.05G0010300-2B	0.0632352	undirected	NA	NA
Sspon.06G0003960-2B	Sspon.01G0012880-1A	0.0631648	undirected	NA	NA
Sspon.03G0009260-1P	Sspon.03G0007830-2B	0.0630173	undirected	NA	NA
Sspon.02G0011830-2C	Sspon.07G0017130-1A	0.0629377	undirected	NA	NA
Sspon.01G0014260-1T	Sspon.03G0007830-2B	0.0628754	undirected	NA	NA
Sspon.03G0000530-1A	Sspon.06G0003480-3D	0.0628437	undirected	NA	NA
Sspon.01G0044990-1B	Sspon.06G0003480-3D	0.0626327	undirected	NA	NA
Sspon.02G0030660-2B	Sspon.04G0023660-4P	0.0624668	undirected	NA	NA
Sspon.01G0025010-3C	Sspon.04G0023660-4P	0.0624574	undirected	NA	NA
Sspon.02G0001640-2C	Sspon.02G0040860-2C	0.0623473	undirected	NA	NA
Sspon.01G0002330-1A	Sspon.01G0044990-1B	0.0621581	undirected	NA	NA
Sspon.02G0001640-2C	Sspon.01G0002330-1A	0.0619976	undirected	NA	NA
Sspon.07G0015510-2B	Sspon.06G0001200-1T	0.0619186	undirected	NA	NA
Sspon.02G0009650-1P	Sspon.06G0003480-3D	0.061904	undirected	NA	NA
Sspon.08G0005360-3C	Sspon.01G0015210-1A	0.0618335	undirected	NA	NA
Sspon.03G0009260-1P	Sspon.04G0023660-4P	0.0617097	undirected	NA	NA
Sspon.02G0011830-3D	Sspon.03G0007830-2B	0.0611272	undirected	NA	NA
Sspon.01G0025010-1A	Sspon.06G0003480-3D	0.0609931	undirected	NA	NA
Sspon.05G0025040-1P	Sspon.02G0009650-1P	0.0609905	undirected	NA	NA
Sspon.02G0005750-2B	Sspon.03G0000530-1A	0.0608664	undirected	NA	NA
Sspon.01G0025010-1A	Sspon.06G0003960-2B	0.0607853	undirected	NA	NA
Sspon.01G0019450-3D	Sspon.01G0044990-1B	0.060644	undirected	NA	NA
Sspon.01G0025010-3C	Sspon.01G0044990-1B	0.0605816	undirected	NA	NA
Sspon.04G0004330-1A	Sspon.04G0023660-4P	0.0605727	undirected	NA	NA
Sspon.02G0001640-2C	Sspon.07G0015510-2B	0.0604455	undirected	NA	NA
Sspon.03G0000530-1A	Sspon.02G0009650-1P	0.060305	undirected	NA	NA
Sspon.01G0025010-1A	Sspon.01G0024010-1A	0.0601925	undirected	NA	NA
Sspon.01G0015210-1A	Sspon.06G0003480-3D	0.06016	undirected	NA	NA
Sspon.02G0011530-2B	Sspon.01G0044990-1B	0.0599583	undirected	NA	NA
Sspon.01G0015210-1A	Sspon.01G0024010-1A	0.0599214	undirected	NA	NA
Sspon.03G0009260-1P	Sspon.06G0003480-3D	0.0599076	undirected	NA	NA
Sspon.02G0017910-1A	Sspon.03G0007830-2B	0.0597877	undirected	NA	NA
Sspon.04G0004330-1A	Sspon.06G0003480-3D	0.0597616	undirected	NA	NA
Sspon.01G0025010-1A	Sspon.01G0019450-3D	0.0597296	undirected	NA	NA
Sspon.01G0045640-1B	Sspon.01G0044990-1B	0.0597136	undirected	NA	NA
Sspon.01G0019450-3D	Sspon.06G0003480-3D	0.0596885	undirected	NA	NA
Sspon.01G0012880-1A	Sspon.06G0003480-3D	0.0595574	undirected	NA	NA
Sspon.07G0004530-1A	Sspon.03G0007830-2B	0.0595335	undirected	NA	NA
Sspon.01G0025010-1A	Sspon.02G0001640-2C	0.0595324	undirected	NA	NA
Sspon.05G0010300-2B	Sspon.01G0044990-1B	0.0594297	undirected	NA	NA
Sspon.02G0030660-2B	Sspon.05G0025040-1P	0.0594107	undirected	NA	NA
Sspon.02G0001640-2C	Sspon.03G0007830-2B	0.0593383	undirected	NA	NA
Sspon.02G0011830-2C	Sspon.07G0004530-1A	0.0592714	undirected	NA	NA
Sspon.01G0019450-3D	Sspon.03G0007830-2B	0.0592184	undirected	NA	NA
Sspon.01G0019450-3D	Sspon.01G0015210-1A	0.0591102	undirected	NA	NA
Sspon.02G0040860-2C	Sspon.06G0001200-1T	0.0590852	undirected	NA	NA
Sspon.03G0007830-2B	Sspon.04G0001310-2B	0.0590096	undirected	NA	NA
Sspon.01G0025010-1A	Sspon.08G0005360-3C	0.0589832	undirected	NA	NA
Sspon.01G0033340-1P	Sspon.06G0003480-3D	0.0588945	undirected	NA	NA
Sspon.07G0017130-1A	Sspon.01G0044990-1B	0.0588367	undirected	NA	NA
Sspon.03G0000530-1A	Sspon.04G0023660-4P	0.058737	undirected	NA	NA
Sspon.05G0007830-2D	Sspon.03G0000010-1A	0.0586756	undirected	NA	NA
Sspon.01G0015210-1A	Sspon.02G0011530-2B	0.058614	undirected	NA	NA
Sspon.05G0007830-2D	Sspon.01G0012880-1A	0.0585926	undirected	NA	NA
Sspon.01G0033340-1P	Sspon.04G0023660-4P	0.0585847	undirected	NA	NA
Sspon.01G0024010-1A	Sspon.06G0001200-1T	0.0584434	undirected	NA	NA
Sspon.01G0033340-1P	Sspon.02G0011530-2B	0.0582932	undirected	NA	NA
Sspon.02G0001640-2C	Sspon.01G0024010-1A	0.0581345	undirected	NA	NA
Sspon.01G0032880-3P	Sspon.01G0019450-3D	0.0579413	undirected	NA	NA
Sspon.01G0025010-3C	Sspon.02G0030660-2B	0.0576907	undirected	NA	NA
Sspon.01G0014260-1T	Sspon.04G0023660-4P	0.0575587	undirected	NA	NA
Sspon.02G0011830-3D	Sspon.02G0001640-2C	0.0574665	undirected	NA	NA
Sspon.07G0004530-1A	Sspon.03G0000010-1A	0.0574073	undirected	NA	NA
Sspon.01G0025010-3C	Sspon.01G0032880-3P	0.0572882	undirected	NA	NA
Sspon.02G0011830-2C	Sspon.01G0033340-1P	0.0570232	undirected	NA	NA
Sspon.01G0024010-1A	Sspon.05G0010300-2B	0.0564943	undirected	NA	NA
Sspon.01G0012880-1A	Sspon.07G0015510-2B	0.0560701	undirected	NA	NA
Sspon.06G0016740-3C	Sspon.03G0007830-2B	0.0558838	undirected	NA	NA
Sspon.06G0001200-1T	Sspon.05G0025040-1P	0.0558504	undirected	NA	NA
Sspon.01G0025010-3C	Sspon.02G0005750-2B	0.055811	undirected	NA	NA
Sspon.02G0011830-2C	Sspon.01G0025010-1A	0.0554322	undirected	NA	NA
Sspon.01G0015210-1A	Sspon.05G0010300-2B	0.0554133	undirected	NA	NA
Sspon.01G0012880-1A	Sspon.07G0004740-3C	0.0553812	undirected	NA	NA
Sspon.01G0025010-1A	Sspon.02G0011530-2B	0.0552248	undirected	NA	NA
Sspon.01G0025010-1A	Sspon.05G0010300-2B	0.0551744	undirected	NA	NA
Sspon.05G0010300-2B	Sspon.03G0000010-1A	0.0547727	undirected	NA	NA
Sspon.01G0033340-1P	Sspon.02G0009650-1P	0.0547399	undirected	NA	NA
Sspon.01G0019450-3D	Sspon.01G0012880-1A	0.0545606	undirected	NA	NA
Sspon.07G0017130-1A	Sspon.03G0000010-1A	0.0545213	undirected	NA	NA
Sspon.05G0007830-2D	Sspon.02G0017910-1A	0.0544959	undirected	NA	NA
Sspon.07G0017130-1A	Sspon.06G0003480-3D	0.0544135	undirected	NA	NA
Sspon.02G0001640-2C	Sspon.06G0001200-1T	0.0543903	undirected	NA	NA
Sspon.01G0032880-3P	Sspon.02G0040860-2C	0.0543698	undirected	NA	NA
Sspon.02G0011830-2C	Sspon.02G0009650-1P	0.0541815	undirected	NA	NA
Sspon.01G0012880-1A	Sspon.01G0015210-1A	0.0540889	undirected	NA	NA
Sspon.07G0017130-1A	Sspon.06G0001200-1T	0.0540684	undirected	NA	NA
Sspon.02G0005750-2B	Sspon.03G0000010-1A	0.0540294	undirected	NA	NA
Sspon.07G0004740-3C	Sspon.03G0007830-2B	0.054025	undirected	NA	NA
Sspon.02G0030660-2B	Sspon.03G0000010-1A	0.0539033	undirected	NA	NA
Sspon.02G0005750-2B	Sspon.02G0011530-2B	0.053837	undirected	NA	NA
Sspon.02G0005750-2B	Sspon.05G0025040-1P	0.0538143	undirected	NA	NA
Sspon.01G0015210-1A	Sspon.01G0002330-1A	0.0536771	undirected	NA	NA
Sspon.01G0002330-1A	Sspon.05G0025040-1P	0.0534148	undirected	NA	NA
Sspon.04G0004330-1A	Sspon.07G0017130-1A	0.0533527	undirected	NA	NA
Sspon.07G0004530-1A	Sspon.06G0001200-1T	0.0532901	undirected	NA	NA
Sspon.01G0045640-1B	Sspon.01G0012880-1A	0.0532439	undirected	NA	NA
Sspon.02G0009650-1P	Sspon.03G0000010-1A	0.0532329	undirected	NA	NA
Sspon.07G0004530-1A	Sspon.02G0011530-2B	0.0532131	undirected	NA	NA
Sspon.01G0024010-1A	Sspon.01G0044990-1B	0.0527452	undirected	NA	NA
Sspon.05G0007830-2D	Sspon.04G0004330-1A	0.0522811	undirected	NA	NA
Sspon.05G0010300-2B	Sspon.04G0023660-4P	0.0517108	undirected	NA	NA
Sspon.05G0034560-1C	Sspon.02G0009650-1P	0.0516065	undirected	NA	NA
Sspon.02G0040860-2C	Sspon.01G0044990-1B	0.0514836	undirected	NA	NA
Sspon.07G0004530-1A	Sspon.06G0003480-3D	0.0514655	undirected	NA	NA
Sspon.07G0017130-1A	Sspon.02G0011530-2B	0.0512768	undirected	NA	NA
Sspon.02G0040860-2C	Sspon.01G0015210-1A	0.0512609	undirected	NA	NA
Sspon.01G0002330-1A	Sspon.02G0009650-1P	0.0512143	undirected	NA	NA
Sspon.02G0040860-2C	Sspon.01G0012880-1A	0.0511325	undirected	NA	NA
Sspon.07G0016040-2B	Sspon.02G0009650-1P	0.0510749	undirected	NA	NA
Sspon.07G0017130-1A	Sspon.04G0023660-4P	0.0510661	undirected	NA	NA
Sspon.01G0025010-1A	Sspon.05G0034560-1C	0.0508795	undirected	NA	NA
Sspon.02G0005750-2B	Sspon.01G0033340-1P	0.0502531	undirected	NA	NA
Sspon.02G0005750-2B	Sspon.02G0040860-2C	0.0502306	undirected	NA	NA
Sspon.02G0011830-2C	Sspon.03G0007830-2B	0.0500959	undirected	NA	NA
Sspon.01G0015210-1A	Sspon.01G0033340-1P	0.0500894	undirected	NA	NA
Sspon.06G0001200-1T	Sspon.04G0001310-2B	0.0500661	undirected	NA	NA
Sspon.02G0005750-2B	Sspon.01G0024010-1A	0.0499878	undirected	NA	NA
Sspon.01G0025010-1A	Sspon.02G0040860-2C	0.0498908	undirected	NA	NA
Sspon.01G0025010-3C	Sspon.06G0003480-3D	0.0498797	undirected	NA	NA
Sspon.02G0011830-2C	Sspon.01G0015210-1A	0.0497037	undirected	NA	NA
Sspon.05G0034560-1C	Sspon.03G0000010-1A	0.0496998	undirected	NA	NA
Sspon.05G0034560-1C	Sspon.01G0015210-1A	0.0494293	undirected	NA	NA
Sspon.01G0045640-2C	Sspon.02G0009650-1P	0.0492669	undirected	NA	NA
Sspon.01G0025010-1A	Sspon.01G0002330-1A	0.049125	undirected	NA	NA
Sspon.04G0016920-1A	Sspon.02G0009650-1P	0.0488737	undirected	NA	NA
Sspon.05G0007830-2D	Sspon.07G0004530-1A	0.0488007	undirected	NA	NA
Sspon.02G0011530-2B	Sspon.06G0001200-1T	0.0483051	undirected	NA	NA
Sspon.01G0032880-3P	Sspon.03G0000010-1A	0.0477381	undirected	NA	NA
Sspon.04G0004330-1A	Sspon.01G0002330-1A	0.0477352	undirected	NA	NA
Sspon.04G0023660-4P	Sspon.02G0009650-1P	0.0476559	undirected	NA	NA
Sspon.02G0011830-2C	Sspon.02G0005750-2B	0.0473095	undirected	NA	NA
Sspon.01G0012880-1A	Sspon.02G0011530-2B	0.0470629	undirected	NA	NA
Sspon.01G0019450-3D	Sspon.06G0001200-1T	0.0469796	undirected	NA	NA
Sspon.01G0025010-1A	Sspon.01G0012880-1A	0.0468818	undirected	NA	NA
Sspon.03G0007830-2B	Sspon.01G0044990-1B	0.0466552	undirected	NA	NA
Sspon.02G0001640-2C	Sspon.02G0011530-2B	0.0462403	undirected	NA	NA
Sspon.05G0010300-2B	Sspon.05G0025040-1P	0.0462018	undirected	NA	NA
Sspon.02G0017910-1A	Sspon.05G0025040-1P	0.0460721	undirected	NA	NA
Sspon.02G0011830-3D	Sspon.06G0003480-3D	0.046071	undirected	NA	NA
Sspon.01G0014260-1T	Sspon.06G0001200-1T	0.0457964	undirected	NA	NA
Sspon.02G0017910-1A	Sspon.06G0001200-1T	0.0457673	undirected	NA	NA
Sspon.02G0011830-2C	Sspon.01G0032880-3P	0.0457288	undirected	NA	NA
Sspon.07G0017130-1A	Sspon.02G0009650-1P	0.0456726	undirected	NA	NA
Sspon.01G0025010-3C	Sspon.05G0034560-1C	0.0452482	undirected	NA	NA
Sspon.05G0010300-2B	Sspon.02G0011530-2B	0.0449609	undirected	NA	NA
Sspon.01G0025010-3C	Sspon.06G0024260-2C	0.0448303	undirected	NA	NA
Sspon.02G0011830-3D	Sspon.06G0001200-1T	0.0442131	undirected	NA	NA
Sspon.01G0012880-1A	Sspon.01G0024010-1A	0.0441647	undirected	NA	NA
Sspon.02G0011830-2C	Sspon.01G0044990-1B	0.0440089	undirected	NA	NA
Sspon.03G0009260-1P	Sspon.06G0001200-1T	0.0440039	undirected	NA	NA
Sspon.02G0011830-2C	Sspon.01G0012880-1A	0.0435839	undirected	NA	NA
Sspon.05G0007830-2D	Sspon.01G0025010-3C	0.0435647	undirected	NA	NA
Sspon.07G0004740-3C	Sspon.06G0001200-1T	0.0434585	undirected	NA	NA
Sspon.01G0025010-1A	Sspon.01G0033340-1P	0.0434478	undirected	NA	NA
Sspon.01G0044990-1B	Sspon.03G0000010-1A	0.0433806	undirected	NA	NA
Sspon.01G0049010-2D	Sspon.02G0009650-1P	0.042955	undirected	NA	NA
Sspon.06G0016740-3C	Sspon.05G0025040-1P	0.0428529	undirected	NA	NA
Sspon.04G0023660-4P	Sspon.03G0000010-1A	0.0424442	undirected	NA	NA
Sspon.01G0025010-3C	Sspon.02G0001640-2C	0.0412856	undirected	NA	NA
Sspon.03G0000530-1A	Sspon.05G0025040-1P	0.0410032	undirected	NA	NA
Sspon.01G0033340-1P	Sspon.03G0000010-1A	0.0409601	undirected	NA	NA
Sspon.02G0017910-1A	Sspon.04G0023660-4P	0.0404097	undirected	NA	NA
Sspon.02G0017910-1A	Sspon.06G0003480-3D	0.0403053	undirected	NA	NA
Sspon.06G0024260-2C	Sspon.03G0000010-1A	0.0402655	undirected	NA	NA
Sspon.05G0010300-2B	Sspon.02G0009650-1P	0.0402297	undirected	NA	NA
Sspon.06G0024260-2C	Sspon.01G0015210-1A	0.0401204	undirected	NA	NA
Sspon.01G0025010-3C	Sspon.01G0033340-1P	0.0400797	undirected	NA	NA
Sspon.01G0033340-1P	Sspon.05G0025040-1P	0.0395766	undirected	NA	NA
Sspon.01G0025010-1A	Sspon.05G0025040-1P	0.0395674	undirected	NA	NA
Sspon.02G0011830-2C	Sspon.06G0003480-3D	0.0387649	undirected	NA	NA
Sspon.04G0004330-1A	Sspon.03G0007830-2B	0.0385276	undirected	NA	NA
Sspon.06G0016740-3C	Sspon.04G0023660-4P	0.0384712	undirected	NA	NA
Sspon.02G0001640-2C	Sspon.04G0023660-4P	0.0383167	undirected	NA	NA
Sspon.06G0016740-3C	Sspon.06G0001200-1T	0.0382284	undirected	NA	NA
Sspon.05G0007830-2D	Sspon.01G0025010-1A	0.0380715	undirected	NA	NA
Sspon.02G0011830-2C	Sspon.02G0001640-2C	0.0379454	undirected	NA	NA
Sspon.01G0002330-1A	Sspon.03G0000010-1A	0.0377968	undirected	NA	NA
Sspon.01G0025010-3C	Sspon.05G0010300-2B	0.0373939	undirected	NA	NA
Sspon.01G0025010-1A	Sspon.06G0024260-2C	0.0368377	undirected	NA	NA
Sspon.03G0007830-2B	Sspon.02G0009650-1P	0.0368156	undirected	NA	NA
Sspon.02G0001640-2C	Sspon.03G0000010-1A	0.0365763	undirected	NA	NA
Sspon.02G0005750-2B	Sspon.03G0007830-2B	0.0364509	undirected	NA	NA
Sspon.05G0025040-1P	Sspon.01G0044990-1B	0.036344	undirected	NA	NA
Sspon.04G0023660-4P	Sspon.01G0044990-1B	0.0361497	undirected	NA	NA
Sspon.05G0007830-2D	Sspon.02G0001640-2C	0.0360624	undirected	NA	NA
Sspon.01G0012880-1A	Sspon.03G0000010-1A	0.0356221	undirected	NA	NA
Sspon.01G0015210-1A	Sspon.05G0025040-1P	0.0356212	undirected	NA	NA
Sspon.02G0001640-2C	Sspon.05G0025040-1P	0.0355316	undirected	NA	NA
Sspon.02G0011830-2C	Sspon.06G0001200-1T	0.0354032	undirected	NA	NA
Sspon.04G0004330-1A	Sspon.06G0001200-1T	0.0351292	undirected	NA	NA
Sspon.06G0001200-1T	Sspon.01G0044990-1B	0.0347809	undirected	NA	NA
Sspon.02G0005750-2B	Sspon.04G0023660-4P	0.0344584	undirected	NA	NA
Sspon.05G0007830-2D	Sspon.01G0015210-1A	0.0343824	undirected	NA	NA
Sspon.05G0007830-2D	Sspon.02G0005750-2B	0.0342861	undirected	NA	NA
Sspon.05G0007830-2D	Sspon.01G0044990-1B	0.0341252	undirected	NA	NA
Sspon.06G0001200-1T	Sspon.02G0009650-1P	0.0337018	undirected	NA	NA
Sspon.07G0017130-1A	Sspon.05G0025040-1P	0.0336399	undirected	NA	NA
Sspon.07G0004530-1A	Sspon.04G0023660-4P	0.0332607	undirected	NA	NA
Sspon.02G0005750-2B	Sspon.01G0002330-1A	0.0324785	undirected	NA	NA
Sspon.02G0005750-2B	Sspon.06G0001200-1T	0.032476	undirected	NA	NA
Sspon.07G0004530-1A	Sspon.05G0025040-1P	0.0321055	undirected	NA	NA
Sspon.01G0012880-1A	Sspon.04G0023660-4P	0.0320686	undirected	NA	NA
Sspon.01G0015210-1A	Sspon.03G0007830-2B	0.0319413	undirected	NA	NA
Sspon.01G0025010-3C	Sspon.01G0012880-1A	0.0314599	undirected	NA	NA
Sspon.06G0003480-3D	Sspon.03G0000010-1A	0.0308685	undirected	NA	NA
Sspon.02G0005750-2B	Sspon.07G0017130-1A	0.0303491	undirected	NA	NA
Sspon.01G0015210-1A	Sspon.04G0023660-4P	0.0297119	undirected	NA	NA
Sspon.01G0025010-1A	Sspon.04G0023660-4P	0.0294704	undirected	NA	NA
Sspon.01G0012880-1A	Sspon.05G0025040-1P	0.0291602	undirected	NA	NA
Sspon.01G0025010-1A	Sspon.03G0007830-2B	0.0282502	undirected	NA	NA
Sspon.01G0025010-3C	Sspon.03G0007830-2B	0.0278017	undirected	NA	NA
Sspon.03G0007830-2B	Sspon.03G0000010-1A	0.0266803	undirected	NA	NA
Sspon.05G0007830-2D	Sspon.02G0009650-1P	0.025593	undirected	NA	NA
Sspon.01G0015210-1A	Sspon.06G0001200-1T	0.0241843	undirected	NA	NA
Sspon.01G0025010-1A	Sspon.06G0001200-1T	0.0222541	undirected	NA	NA
