# Supplementary material for: Integrated Metabolomics and Transcriptome Analyses Unveil Pathways Involved in Sugar Content and Rind Color of Two Sugarcane Varieties
Source: Front Plant Sci. 2022 Jun 16;13:921536. doi: 10.3389/fpls.2022.921536 (PMC9244704; doi:10.3389/fpls.2022.921536)
Supplement: Supplementary file 13 [file Table_8.XLSX]

## Sheet: Sheet1
Table S8 Differential gene expression profiling in the phenylpropanoid biosynthesis, flavonoid biosynthesis, flavone and flavonol biosynthesis pathways.
Ko	Symbol	Gene_ID	165204S	FN41S	165204L	FN41L
K05280	F3'H	Sspon.04G0009150-8P	0	1.42	0.76	0.94
K05280	F3'H	Sspon.04G0009160-1A	0.94	8.08	0.35	1.55
K05280	F3'H	Sspon.04G0009150-4P	1.01	2.98	0.14	1.1
K05280	F3'H	Sspon.04G0009150-6P	2.44	10.19	1.27	5.36
K05280	F3'H	Sspon.04G0009150-1P	4.22	46.73	1.22	7.11
K05280	F3'H	Sspon.04G0009150-3P	1.72	6.09	0.23	1.84
K05280	F3'H	Sspon.04G0009150-1T	5.97	38.59	1.26	7.25
K05280	F3'H	Sspon.04G0009150-3D	4.5	24.5	0.95	3.82
K05280	F3'H	Sspon.04G0036270-1D	0.73	2.11	0.12	0.33
K05280	F3'H	Sspon.07G0006380-1A	8.67	7.14	0.16	0.21
K05280	F3'H	Sspon.07G0006380-1T	11.48	9.91	0.06	0.15
K05280	F3'H	Sspon.07G0006380-2C	1.69	1.67	0.06	0.26
K13083	F3'5'H	Sspon.01G0010440-4P	5.62	0.47	1.62	0.1
K13083	F3'5'H	Sspon.01G0010440-3P	32.02	16.68	11.72	4.97
K13083	F3'5'H	Sspon.01G0010440-1A	9.58	2.51	1.26	0.52
K13083	F3'5'H	Sspon.01G0010440-1P	29.68	12.86	6.67	3.65
K13083	F3'5'H	Sspon.01G0010440-2B	10.87	1.8	2.1	0.58
K13083	F3'5'H	Sspon.01G0010440-3C	0.69	0.28	0	0.04
K13083	F3'5'H	Sspon.01G0010440-5P	32.53	15.81	8.51	5.65
K22772	FG2	Sspon.07G0018390-2B	0	2.19	0	1.46
K22772	FG2	Sspon.07G0018390-3D	0	1.72	0	0.56
K00083	CAD	Sspon.01G0056030-2D	0	0.99	0	0.42
K00083	CAD	Sspon.02G0004830-2B	12.03	34.14	0.26	2.47
K00083	CAD	Sspon.02G0010480-1A	9.78	27.61	3.14	10.2
K00430	POD	Sspon.06G0022980-2C	1.04	5.58	9.53	425.98
K00083	CAD	Sspon.02G0038100-1B	22.03	22.37	51.29	35.36
K00083	CAD	Sspon.02G0049870-2D	16.86	28.85	59.24	46.25
K00083	CAD	Sspon.04G0016410-1A	106.08	52.84	22.45	15.08
K00083	CAD	Sspon.04G0016410-2B	93.81	40.93	12.22	11.52
K00083	CAD	Sspon.04G0016410-3C	104.76	68.54	17.34	19.51
K00083	CAD	Sspon.04G0017080-1A	51.86	76.57	12.46	30.1
K00430	POD	Sspon.06G0022980-3D	1.05	4.53	5.68	311.51
K00083	CAD	Sspon.05G0003070-1A	1.53	2.05	8.64	5.21
K00083	CAD	Sspon.05G0003070-4D	4.4	3.34	20.24	20.73
K00083	CAD	Sspon.05G0014550-1A	0.43	0.42	0.32	7.37
K00083	CAD	Sspon.07G0009470-3C	1.8	8.37	1.24	12.43
K00083	CAD	Sspon.01G0056030-1C	0.03	0.2	0	0.32
K00083	CAD	Sspon.07G0027810-3D	0.67	0.24	2.76	0.41
K00083	CAD	Sspon.08G0021160-2C	7.02	11.45	0.13	0.83
K00430	POD	Sspon.01G0003030-1A	0.86	4.84	4.02	15.59
K00430	POD	Sspon.01G0015470-1A	0.89	3.01	0.6	2.48
K00430	POD	Sspon.01G0049380-1B	0.17	0.05	1.06	1.02
K00430	POD	Sspon.01G0049390-2D	8.28	6.9	15.26	16.27
K00430	POD	Sspon.02G0001030-1A	5.66	1.98	1.27	0.39
K00430	POD	Sspon.02G0001030-2C	27.17	6.61	3.41	1.08
K00430	POD	Sspon.02G0012680-3C	5.54	9.91	24.94	22.28
K00430	POD	Sspon.02G0012680-4D	1.34	2.49	5.47	6.16
K00430	POD	Sspon.02G0025700-1P	0.77	2.4	0.46	0.34
K00430	POD	Sspon.02G0025700-2B	0.6	2.11	1.45	0.18
K00430	POD	Sspon.02G0049870-1C	23.01	15.47	80.07	31.77
K00430	POD	Sspon.03G0004500-1A	1.33	5.68	3.1	13.6
K00430	POD	Sspon.03G0004500-2B	0	0.89	0.03	1.28
K00430	POD	Sspon.03G0013610-1A	3.81	1.21	1.63	0.76
K00430	POD	Sspon.03G0013610-2B	3.3	1.85	0.16	0.15
K00430	POD	Sspon.03G0015020-1A	0	0.08	0.48	0.36
K00430	POD	Sspon.03G0015020-1T	0.19	0.31	0.99	2.91
K00430	POD	Sspon.03G0015020-3C	0.08	0.59	1.42	1.81
K00430	POD	Sspon.03G0015020-4D	0.59	1.38	1.52	4.23
K00430	POD	Sspon.03G0015030-3P	0	0.05	1.62	0.83
K00430	POD	Sspon.03G0015740-1A	0.59	0.2	2.58	0.52
K00430	POD	Sspon.03G0016080-1A	4.75	11.36	3.73	8.8
K00430	POD	Sspon.03G0021920-2B	1.86	2.68	6.09	4.56
K00430	POD	Sspon.03G0021920-3C	1.98	3.04	6.09	4.28
K00430	POD	Sspon.03G0025930-1B	108.85	195.32	23.88	49.02
K00430	POD	Sspon.03G0025930-2C	3.81	3.91	0.65	1.35
K00430	POD	Sspon.03G0025980-1B	3.54	1.07	2.05	0.45
K00430	POD	Sspon.03G0034910-1B	1.72	8.52	1.06	1.19
K00430	POD	Sspon.03G0035990-2D	20.03	27.8	12.52	4.24
K00430	POD	Sspon.03G0038100-1C	0	0.41	0	0
K00430	POD	Sspon.03G0041590-1C	1.83	4	3.91	1.7
K00430	POD	Sspon.04G0014420-2B	0	0.07	2.29	4.66
K00430	POD	Sspon.04G0017080-2P	4.32	5.02	0.99	3.73
K00430	POD	Sspon.04G0017080-3C	54.05	66.54	13.16	27.5
K00430	POD	Sspon.04G0017080-3P	10.16	9.84	3.96	9.8
K00430	POD	Sspon.04G0017080-4D	81.92	72.18	17.26	33.74
K00430	POD	Sspon.04G0017080-4P	10.16	10.25	4.27	9.61
K00430	POD	Sspon.04G0023370-2C	0.14	1.88	0.16	18.23
K00430	POD	Sspon.04G0023370-2P	0.14	0.67	0	10.25
K00430	POD	Sspon.04G0023370-3D	0.67	4.73	0.77	43.73
K00430	POD	Sspon.04G0033190-1C	6.18	3.51	1.71	0.92
K00430	POD	Sspon.05G0007130-4D	1.38	0.45	0.31	3.16
K00430	POD	Sspon.05G0007140-1A	4.81	4.68	1.91	5.5
K00430	POD	Sspon.05G0007140-3C	2.84	3.29	1.67	5.9
K00430	POD	Sspon.05G0007150-1A	0	0	0.05	8.32
K00430	POD	Sspon.05G0007150-2D	0.09	0.81	1.73	11.28
K00430	POD	Sspon.05G0007160-2B	3.61	5.08	2.89	18.31
K00430	POD	Sspon.05G0014550-2B	0	0.07	0.15	2.72
K00430	POD	Sspon.05G0014550-3C	0.02	0.25	1.6	7.85
K00430	POD	Sspon.05G0014550-4D	0.04	0.04	0.24	2.03
K00430	POD	Sspon.05G0024580-1B	0.05	0.07	0.09	1.9
K00430	POD	Sspon.05G0036500-1C	6.13	1.42	0	0.62
K00430	POD	Sspon.06G0002810-4D	1.34	2.75	2.13	0.43
K00430	POD	Sspon.06G0005400-1A	0.08	0.61	0.42	3
K00430	POD	Sspon.06G0005400-2B	0.39	2.72	0.62	7.6
K00430	POD	Sspon.06G0005400-3C	0.03	2.22	1.07	6.01
K00430	POD	Sspon.06G0005400-4D	0	0.96	0.05	1.71
K09753	CCR	Sspon.06G0005590-1A	48.08	68.12	16.43	219.09
K00588	CCoAOMT	Sspon.08G0013970-3D	1061.93	831.95	229.83	211.79
K00430	POD	Sspon.06G0022980-1B	0.38	1.32	2.06	181.44
K01904	4CL	Sspon.04G0008060-2B	27.15	31.49	38.15	151.15
K00430	POD	Sspon.07G0004860-1A	11.33	9.55	1.49	1.34
K00430	POD	Sspon.07G0004860-2B	9.21	6.01	1.69	0.42
K00430	POD	Sspon.07G0004860-3D	2.15	4.47	0.5	0.13
K00430	POD	Sspon.07G0009530-1A	0.11	0.31	1.6	0.15
K00430	POD	Sspon.07G0012330-1A	0.29	0.32	0.92	2.24
K00430	POD	Sspon.07G0012330-1P	4.26	9.85	25.28	37.69
K00430	POD	Sspon.07G0012330-2C	0	0	0.33	0.87
K00430	POD	Sspon.07G0012330-3P	0.9	1.97	6.55	8.25
K00430	POD	Sspon.07G0012330-4P	0.84	0.68	2.21	2.03
K00430	POD	Sspon.07G0012550-2C	140.7	91.25	66.39	47.91
K00430	POD	Sspon.08G0002660-1A	2.41	4.88	7.49	7.59
K00430	POD	Sspon.08G0002670-2B	0	0.04	6.81	2.55
K00430	POD	Sspon.08G0002670-3C	0.16	0.07	26.6	21.99
K00430	POD	Sspon.08G0009190-3C	0.06	0.18	1.57	0.61
K00430	POD	Sspon.08G0018620-2C	9.09	5.32	0.08	0.12
K00487	C4H	Sspon.01G0001310-1A	0.24	0.36	1.17	11.09
K00487	C4H	Sspon.01G0025920-3C	8.1	5.16	3.5	8.88
K00487	C4H	Sspon.02G0029670-2B	0.33	0.08	0.68	0.07
K00487	C4H	Sspon.04G0000970-2C	0	0	0	1.51
K00487	C4H	Sspon.04G0000980-2P	0	0.15	0.12	0.95
K00487	C4H	Sspon.04G0013460-1A	51.01	41.91	20.45	3.53
K00487	C4H	Sspon.04G0016880-1A	0.09	0.11	0.04	1.09
K00588	CCoAOMT	Sspon.02G0012120-2C	10.82	8.49	3.5	4.09
K00588	CCoAOMT	Sspon.08G0013970-1A	56.92	87.31	19.25	36.32
K01904	4CL	Sspon.03G0004210-1A	35.14	53.23	28.16	136.36
K00430	POD	Sspon.06G0022990-1B	0.23	1.52	0.35	102.77
K01904	4CL	Sspon.01G0003030-2B	3.21	6.92	17.7	22.63
K01904	4CL	Sspon.01G0003030-3C	2.41	0.8	3.52	4.66
K01904	4CL	Sspon.01G0003030-4D	3.25	6.08	9.13	16.47
K01904	4CL	Sspon.01G0015470-3D	2.36	1.27	0.64	0.7
K13065	HCT	Sspon.02G0019300-2B	34.23	42.68	37.1	99.42
K09753	CCR	Sspon.06G0005590-4D	16.79	32.53	7.02	88.42
K01904	4CL	Sspon.03G0004210-3C	7.2	5.96	3.79	11.03
K01904	4CL	Sspon.03G0004210-4D	11.75	13.55	9.14	28.21
K01904	4CL	Sspon.03G0004210-4P	11.06	23.9	2.56	7.89
K01904	4CL	Sspon.04G0008040-1A	0	1.26	0.24	2.03
K01904	4CL	Sspon.04G0008040-1P	0	0.69	0.01	0.49
K01904	4CL	Sspon.04G0008040-1T	0	0.52	0.04	0.8
K01904	4CL	Sspon.04G0008040-2B	0.06	0.88	0	0.51
K01904	4CL	Sspon.04G0008040-2P	0.07	0.88	0.06	1.79
K01904	4CL	Sspon.04G0008040-3C	0	0.2	0	0.28
K01904	4CL	Sspon.04G0008040-3P	0	0.21	0	0.29
K00588	CCoAOMT	Sspon.08G0013970-2B	182.89	197.02	48.53	81.84
K00083	CAD	Sspon.02G0015000-1A	56.94	43.89	139.18	79.49
K01904	4CL	Sspon.04G0014450-4D	7.99	7.7	12.68	3.42
K01904	4CL	Sspon.04G0017080-1P	12.85	9.25	5.1	7.96
K01904	4CL	Sspon.04G0017080-2B	65.27	64.18	15.03	23.19
K01904	4CL	Sspon.04G0024420-1B	0.02	0.49	0.01	0.74
K01904	4CL	Sspon.04G0032220-1C	2.89	4.19	4.46	16.06
K01904	4CL	Sspon.05G0025420-1B	17.83	6.55	13.19	4.96
K01904	4CL	Sspon.06G0001360-1A	7.24	0.33	4.98	0.64
K01904	4CL	Sspon.06G0008380-1A	0.08	0.32	0.82	0.31
K01904	4CL	Sspon.06G0008380-2B	0	0.05	0.7	0.3
K09753	CCR	Sspon.01G0015240-1A	3.66	10.49	2.2	1.33
K09753	CCR	Sspon.02G0011470-2B	34.78	31.74	1.9	1.71
K09753	CCR	Sspon.02G0014530-2P	0.38	3.58	1.57	8.32
K09753	CCR	Sspon.02G0037060-1B	5.12	2.22	0.61	0.25
K09753	CCR	Sspon.02G0039630-3D	0.02	0	0.07	0.99
K09753	CCR	Sspon.04G0000980-1A	0.09	0.02	0.17	1.62
K09753	CCR	Sspon.04G0008450-2B	36.96	50.51	22.59	46.83
K09753	CCR	Sspon.04G0008450-3D	5.82	10.33	2.12	8.18
K09753	CCR	Sspon.04G0013460-1P	102.32	64.45	36.08	26.02
K09753	CCR	Sspon.04G0013460-2B	26.21	24.29	10.7	9.99
K09753	CCR	Sspon.05G0012980-1A	2.66	12.41	6.76	35.92
K09753	CCR	Sspon.05G0024710-2C	0.3	0.69	0.27	2.06
K01904	4CL	Sspon.04G0008060-1A	21.35	17.35	29.73	73.21
K09753	CCR	Sspon.06G0005590-3C	7.69	12.27	3.39	34.13
K00083	CAD	Sspon.04G0023370-1B	1.5	5.42	0.54	70.11
K09753	CCR	Sspon.06G0009870-2P	0.96	2.21	0.52	0.32
K09753	CCR	Sspon.06G0021200-1B	7.12	18.45	0.8	2.26
K09753	CCR	Sspon.06G0023360-1B	12.83	9.62	31.3	24.2
K09753	CCR	Sspon.06G0023360-1P	1.36	4.05	9.14	6.14
K09753	CCR	Sspon.06G0023360-2D	19.07	17.61	52.53	44.83
K09753	CCR	Sspon.06G0026150-2C	0	0	0.52	0.04
K09753	CCR	Sspon.08G0005600-2C	2.18	1.61	0.05	1.02
K09753	CCR	Sspon.08G0005610-1A	0	0.05	1.15	0.58
K09753	CCR	Sspon.08G0005630-2B	1.52	2.02	5.62	12.24
K09753	CCR	Sspon.08G0006720-3C	2.98	1.36	6.32	1.35
K09753	CCR	Sspon.08G0012740-1A	0.03	0.11	0.06	1.63
K09753	CCR	Sspon.08G0012740-1P	0.42	0.4	4.3	19.09
K09753	CCR	Sspon.08G0012740-1T	0.14	0.61	0.49	4.68
K09753	CCR	Sspon.08G0012740-2B	1.95	2.23	1.22	4.39
K09753	CCR	Sspon.08G0012790-1A	2.06	0.58	0	0
K09753	CCR	Sspon.08G0012790-2B	1.89	3.73	0.17	0.04
K09753	CCR	Sspon.08G0012790-3C	1.89	3.52	0.07	0
K09753	CCR	Sspon.08G0012790-4D	3.82	8.17	0.09	0
K09753	CCR	Sspon.08G0019660-1B	0.76	0.4	3.87	8.43
K09754	C3H	Sspon.03G0004210-1P	28.81	23.85	6.79	7.04
K09754	C3H	Sspon.03G0004210-2P	31.11	26.16	8.77	9.73
K09754	C3H	Sspon.03G0004210-3P	42.51	40.55	9.99	11.15
K09754	C3H	Sspon.08G0012740-2T	3.53	1.34	2.15	9.75
K09754	C3H	Sspon.08G0012740-3C	0.26	0.75	0.66	3.81
K09754	C3H	Sspon.08G0012740-3P	0	0.07	0.07	1.68
K09754	C3H	Sspon.08G0012740-3T	6.83	0.56	3.24	10.06
K09754	C3H	Sspon.08G0014890-1P	0.15	0.41	2.97	12.76
K09755	F5H	Sspon.01G0021250-1A	15.82	14	2.37	4.09
K09755	F5H	Sspon.01G0021250-1P	25.21	10.34	4.11	3.15
K09755	F5H	Sspon.01G0021250-2C	60.76	30.83	6.11	7.11
K09755	F5H	Sspon.01G0021250-2P	13.29	8.34	2.26	3.4
K10775	PAL	Sspon.02G0001010-2B	9.02	2.16	2.54	0.5
K10775	PAL	Sspon.03G0015020-1P	0.11	0.48	0.89	2.4
K10775	PAL	Sspon.03G0019250-3D	0.34	0.19	0.29	2.42
K10775	PAL	Sspon.03G0034910-2C	2.04	27.9	1.19	1.66
K10775	PAL	Sspon.03G0034910-3D	4.75	37.19	3.37	3.99
K10775	PAL	Sspon.03G0041610-1C	3.33	3.42	0.9	3.59
K10775	PAL	Sspon.03G0044690-1D	1.59	4.74	1.36	1.58
K10775	PAL	Sspon.04G0032190-1P	0	0	0.07	1.44
K10775	PAL	Sspon.05G0000750-2D	0.95	1.47	0.78	2.91
K10775	PAL	Sspon.06G0001360-4D	2.51	0.12	3.45	0.44
K10775	PAL	Sspon.06G0012950-2C	1.35	1.03	12.54	1.15
K10775	PAL	Sspon.07G0014010-3C	1.37	0.22	1.63	0.11
K10775	PAL	Sspon.07G0032980-2D	11.35	2.85	9.1	2.05
K10775	PAL	Sspon.08G0007540-1A	5.27	22.47	12.55	25.05
K10775	PAL	Sspon.08G0007540-2B	0.76	7.14	2.37	6.39
K10775	PAL	Sspon.08G0007680-1A	0	0.03	0.01	0.31
K10775	PAL	Sspon.08G0012740-2P	0	0.22	0.02	1.61
K10775	PAL	Sspon.08G0012740-4T	3.14	0.73	5.96	35.91
K13065	HCT	Sspon.01G0025920-1A	18.37	5.64	4.5	8.68
K13065	HCT	Sspon.02G0001040-3C	7.88	7.35	10.6	1.66
K13065	HCT	Sspon.02G0001050-1A	4.59	3.12	2.26	0.26
K13065	HCT	Sspon.02G0001960-2B	0.05	0.87	0.24	0.66
K13065	HCT	Sspon.02G0014530-1P	0.09	0.65	2.04	3.5
K13065	HCT	Sspon.02G0014540-1A	2.34	0.25	0.13	0.62
K13065	HCT	Sspon.02G0019300-1A	11.31	15.16	8.6	35
K01904	4CL	Sspon.03G0004210-2B	17.87	28.84	15.98	69.1
K13065	HCT	Sspon.02G0019300-3C	9.55	15.27	10.59	35.97
K13065	HCT	Sspon.02G0025700-1A	2.76	2.86	2.12	0.13
K13065	HCT	Sspon.02G0038700-1B	15.57	15.19	1.76	1.22
K13065	HCT	Sspon.03G0003540-3C	1.23	1.25	2.08	0.86
K13065	HCT	Sspon.03G0003790-1A	1.49	5.19	0.79	19.88
K13065	HCT	Sspon.03G0003790-2B	2.09	7.19	1.5	40.96
K13065	HCT	Sspon.03G0003790-3C	3.53	6.94	1.71	22.98
K13065	HCT	Sspon.03G0003790-4D	1.27	3.1	0.73	6.91
K13065	HCT	Sspon.03G0012160-2T	7.82	19.66	4.41	4.3
K13065	HCT	Sspon.03G0020600-2B	0.04	0.03	1.55	0.77
K13065	HCT	Sspon.03G0020630-1A	0	0	2.12	0.85
K00475	F3H	Sspon.05G0004770-2D	1.43	0.3	0.53	55.87
K13065	HCT	Sspon.03G0020640-1P	0.07	0.04	1.36	0.76
K13065	HCT	Sspon.03G0020640-2B	1.57	0.88	18.36	11.58
K13065	HCT	Sspon.03G0046970-1D	0	0	0.67	0.46
K13065	HCT	Sspon.04G0001680-1A	0.25	0.29	1.16	0.91
K13065	HCT	Sspon.04G0007080-1A	0.04	0.5	1.34	1.73
K13065	HCT	Sspon.04G0007080-4D	0	0.8	0.73	1.23
K13065	HCT	Sspon.04G0011760-1A	3.07	1.62	7.58	5.98
K13065	HCT	Sspon.04G0011760-2C	21.34	16.25	42.26	39.28
K13065	HCT	Sspon.05G0012980-1P	7.92	7.15	19.84	18.25
K13065	HCT	Sspon.05G0012980-2C	8.66	17.24	29.69	38.38
K13065	HCT	Sspon.05G0032230-1C	5.14	4.33	1.43	0.91
K13065	HCT	Sspon.05G0032230-2D	4.91	3.52	1.8	1.37
K13065	HCT	Sspon.06G0005590-2B	0.13	1.34	1.17	3.19
K13065	HCT	Sspon.06G0009190-1P	6.7	21.68	9	5.08
K13065	HCT	Sspon.06G0009190-2C	7.24	30.48	10.35	6.43
K13065	HCT	Sspon.06G0009190-2P	1.5	8.31	2.53	1.54
K13065	HCT	Sspon.06G0021870-1B	5.84	10.78	2.39	0.86
K13065	HCT	Sspon.06G0021870-2D	5.06	17.55	1.58	0.61
K13065	HCT	Sspon.06G0026150-1B	6.89	1.27	1.33	0.51
K13066	COMT	Sspon.04G0021730-2C	3.24	5.32	7.66	6.11
K01859	CHI	Sspon.01G0009050-1A	29.17	38.42	27.95	55.31
K13065	HCT	Sspon.03G0020640-1A	6.4	2.9	74.66	53.79
K00475	F3H	Sspon.05G0004760-1A	0.03	0.09	0.46	1.53
K00475	F3H	Sspon.05G0001730-2B	2.69	17.73	0	0
K00475	F3H	Sspon.05G0001730-3D	3.39	28.63	0	0.02
K00660	CHS	Sspon.06G0014830-1T	8.5	91.29	2.82	16.57
K00660	CHS	Sspon.06G0014830-2B	2.65	16.08	0.32	5.08
K00660	CHS	Sspon.06G0014830-1P	6.83	60.31	2.89	12.46
K00660	CHS	Sspon.06G0015220-7P	0.04	1.27	0.04	0.4
K00660	CHS	Sspon.06G0025230-2D	0.17	4.86	0.05	1.05
K01859	CHI	Sspon.01G0041900-1B	30.44	2.57	1.67	1.05
K01859	CHI	Sspon.04G0014260-1A	0.81	0.41	2.12	0.35
K00475	F3H	Sspon.05G0004770-1A	4.74	0.72	0.18	52.95
K01859	CHI	Sspon.05G0030500-2C	2.48	9.25	2.06	12.35
K01859	CHI	Sspon.05G0030500-3D	6.35	7.4	1.03	7.27
K01859	CHI	Sspon.07G0018110-1A	34.73	45.98	4.24	22.47
K01859	CHI	Sspon.07G0018110-2B	3.99	7.87	0.37	2.67
K01859	CHI	Sspon.07G0018110-3C	22.62	29.42	2.26	10.53
K01859	CHI	Sspon.07G0018110-4D	43.18	56.76	4.79	25.12
K01859	CHI	Sspon.05G0031000-1C	0.64	0.29	2.42	4.26
K01859	CHI	Sspon.05G0031000-1P	0.1	0.37	2.89	4.61
K01859	CHI	Sspon.05G0031000-2D	0.47	0.4	2.45	4.1
K13082	DFR	Sspon.08G0018480-2D	4.48	14.92	14.88	6.88
K13082	DFR	Sspon.03G0004020-1A	1.85	2.06	0.65	0.18
K13082	DFR	Sspon.03G0010560-1A	0.56	6.85	0	0
K13082	DFR	Sspon.03G0010560-2B	0.23	12.66	0	0.02
K13082	DFR	Sspon.03G0010570-2B	1.4	21.72	0	0.01
K13082	DFR	Sspon.03G0010560-3C	3.72	36.78	0	0
