# Supplementary material for: Integrated Metabolomics and Transcriptome Analyses Unveil Pathways Involved in Sugar Content and Rind Color of Two Sugarcane Varieties
Source: Front Plant Sci. 2022 Jun 16;13:921536. doi: 10.3389/fpls.2022.921536 (PMC9244704; doi:10.3389/fpls.2022.921536)
Supplement: Supplementary file 14 [file Table_9.XLSX]

## Sheet: Sheet1
Table S9 Differential gene expression profiling in the starch and sucrose metabolism.
Ko	Symbol	Gene_ID	165204S	FN41S	165204L	FN41L
K00844	HK	Sspon.03G0026940-1B	1.81	3.33	1.99	7.6
K00844	HK	Sspon.03G0039300-1C	20.37	21.7	13.9	36.79
K00844	HK	Sspon.03G0022770-4D	7.14	8.94	3.36	2.49
K00844	HK	Sspon.03G0006720-2P	0.96	2.69	2.75	3.02
K00844	HK	Sspon.03G0006720-2D	1.22	2.26	5.41	2.88
K00844	HK	Sspon.03G0006720-1P	14.34	9.05	6.32	8.94
K00844	HK	Sspon.07G0011410-3D	2.08	1.14	5.48	3.08
K01193	INV	Sspon.06G0007260-1A	1.08	4.47	8.6	24.07
K01193	INV	Sspon.06G0007260-3D	2.94	5.39	11.54	15.04
K01193	INV	Sspon.04G0010760-1A	0.27	1	1.97	9.91
K01193	INV	Sspon.04G0010760-4D	0.29	1.03	2.55	9.64
K01193	INV	Sspon.05G0006310-1A	0.26	0.28	1.51	7.32
K01193	INV	Sspon.05G0006310-3C	0	0.32	0.76	6.64
K01193	INV	Sspon.04G0025700-1B	0.05	0.49	1.03	6.41
K01193	INV	Sspon.04G0010760-3C	0.19	0.48	1.05	4.88
K01193	INV	Sspon.04G0027850-2D	0.1	0.96	3.81	3.79
K01193	INV	Sspon.05G0006310-2B	0.07	0.19	0.65	3.27
K01193	INV	Sspon.05G0006310-4D	0	0.25	0.42	2.52
K01193	INV	Sspon.04G0027850-1B	0.1	0.49	1.78	2.09
K01193	INV	Sspon.02G0025100-1P	1.04	0.46	16.21	1.51
K01193	INV	Sspon.05G0001850-2B	2.27	1.04	2.43	0.74
K01193	INV	Sspon.06G0025320-1B	0.17	0.02	2.59	0.48
K01193	INV	Sspon.08G0022950-1B	0.8	1.39	0.06	0.37
K01193	INV	Sspon.06G0025320-2C	0	0	0.37	0.04
K01193	INV	Sspon.05G0031630-1C	0.43	0.18	0	0.02
K01187	malZ	Sspon.03G0016860-1A	0.06	0.64	0.26	0.55
K01187	malZ	Sspon.03G0016860-2B	0.11	1.81	0.23	1.22
K01187	malZ	Sspon.08G0003790-1P	5.79	3.53	12.91	4.99
K01187	malZ	Sspon.08G0003790-3C	2.59	1.09	3.71	1.04
K01187	malZ	Sspon.08G0018720-1B	12.75	5.54	22.93	8.85
K01187	malZ	Sspon.08G0018720-2D	15.3	5.15	25	9.92
K01187	malZ	Sspon.08G0025470-1C	11.16	2.22	17.62	3.88
K00847	scrK	Sspon.06G0012930-3C	39.8	10.6	7.8	3.3
K00847	scrK	Sspon.06G0012930-4D	45.64	15.22	9.6	5.1
K00847	scrK	Sspon.07G0032490-1C	12.07	52.06	8.72	36.61
K00847	scrK	Sspon.03G0001350-2B	13.55	28.54	6.82	23.64
K00847	scrK	Sspon.07G0006650-1A	4.93	7.62	0.84	11.62
K00847	scrK	Sspon.01G0055660-1C	0.41	0.57	0.56	3.11
K00847	scrK	Sspon.03G0001350-3C	1.29	2.93	0.53	0.83
K00847	scrK	Sspon.06G0012930-1A	19.94	7.13	2.98	1.71
K00847	scrK	Sspon.06G0012930-2B	40.06	15.19	8.93	3.61
K00847	scrK	Sspon.06G0012930-1T	59.41	27.21	15.06	7.75
K00847	scrK	Sspon.01G0045090-1B	4.73	7.23	18.77	23.4
K00847	scrK	Sspon.01G0045090-2C	1.76	1.19	4.69	3.75
K00847	scrK	Sspon.01G0055660-2D	1.5	1.02	3.96	2.85
K00847	scrK	Sspon.01G0045090-3D	1.75	2.18	3.48	7.15
K00847	scrK	Sspon.01G0003720-1A	9.61	10.6	20.6	14.15
K00847	scrK	Sspon.07G0006650-3C	8.52	8.3	1.42	2.79
K00696	SPS	Sspon.03G0028140-1P	0.7	1.19	1.7	7.34
K00696	SPS	Sspon.03G0028140-2C	5.37	10.95	12.3	18.1
K00696	SPS	Sspon.04G0016660-1A	6.57	3.45	2.88	1.89
K00695	SUS	Sspon.01G0009300-2B	37.2	82.54	13.53	22.81
K00695	SUS	Sspon.01G0009300-1A	9.54	30.07	5.73	9.06
K00695	SUS	Sspon.01G0011850-2B	37.2	26.59	6.13	2.05
K00695	SUS	Sspon.08G0000390-3C	22.29	19.55	2.6	1.65
K00695	SUS	Sspon.01G0009300-3C	11.47	16.45	4.55	5.43
K00695	SUS	Sspon.01G0011850-1P	15.5	8.95	3.01	1.06
K00695	SUS	Sspon.01G0011850-3C	12.47	8.38	3.39	1.66
K00695	SUS	Sspon.01G0011850-1T	9.68	7.07	2.16	0.93
K00695	SUS	Sspon.01G0011850-4D	4.79	6.07	1.02	0.59
K00695	SUS	Sspon.01G0009300-4D	6.39	5.41	1.57	1.99
K00695	SUS	Sspon.01G0011850-1A	6.74	2.11	1.44	0.28
K00700	GBE1	Sspon.04G0011130-1A	0.75	0.73	0.22	1.27
K00700	GBE1	Sspon.04G0011130-2B	4.05	3.69	1.14	4.04
K00700	GBE1	Sspon.04G0011130-3C	1.82	3.2	1.14	3.84
K00700	GBE1	Sspon.03G0011760-2B	1.71	1.66	4.22	4.36
K00700	GBE1	Sspon.05G0012010-1A	32.57	42.88	13.69	13.57
K00700	GBE1	Sspon.04G0011130-1P	10.97	24.75	4.86	6.45
K00700	GBE1	Sspon.04G0011130-2P	221.73	262.21	91.37	106.42
K00700	GBE1	Sspon.05G0012010-2C	100.44	152.97	48.25	39.57
K00700	GBE1	Sspon.04G0011130-4D	116.93	100.84	37.12	32.88
K00700	GBE1	Sspon.04G0004180-1P	11.18	11.7	23.52	21.6
K00700	GBE1	Sspon.05G0002710-1A	3.01	3.03	7.11	5.31
K00703	glgA	Sspon.04G0001010-1A	2.53	0.43	1.62	1.44
K00703	glgA	Sspon.05G0023170-1B	0.35	11.27	0.43	5.35
K00703	glgA	Sspon.05G0023170-2C	9.8	24.42	7.88	11.66
K00703	glgA	Sspon.04G0003570-3D	2.05	2.72	0.61	2.19
K00703	glgA	Sspon.01G0018500-1A	11.84	8.49	13.08	3.4
K00703	glgA	Sspon.01G0018500-2B	11.8	7.48	10.95	4.19
K00703	glgA	Sspon.08G0011120-1A	4.01	5.69	1.46	0.75
K00703	glgA	Sspon.08G0011120-2B	1.74	5.23	0.87	1.03
K00703	glgA	Sspon.08G0011120-3C	19.15	39.33	5.57	3.91
K00703	glgA	Sspon.08G0011120-4D	3.68	8.96	1.38	1.21
K00703	glgA	Sspon.08G0014350-2D	39.07	45.56	69.88	107
K00703	glgA	Sspon.04G0003570-2C	4.07	4.41	1.44	2.17
K00703	glgA	Sspon.06G0009780-1A	3.89	2.51	1.67	1.63
K00703	glgA	Sspon.06G0030230-1C	7.11	4.2	2.84	2.87
K00703	glgA	Sspon.08G0014350-1A	39.49	38.2	82.28	62.25
K00750	GYG1	Sspon.01G0014100-1A	9.24	66.97	7.72	69.64
K00750	GYG1	Sspon.01G0053630-1C	3.38	23.65	2.55	26
K00750	GYG1	Sspon.01G0053630-2D	2.02	11.5	1.87	12.71
K00750	GYG1	Sspon.05G0005710-2P	4.04	7.36	3.66	1.48
K00750	GYG1	Sspon.05G0005710-2B	2.49	1.8	0.53	0.21
K00750	GYG1	Sspon.05G0005710-3D	6.86	10.51	4.33	3.41
K00975	glgC	Sspon.06G0007590-1A	64.04	25.65	28.82	27.27
K00975	glgC	Sspon.06G0007590-1T	3.13	21.3	1.06	7.64
K00975	glgC	Sspon.07G0001320-3C	33.19	84.98	16.28	21.33
K00975	glgC	Sspon.07G0010480-2B	3.75	0.8	1.5	0.52
K00975	glgC	Sspon.02G0017170-3D	6.33	8.52	0.12	0.09
K00975	glgC	Sspon.03G0010620-3D	0.49	1.61	0.35	0.21
K00975	glgC	Sspon.07G0001370-1A	28.58	32.18	7.49	6.17
K00975	glgC	Sspon.07G0001370-1T	27.08	29.99	6.65	6.82
K00975	glgC	Sspon.07G0001370-2B	65.79	42.56	8.84	8.47
K00975	glgC	Sspon.02G0017170-1A	6.95	7.04	0.38	0.23
K00975	glgC	Sspon.02G0017170-2C	20.42	32.28	0.9	0.54
K00975	glgC	Sspon.07G0030080-1C	24.14	40.31	7.25	8.74
K00975	glgC	Sspon.07G0001370-3D	2.4	4.88	0.66	1.05
K01087	otsB	Sspon.02G0015800-4D	0.86	27.48	0.96	15.55
K01087	otsB	Sspon.04G0006870-2C	0.25	5	0.46	7.82
K01087	otsB	Sspon.02G0015800-1A	2.25	60.25	3.73	42.57
K01087	otsB	Sspon.02G0015800-2B	0.5	29.68	1.88	16.83
K01087	otsB	Sspon.02G0015800-3C	0.89	35.41	1.41	21.24
K01087	otsB	Sspon.04G0006870-1A	0.75	11.83	0.89	10.55
K01087	otsB	Sspon.04G0006870-3D	0.73	1.91	0.34	3.2
K01087	otsB	Sspon.01G0011090-1P	0.71	0.62	0.61	5.96
K01087	otsB	Sspon.06G0006580-1P	3.44	0.75	1.31	5.21
K01087	otsB	Sspon.06G0006580-2C	0.14	0.64	0.27	2.66
K01087	otsB	Sspon.06G0006580-3D	0.84	2.25	0.29	3.67
K01087	otsB	Sspon.01G0011090-1T	3.72	3.78	2.56	19.02
K01087	otsB	Sspon.01G0011100-2C	3.11	1.37	4.23	17.17
K01087	otsB	Sspon.01G0014050-3C	0.32	0.67	4.15	8.32
K01087	otsB	Sspon.01G0011100-3D	0.53	0.41	1.09	5.56
K01087	otsB	Sspon.04G0023160-1B	11.89	7.38	4.35	2.2
K01087	otsB	Sspon.01G0011090-1A	1.04	0.62	0.96	2.62
K01087	otsB	Sspon.01G0014050-1A	0.11	0.08	1.27	0.89
K01087	otsB	Sspon.01G0014050-2B	0.18	0.18	2.89	4.02
K01087	otsB	Sspon.01G0014050-4D	0.14	0.03	0.75	0.7
K01087	otsB	Sspon.04G0003170-1A	1.62	0.78	0.1	0.03
K01087	otsB	Sspon.04G0023160-3D	3.45	3.08	0.81	1.32
K01087	otsB	Sspon.01G0011100-1A	4.79	4.89	0.58	2.25
K01176	AMY	Sspon.03G0031450-1P	7.62	3.54	20.85	5.06
K01176	AMY	Sspon.01G0032510-1A	3.18	1.47	8.11	2.26
K01176	AMY	Sspon.02G0013220-1T	0.03	0.09	16.27	4.87
K01176	AMY	Sspon.03G0031450-2C	7.59	3.65	20.7	19.43
K01176	AMY	Sspon.03G0031450-3D	17.99	5.41	24.18	22.04
K01176	AMY	Sspon.08G0011680-2B	16.95	20.07	9.31	6.75
K01176	AMY	Sspon.02G0015810-1A	22.72	13.05	0.29	0.1
K01176	AMY	Sspon.02G0015820-1A	65.62	55.59	0.29	0.09
K01176	AMY	Sspon.02G0015830-1A	28.73	24.89	0.1	0.03
K01176	AMY	Sspon.02G0015810-1P	5.61	7.24	0.08	0.02
K01176	AMY	Sspon.02G0017910-1A	111.51	120.88	0.6	0.42
K01176	AMY	Sspon.02G0015810-2B	29.21	40.75	0.31	0.12
K01176	AMY	Sspon.02G0013220-4D	0.17	0.3	4.43	1.53
K01176	AMY	Sspon.03G0031450-1B	2.14	1.44	4.24	2.78
K01176	AMY	Sspon.05G0023390-1B	0.57	0.75	2.5	0.94
K01176	AMY	Sspon.05G0023390-2C	0.33	0.24	1.28	0.61
K01176	AMY	Sspon.02G0017910-2D	0.15	0.21	0.83	1.03
K01177	BAM	Sspon.02G0055770-1D	1.34	7.69	1.2	24.09
K01177	BAM	Sspon.02G0006060-1T	1.38	6.82	1.7	25.42
K01177	BAM	Sspon.01G0022580-2B	2	4.76	2.68	7.03
K01177	BAM	Sspon.01G0002420-1A	0	0.07	0.06	13.42
K01177	BAM	Sspon.01G0009810-1A	0.12	0.18	0.22	2.88
K01177	BAM	Sspon.06G0021020-1B	10.85	10.7	18.6	7.28
K01177	BAM	Sspon.06G0033320-1D	9.43	13.2	23.07	9
K01177	BAM	Sspon.01G0009810-2B	0.23	0.25	0.43	1.97
K01177	BAM	Sspon.01G0002420-2C	3.64	8.09	5.14	220.35
K01177	BAM	Sspon.01G0009810-3C	0.33	1.03	0.57	7.43
K01177	BAM	Sspon.01G0055050-1C	0.82	1.55	0.39	7.1
K01177	BAM	Sspon.01G0009810-4D	0.37	0.44	0.39	2.36
K01177	BAM	Sspon.01G0055050-2D	9.51	20.05	3.22	68.22
K01177	BAM	Sspon.02G0006060-4D	1.84	1.47	6.77	29.21
K01177	BAM	Sspon.01G0014860-1A	1.51	1.07	49.66	41.17
K01177	BAM	Sspon.01G0014860-2B	0.34	0.14	17.51	6.72
K01177	BAM	Sspon.01G0014860-3C	3.35	1.66	103.06	77.78
K01177	BAM	Sspon.01G0014860-4D	2.76	1.07	89.18	39.76
K01177	BAM	Sspon.02G0018620-2C	1.9	1.36	2.44	4.22
K01177	BAM	Sspon.02G0018620-1A	1.73	3.8	3.63	5.78
K01179	EGase	Sspon.02G0009490-3D	0.11	0.39	0.43	0
K01179	EGase	Sspon.04G0003850-1P	1.34	1.5	0.25	2.87
K01179	EGase	Sspon.04G0003850-2B	3.29	4.45	1.2	8.78
K01179	EGase	Sspon.04G0003860-2C	0.97	1.63	0.35	3.67
K01179	EGase	Sspon.01G0061350-1D	3.43	1.39	1.18	0.08
K01179	EGase	Sspon.02G0015180-1A	5.3	8.88	4.05	10.93
K01179	EGase	Sspon.02G0009250-4D	7.67	7.27	1.61	0.77
K01179	EGase	Sspon.08G0017400-2C	76.44	74.46	253.98	184.59
K01179	EGase	Sspon.04G0003850-3P	3.77	0.84	2.86	3.06
K01179	EGase	Sspon.08G0001370-4D	5	4.45	11.84	10.13
K01179	EGase	Sspon.01G0061350-1P	5.94	5	1.39	0.84
K01179	EGase	Sspon.02G0009250-1A	96.91	56.92	13.51	11.45
K01179	EGase	Sspon.02G0009250-2B	5.52	3.76	1.04	0.48
K01179	EGase	Sspon.02G0009250-3C	4.49	6.58	0.97	0.83
K01179	EGase	Sspon.04G0021390-1A	1.73	0.23	0.08	0.22
K01179	EGase	Sspon.04G0004140-2B	0.11	0.32	1.68	0.95
K01179	EGase	Sspon.04G0021390-3C	2.39	0.72	0.09	0.11
K01179	EGase	Sspon.04G0004140-4D	0.11	1.23	3.28	1.65
K01179	EGase	Sspon.05G0001010-1P	0	0.17	0.74	1.28
K01179	EGase	Sspon.05G0008640-3T	0.88	0.12	0.15	0
K01179	EGase	Sspon.05G0001010-2D	0.03	0.09	1.21	0.26
K01188	BGL	Sspon.08G0007540-1A	5.27	22.47	12.55	25.05
K01188	BGL	Sspon.08G0007540-2B	0.76	7.14	2.37	6.39
K01188	BGL	Sspon.08G0020370-3D	5.7	18.91	11.23	17.4
K01188	BGL	Sspon.01G0056030-2D	0	0.99	0	0.42
K01188	BGL	Sspon.03G0003540-3C	1.23	1.25	2.08	0.86
K01188	BGL	Sspon.05G0032480-1C	13.99	11	12.98	4.26
K01188	BGL	Sspon.07G0027810-1B	0.05	0.05	1.03	0.04
K01188	BGL	Sspon.07G0009470-3C	1.8	8.37	1.24	12.43
K01188	BGL	Sspon.07G0027810-3D	0.67	0.24	2.76	0.41
K01188	BGL	Sspon.08G0021160-2C	7.02	11.45	0.13	0.83
K01188	BGL	Sspon.01G0056030-1C	0.03	0.2	0	0.32
K01188	BGL	Sspon.02G0010480-1A	9.78	27.61	3.14	10.2
K01188	BGL	Sspon.02G0004830-2B	12.03	34.14	0.26	2.47
K01188	BGL	Sspon.02G0004830-3D	0.75	4.83	0	0.15
K01188	BGL	Sspon.07G0009500-1A	0.78	0.44	5.04	3.22
K01188	BGL	Sspon.07G0009500-2B	1.34	0.99	7.46	6.63
K01188	BGL	Sspon.07G0009500-3D	6.03	3.4	31.06	22.92
K01188	BGL	Sspon.08G0021160-1B	2.13	2.66	0.08	0.22
K01188	BGL	Sspon.02G0004830-1A	7.08	19.46	0.19	1.11
K01188	BGL	Sspon.02G0010480-2P	8.87	13.92	2.76	4.4
K01188	BGL	Sspon.02G0017980-3C	0.29	2.46	1.07	0.17
K01188	BGL	Sspon.03G0003540-2B	26.24	40.66	51.09	40.63
K01188	BGL	Sspon.02G0010480-1P	24.33	26.5	7.43	9.15
K01188	BGL	Sspon.02G0049090-1C	25.32	12.37	8.3	14.11
K01214	ISA	Sspon.06G0002040-2B	2.86	3.03	1.41	3.35
K01214	ISA	Sspon.06G0002040-4D	4.16	6.17	1.83	4.28
K01513	ENPP1_3	Sspon.03G0024210-1A	7.13	1.97	9.8	1.55
K01513	ENPP1_3	Sspon.03G0003160-1A	11.56	32.95	21.05	51.11
K01513	ENPP1_3	Sspon.07G0006210-2P	50.9	62.21	42.09	99.02
K01513	ENPP1_3	Sspon.08G0001920-2B	18.84	14.59	13.17	5.62
K01513	ENPP1_3	Sspon.03G0003160-2B	1.76	2.82	77.36	0.84
K01513	ENPP1_3	Sspon.08G0001920-4D	4.97	3.59	4.43	1.42
K01513	ENPP1_3	Sspon.03G0003160-3C	1.22	1.64	8.43	1
K01513	ENPP1_3	Sspon.08G0001920-1P	36.74	17.38	14.62	7.68
K01810	GPI	Sspon.01G0029210-1P	8.97	0.47	2.57	1.33
K01810	GPI	Sspon.02G0012610-3D	23.69	31.21	73.48	96.15
K01810	GPI	Sspon.02G0012610-1A	31.8	29.72	64.53	84.69
K05349	bglX	Sspon.01G0007600-1A	67.14	75.9	30.97	19.5
K05349	bglX	Sspon.01G0007600-2B	6.29	5.98	1.44	0.78
K05349	bglX	Sspon.01G0007600-3C	58.85	45.27	12.8	4.86
K05350	bglB	Sspon.01G0025920-1A	18.37	5.64	4.5	8.68
K05350	bglB	Sspon.02G0001960-2B	0.05	0.87	0.24	0.66
K05350	bglB	Sspon.03G0035990-2D	20.03	27.8	12.52	4.24
K05350	bglB	Sspon.05G0007140-1A	4.81	4.68	1.91	5.5
K05350	bglB	Sspon.05G0007150-1A	0	0	0.05	8.32
K05350	bglB	Sspon.05G0007160-2B	3.61	5.08	2.89	18.31
K05350	bglB	Sspon.05G0024580-1B	0.05	0.07	0.09	1.9
K05350	bglB	Sspon.05G0007140-3C	2.84	3.29	1.67	5.9
K05350	bglB	Sspon.05G0007130-4D	1.38	0.45	0.31	3.16
K05350	bglB	Sspon.05G0007150-2D	0.09	0.81	1.73	11.28
K05350	bglB	Sspon.01G0025920-3C	8.1	5.16	3.5	8.88
K05350	bglB	Sspon.02G0029670-2B	0.33	0.08	0.68	0.07
K05350	bglB	Sspon.03G0018780-1A	0.56	1.82	0.2	0.08
K05350	bglB	Sspon.03G0035990-1B	7.79	4.27	1.7	0.54
K05350	bglB	Sspon.01G0047160-1B	2.2	2.34	0.99	0.4
K05350	bglB	Sspon.01G0025930-3C	113.59	85.21	30.23	14.75
K05350	bglB	Sspon.05G0007130-2B	11.5	10.79	4.15	6.3
K05350	bglB	Sspon.05G0007140-2B	10.34	11.59	4.34	9.83
K07024	SPP	Sspon.07G0026460-1B	1.11	5.16	0.95	1.77
K07024	SPP	Sspon.04G0011960-1A	1.4	2.64	1.98	3.83
K07024	SPP	Sspon.04G0011960-3C	26.98	15.79	33.7	35.1
K07024	SPP	Sspon.04G0011960-4D	23.37	16.72	35.86	40.44
K16055	TPS	Sspon.03G0031200-2C	7.46	18.88	10.25	15.4
K16055	TPS	Sspon.07G0009780-3C	1.6	0.24	0.32	0.24
K16055	TPS	Sspon.05G0008440-1A	0.21	1.47	0.1	5.98
K16055	TPS	Sspon.05G0008440-2B	9.84	9.47	11	43.65
K16055	TPS	Sspon.04G0008960-2P	5.08	4.81	8.27	21.63
K16055	TPS	Sspon.04G0008960-3P	17.56	12.53	16.38	48.67
K16055	TPS	Sspon.05G0008440-3D	3.39	2.24	1.99	10.19
K16055	TPS	Sspon.06G0019210-2D	1.46	0.09	6.19	0.17
K16055	TPS	Sspon.06G0033530-1D	0	0.14	0.3	1.14
K16055	TPS	Sspon.07G0004220-1A	0.69	1.21	3.49	1.21
K16055	TPS	Sspon.07G0004220-2B	4.35	2.74	9.29	3.18
K16055	TPS	Sspon.07G0004130-3C	0.54	0.08	0.69	4.89
K16055	TPS	Sspon.02G0015500-1A	13.92	12.02	10.21	3.73
K16055	TPS	Sspon.02G0015500-3C	2.23	1.86	1.48	0.45
K16055	TPS	Sspon.06G0000410-1A	1.59	1.4	6.91	3.47
K16055	TPS	Sspon.07G0004130-1A	0.66	0.98	7.88	13.14
K16055	TPS	Sspon.07G0004130-2B	0.72	0.52	6.91	6.61
K16055	TPS	Sspon.07G0009780-1A	2.7	1.29	0.94	1.16
K16055	TPS	Sspon.07G0004220-3C	0.42	0.46	1.47	0.45
K16055	TPS	Sspon.07G0009780-2P	0.46	0.12	0.07	0.02
K19891	GN1_2_3	Sspon.02G0006800-2D	1.98	6.71	1.17	1.16
K19891	GN1_2_3	Sspon.04G0010880-2P	0.07	3.59	0	0.34
K19891	GN1_2_3	Sspon.07G0005050-3C	8.57	28.49	6.27	26.11
K19891	GN1_2_3	Sspon.02G0054240-1C	0.11	0.25	0.2	0.82
K19891	GN1_2_3	Sspon.03G0026850-1B	4.22	6.06	9.64	35.82
K19891	GN1_2_3	Sspon.03G0039000-1C	0.04	0.11	0.05	0.45
K19891	GN1_2_3	Sspon.03G0026860-2C	0	0	0.12	2.62
K19891	GN1_2_3	Sspon.04G0002520-1A	1.25	1.47	24.33	2.11
K19891	GN1_2_3	Sspon.04G0002520-2B	0.08	0.98	3.72	0.64
K19891	GN1_2_3	Sspon.04G0015580-2C	2.3	0.93	8.34	1.23
K19891	GN1_2_3	Sspon.04G0002520-3D	0.72	0.89	6.4	1.36
K19891	GN1_2_3	Sspon.04G0010880-1P	0.57	11.34	0.04	1.18
K19891	GN1_2_3	Sspon.06G0019020-1A	3.3	7.24	10.22	38.36
K19891	GN1_2_3	Sspon.06G0019020-2B	0.92	3.8	1.91	11.82
K19891	GN1_2_3	Sspon.06G0019020-3C	0.55	0.99	0.42	2.43
K19891	GN1_2_3	Sspon.06G0019020-4D	0.62	2	1.65	9.19
K19891	GN1_2_3	Sspon.03G0002220-2P	3.06	1.07	9.94	1.53
K19891	GN1_2_3	Sspon.08G0006170-1A	20.79	25.51	11.57	22.49
K19891	GN1_2_3	Sspon.02G0029940-1A	0	0.05	0.14	2.36
K19891	GN1_2_3	Sspon.02G0035230-2C	7.56	2.73	1.84	0.29
K19891	GN1_2_3	Sspon.02G0029940-2C	0	0.15	0.36	2.36
K19891	GN1_2_3	Sspon.03G0000020-1A	0.04	0.31	3.93	5.08
K19891	GN1_2_3	Sspon.03G0000020-2B	0.17	0.09	0.56	1.62
K19891	GN1_2_3	Sspon.03G0002220-2B	2.4	3.82	0.72	0.91
K19891	GN1_2_3	Sspon.03G0026840-2C	0.72	1.3	0.24	0.05
K19891	GN1_2_3	Sspon.03G0000020-3C	0	0.05	1.14	1.92
K19891	GN1_2_3	Sspon.03G0002220-1P	8.85	5.56	28.99	13.9
K19891	GN1_2_3	Sspon.02G0006800-1A	7.9	15.5	1.74	3.06
K19891	GN1_2_3	Sspon.02G0035280-1B	8.17	4.65	1.39	0.19
K19891	GN1_2_3	Sspon.03G0002220-1A	68.3	60.43	12.64	21.93
K19891	GN1_2_3	Sspon.03G0026840-1B	0.49	0.62	0	0.15
K19891	GN1_2_3	Sspon.03G0002220-3C	1.6	2.24	0.12	0.81
K19891	GN1_2_3	Sspon.03G0002220-4D	87.45	85.72	14.32	27.69
K19891	GN1_2_3	Sspon.03G0002220-3P	0.59	0.45	2.47	1.06
K19891	GN1_2_3	Sspon.01G0036610-1B	1.51	2.07	5.15	2.34
K19892	GN4	Sspon.01G0027490-1P	7.41	8.19	15.78	18.12
K19892	GN4	Sspon.01G0010700-1A	8.98	6.41	2.36	2.9
K19892	GN4	Sspon.01G0027490-1A	7.07	10.54	14.09	20.43
K19892	GN4	Sspon.02G0034630-1B	5.32	4.56	0.87	1.28
K19892	GN4	Sspon.02G0034630-2C	1.52	0.61	0.13	0.09
K19893	GN5_6	Sspon.01G0030120-1A	0.12	2.65	0.33	5.01
K19893	GN5_6	Sspon.01G0030120-1P	0.34	2.43	0.11	1.99
K19893	GN5_6	Sspon.07G0009150-3C	0.1	0	1.01	0.04
K19893	GN5_6	Sspon.04G0018590-2D	0.19	0.47	0.06	0
K19893	GN5_6	Sspon.06G0008970-2B	0.58	0.71	2.12	1.73
